# Supplementary material for: Screening of Helicoverpa armigera Mobilome Revealed Transposable Element Insertions in Insecticide Resistance Genes
Source: Insects. 2020 Dec 11;11(12):879. doi: 10.3390/insects11120879 (PMC7764229; doi:10.3390/insects11120879)
Supplement: Supplementary file 1 [file insects-11-00879-s001.zip]

Archive with 3 entries (3 files):
- Table S1.xlsx
- Figure S1-S7.docx
- File 1.txt
