# Supplementary material for: Screening of Helicoverpa armigera Mobilome Revealed Transposable Element Insertions in Insecticide Resistance Genes
Source: Insects. 2020 Dec 11;11(12):879. doi: 10.3390/insects11120879 (PMC7764229; doi:10.3390/insects11120879)
Supplement: Supplementary file 1 [file insects-11-00879-s001.zip › Table S1.xlsx]

## Sheet: Feuil1
Table S1. Blast results of annotated TEs in H. armigera against reference TEs in databases (Repbase and Dfam)
Classes	Superfamilies	Identified TEs	Reference TEs names (Repbase and DFAM)	E-value	Identity	query cover	query start	query end	query length
Classe I	SINE	RepeatMasker22521_ClassI_SINE_tRNA	HaSE1	5.11e-32	86.400	94	9	133	133
		RepeatMasker59992_ClassI_SINE_tRNA	HaSE1	6.46e-100	87.576	88	3	312	352
		RepeatMasker8143_ClassI_SINE_tRNA	HaSE1	3.10e-25	81.212	100	1	165	165
		RepeatMasker73826_ClassI_SINE_tRNA	HaSE1	1.97e-75	80.628	99	3	371	371
		RepeatMasker27484_ClassI_SINE_tRNA	HaSE1	3.51e-33	88.235	98	4	121	121
		RepeatMasker27672_ClassI_SINE_tRNA	HaSE1	2.49e-103	90.845	95	1	282	298
		RepeatMasker84080_ClassI_SINE_tRNA	HaSE1	2.43e-99	84.595	99	3	366	367
		RepeatMasker102220_ClassI_SINE_tRNA	HaSE1	1.78e-69	86.047	95	13	263	265
		RepeatMasker3089_ClassI_SINE_tRNA	HaSE1	5.29e-126	88.114	99	4	384	384
		RepeatMasker20648_ClassI_SINE_tRNA	HaSE1	1.45e-37	87.681	100	1	136	136
		RepeatMasker11907_ClassI_SINE_tRNA	HaSE1	3.68e-71	85.507	99	1	255	256
		RepeatMasker103208_ClassI_SINE_tRNA	HaSE1	3.81e-107	87.535	99	3	350	350
		RepeatMasker87354_ClassI_SINE_tRNA	HaSE1	1.81e-30	88.785	100	1	107	107
		RepeatMasker60471_ClassI_SINE_tRNA	HaSE1	5.11e-116	89.213	93	10	350	367
		RepeatMasker57803_ClassI_SINE_tRNA	HaSE1	1.66e-48	84.762	98	4	193	193
		RepeatMasker67195_ClassI_SINE_tRNA	HaSE1	2.36e-59	83.794	100	1	242	339
		RepeatMasker73186_ClassI_SINE_tRNA	HaSE1	2.48e-45	92.248	92	3	131	140
		RepeatMasker21419_ClassI_SINE_tRNA	HaSE1	3.05e-29	84.173	100	1	132	132
		RepeatMasker59299_ClassI_SINE_tRNA	HaSE1	5.62e-59	86.207	99	1	231	233
		TEdenovo740_ClassI_SINE_tRNA	HaSE1	0.0	96.923	86	24	412	451
		RepeatMasker80081_ClassI_SINE_tRNA	HaSE1	1.11e-97	84.807	100	1	360	360
		RepeatMasker106927_ClassI_SINE_tRNA	HaSE1	9.86e-82	88.538	100	1	251	251
		RepeatMasker19891_ClassI_SINE_tRNA	HaSE1	1.74e-58	86.538	100	1	204	204
		RepeatMasker66165_ClassI_SINE_tRNA	HaSE1	3.91e-33	86.364	100	1	132	132
		RepeatMasker33966_ClassI_SINE_tRNA	HaSE1	7.29e-73	88.546	95	14	238	238
		RepeatMasker60539_ClassI_SINE_tRNA	HaSE1	4.12e-127	88.205	99	3	387	387
		RepeatMasker7876_ClassI_SINE_tRNA	HaSE1	9.07e-64	80.723	88	43	361	363
		RepeatMasker55484_ClassI_SINE_tRNA	HaSE1	1.04e-40	84.615	85	30	198	199
		RepeatMasker97040_ClassI_SINE_tRNA	HaSE1	4.07e-56	97.656	81	1	127	275
		RepeatMasker107248_ClassI_SINE_tRNA	HaSE1	1.46e-131	89.891	95	18	382	384
		RepeatMasker97110_ClassI_SINE_tRNA	HaSE1	2.04e-52	87.234	100	1	186	186
		RepeatMasker79041_ClassI_SINE_tRNA	HaSE1	1.69e-60	80.580	99	1	312	316
		RepeatMasker75295_ClassI_SINE_tRNA	HaSE1	1.98e-36	87.313	93	9	140	142
		RepeatMasker106912_ClassI_SINE_tRNA	HaSE1	3.83e-122	88.920	99	4	359	359
		RepeatMasker57744_ClassI_SINE_tRNA	HaSE1	4.22e-59	92.453	88	12	170	180
		RepeatMasker72824_ClassI_SINE_tRNA	HaSE1	5.25e-26	86.792	95	4	108	110
		RepeatMasker84742_ClassI_SINE_tRNA	HaSE1	6.11e-115	91.803	86	9	302	341
		RepeatMasker97467_ClassI_SINE_tRNA	HaSE1	3.05e-50	92.754	82	1	138	168
		RepeatMasker13173_ClassI_SINE_tRNA	HaSE1	1.14e-77	82.210	96	3	347	361
		RepeatMasker48758_ClassI_SINE_tRNA	HaSE1	1.72e-105	90.066	86	1	292	340
		RepeatMasker99489_ClassI_SINE_tRNA	HaSE1	9.51e-40	87.586	99	1	145	147
		RepeatMasker48743_ClassI_SINE_tRNA	HaSE1	2.11e-42	93.162	88	53	169	189
		RepeatMasker56665_ClassI_SINE_tRNA	HaSE1	8.66e-73	84.512	99	3	278	278
		SINEfinder321_ClassI_SINE_tRNA	HaSE1	1.60e-136	89.922	89	26	401	422
		RepeatMasker23584_ClassI_SINE_tRNA	HaSE1	3.99e-97	85.960	93	25	361	361
		RepeatMasker102340_ClassI_SINE_tRNA	HaSE1	2.44e-119	88.011	95	17	377	379
		RepeatMasker90512_ClassI_SINE_tRNA	HaSE1	1.15e-46	80.657	99	3	274	275
		RepeatMasker51947_ClassI_SINE_tRNA	HaSE1	1.49e-116	87.766	97	1	373	384
		RepeatMasker6597_ClassI_SINE_tRNA	HaSE1	5.80e-61	80.547	84	15	338	384
		RepeatMasker70351_ClassI_SINE_tRNA	HaSE1	9.89e-73	82.569	99	4	314	314
		RepeatMasker44703_ClassI_SINE_tRNA	HaSE1	2.52e-33	91.346	99	1	104	275
		RepeatMasker52775_ClassI_SINE_tRNA	HaSE1	3.61e-66	90.256	94	51	241	250
		RepeatMasker53574_ClassI_SINE_tRNA	HaSE1	5.42e-81	81.934	100	1	370	370
		RepeatMasker17646_ClassI_SINE_tRNA	HaSE1	9.97e-87	91.949	92	1	235	255
		RepeatMasker88867_ClassI_SINE_tRNA	HaSE1	1.26e-51	93.478	90	138	273	302
		RepeatMasker62252_ClassI_SINE_tRNA	HaSE1	1.18e-82	84.071	88	2	333	376
		RepeatMasker103833_ClassI_SINE_tRNA	HaSE1	4.20e-45	81.858	100	1	222	222
		RepeatMasker108819_ClassI_SINE_tRNA	HaSE1	6.26e-95	88.811	83	48	330	340
		RepeatMasker87355_ClassI_SINE_tRNA	HaSE1	1.07e-51	82.979	89	28	258	260
		RepeatMasker14675_ClassI_SINE_tRNA	HaSE1	7.37e-57	88.298	100	1	188	188
		RepeatMasker58341_ClassI_SINE_tRNA	HaSE1	8.66e-99	84.635	99	2	364	364
		RepeatMasker98356_ClassI_SINE_tRNA	HaSE1	2.77e-41	85.057	86	19	183	192
		RepeatMasker79733_ClassI_SINE_tRNA	HaSE1	2.48e-119	87.368	98	7	384	384
		RepeatMasker48444_ClassI_SINE_tRNA	HaSE1	2.17e-73	90.094	84	34	245	253
		RepeatMasker51531_ClassI_SINE_tRNA	HaSE1	9.41e-104	84.729	99	1	395	396
		RepeatMasker69564_ClassI_SINE_tRNA	HaSE1	1.71e-37	84.615	100	1	156	156
		RepeatMasker76351_ClassI_SINE_tRNA	HaSE1	1.82e-79	87.547	95	15	274	274
		RepeatMasker11999_ClassI_SINE_tRNA	HaSE1	2.27e-129	93.312	87	44	356	358
		RepeatMasker11583_ClassI_SINE_tRNA	HaSE1	5.44e-126	87.918	98	3	387	394
		RepeatMasker45845_ClassI_SINE_tRNA	HaSE1	5.80e-110	93.358	97	3	270	323
		RepeatMasker99146_ClassI_SINE_tRNA	HaSE1	2.67e-83	85.163	97	10	310	310
		RepeatMasker107466_ClassI_SINE_tRNA	HaSE1	5.52e-111	85.678	100	1	392	392
		RepeatMasker35806_ClassI_SINE_tRNA	HaSE1	1.73e-68	89.320	100	1	206	206
		RepeatMasker85028_ClassI_SINE_tRNA	HaSE1	1.46e-116	87.766	96	1	362	377
		RepeatMasker49259_ClassI_SINE_tRNA	HaSE1	1.86e-36	87.500	100	1	135	135
		RepeatMasker77385_ClassI_SINE_tRNA	HaSE1	5.29e-106	88.037	87	2	326	374
		RepeatMasker70182_ClassI_SINE_tRNA	HaSE1	1.93e-120	88.889	91	10	362	387
		RepeatMasker91758_ClassI_SINE_tRNA	HaSE1	2.99e-61	87.500	97	7	210	210
		RepeatMasker27220_ClassI_SINE_tRNA	HaSE1	6.83e-120	87.733	97	12	379	381
		RepeatMasker104382_ClassI_SINE_tRNA	HaSE1	5.62e-63	90.374	100	1	187	187
		RepeatMasker4196_ClassI_SINE_tRNA	HaSE1	1.44e-116	87.173	99	3	369	372
		RepeatMasker57601_ClassI_SINE_tRNA	HaSE1	1.55e-42	89.928	96	1	139	145
		RepeatMasker67413_ClassI_SINE_tRNA	HaSE1	4.04e-70	89.091	98	1	217	221
		RepeatMasker53784_ClassI_SINE_tRNA	HaSE1	7.59e-69	95.181	93	139	304	310
		RepeatMasker71478_ClassI_SINE_tRNA	HaSE1	1.94e-100	84.278	100	1	378	378
		RepeatMasker93102_ClassI_SINE_tRNA	HaSE1	2.86e-35	85.161	94	1	147	156
		RepeatMasker3846_ClassI_SINE_tRNA	HaSE1	4.21e-56	81.208	97	1	276	284
		RepeatMasker30325_ClassI_SINE_tRNA	HaSE1	9.67e-45	88.742	100	1	150	150
		RepeatMasker32651_ClassI_SINE_tRNA	HaSE1	1.06e-60	87.560	100	1	208	208
		RepeatMasker101825_ClassI_SINE_tRNA	HaSE1	9.25e-88	88.806	87	1	263	301
		RepeatMasker102880_ClassI_SINE_tRNA	HaSE1	9.42e-93	87.055	100	1	308	308
		RepeatMasker62726_ClassI_SINE_tRNA	HaSE1	9.18e-67	86.498	100	1	231	231
		RepeatMasker42975_ClassI_SINE_tRNA	HaSE1	6.77e-120	87.273	99	1	376	378
		RepeatMasker36551_ClassI_SINE_tRNA	HaSE1	3.01e-45	87.421	96	1	158	165
		RepeatMasker91489_ClassI_SINE_tRNA	HaSE1	3.70e-34	84.524	92	8	151	156
		RepeatMasker7756_ClassI_SINE_tRNA	HaSE1	1.60e-86	84.969	82	8	329	394
		RepeatMasker60525_ClassI_SINE_tRNA	HaSE1	8.81e-119	87.147	99	2	378	380
		RepeatMasker56060_ClassI_SINE_tRNA	HaSE1	2.30e-124	93.115	84	1	303	360
		RepeatMasker12846_ClassI_SINE_tRNA	HaSE1	6.90e-115	86.269	100	1	382	382
		RepeatMasker74441_ClassI_SINE_tRNA	HaSE1	2.24e-26	80.682	100	1	156	156
		RepeatMasker74887_ClassI_SINE_tRNA	HaSE1	2.97e-66	88.208	100	1	210	210
		RepeatMasker15377_ClassI_SINE_tRNA	HaSE1	6.14e-36	90.991	88	16	126	126
		RepeatMasker44509_ClassI_SINE_tRNA	HaSE1	1.74e-48	85.572	99	3	202	202
		RepeatMasker86201_ClassI_SINE_tRNA	HaSE1	1.49e-70	87.712	82	3	236	285
		RepeatMasker4139_ClassI_SINE_tRNA	HaSE1	5.91e-32	83.784	99	3	150	150
		RepeatMasker20310_ClassI_SINE_tRNA	HaSE1	3.67e-81	87.640	100	1	259	259
		RepeatMasker93194_ClassI_SINE_tRNA	HaSE1	1.13e-66	86.900	81	46	272	279
		RepeatMasker106890_ClassI_SINE_tRNA	HaSE1	5.03e-39	80.930	100	1	206	206
		RepeatMasker103011_ClassI_SINE_tRNA	HaSE1	4.16e-112	88.116	89	24	365	383
		RepeatMasker65433_ClassI_SINE_tRNA	HaSE1	1.16e-117	86.877	98	1	378	385
		RepeatMasker97381_ClassI_SINE_tRNA	HaSE1	1.77e-58	89.071	87	26	206	207
		RepeatMasker93586_ClassI_SINE_tRNA	HaSE1	3.92e-50	85.222	95	10	208	210
		RepeatMasker82602_ClassI_SINE_tRNA	HaSE1	3.17e-123	87.532	100	1	383	383
		RepeatMasker62737_ClassI_SINE_tRNA	HaSE1	1.80e-130	89.973	99	1	367	368
		RepeatMasker21175_ClassI_SINE_tRNA	HaSE1	2.39e-109	86.047	100	1	367	367
		RepeatMasker106837_ClassI_SINE_tRNA	HaSE1	2.10e-49	87.429	91	1	174	301
		RepeatMasker97009_ClassI_SINE_tRNA	HaSE1	1.07e-87	83.924	98	8	344	344
		RepeatMasker88452_ClassI_SINE_tRNA	HaSE1	3.11e-67	92.655	100	100	276	276
		RepeatMasker13489_ClassI_SINE_tRNA	HaSE1	5.96e-36	94.000	81	11	110	123
		RepeatMasker80479_ClassI_SINE_tRNA	HaSE1	3.38e-71	90.385	86	25	228	237
		RepeatMasker81013_ClassI_SINE_tRNA	HaSE1	2.58e-99	87.500	82	16	333	389
		RepeatMasker91717_ClassI_SINE_tRNA	HaSE1	8.85e-104	85.271	99	2	374	374
		RepeatMasker67429_ClassI_SINE_tRNA	HaSE1	6.89e-65	80.055	99	1	355	357
		RepeatMasker77451_ClassI_SINE_tRNA	HaSE1	1.41e-81	82.597	99	1	347	349
		RepeatMasker91365_ClassI_SINE_tRNA	HaSE1	6.27e-68	93.143	85	2	176	207
		RepeatMasker47345_ClassI_SINE_tRNA	HaSE1	1.01e-18	81.667	98	3	122	122
		RepeatMasker86513_ClassI_SINE_tRNA	HaSE1	6.66e-65	80.826	98	7	344	346
		RepeatMasker6278_ClassI_SINE_tRNA	HaSE1	1.16e-97	84.197	98	7	374	376
		RepeatMasker94384_ClassI_SINE_tRNA	HaSE1	1.53e-64	86.207	99	1	228	230
		RepeatMasker2715_ClassI_SINE_tRNA	HaSE1	3.41e-36	80.247	92	9	219	229
		RepeatMasker12754_ClassI_SINE_tRNA	HaSE1	8.37e-72	91.457	92	1	197	214
		RepeatMasker108858_ClassI_SINE_tRNA	HaSE1	2.45e-124	88.360	97	1	372	383
		RepeatMasker86493_ClassI_SINE_tRNA	HaSE1	1.58e-95	88.850	92	24	307	310
		RepeatMasker98360_ClassI_SINE_tRNA	HaSE1	1.37e-51	90.850	95	12	164	326
		RepeatMasker108821_ClassI_SINE_tRNA	HaSE1	7.46e-57	90.476	88	24	190	190
		RepeatMasker103819_ClassI_SINE_tRNA	HaSE1	7.10e-110	85.606	99	1	388	390
		RepeatMasker103931_ClassI_SINE_tRNA	HaSE1	2.93e-118	90.606	91	7	327	353
		RepeatMasker17341_ClassI_SINE_tRNA	HaSE1	1.08e-46	83.710	83	9	224	260
		RepeatMasker72904_ClassI_SINE_tRNA	HaSE1	2.07e-53	82.879	99	3	236	236
		RepeatMasker69893_ClassI_SINE_tRNA	HaSE1	4.25e-44	85.965	96	1	170	178
		RepeatMasker70137_ClassI_SINE_tRNA	HaSE1	2.12e-47	84.456	100	1	191	191
		RepeatMasker64641_ClassI_SINE_tRNA	HaSE1	1.60e-60	82.026	92	24	300	300
		RepeatMasker31359_ClassI_SINE_tRNA	HaSE1	2.16e-62	89.840	94	12	197	198
		RepeatMasker103052_ClassI_SINE_tRNA	HaSE1	2.47e-68	83.624	99	1	281	283
		RepeatMasker50888_ClassI_SINE_tRNA	HaSE1	9.88e-30	82.390	100	1	150	150
		TEdenovo3471_ClassI_SINE_tRNA	HaSE1	7.37e-140	89.474	99	2	418	421
		RepeatMasker70291_ClassI_SINE_tRNA	HaSE1	2.41e-57	88.482	86	1	186	217
		RepeatMasker70564_ClassI_SINE_tRNA	HaSE1	3.03e-128	89.276	100	1	369	369
		RepeatMasker108782_ClassI_SINE_tRNA	HaSE1	6.68e-95	85.841	91	3	331	361
		RepeatMasker56671_ClassI_SINE_tRNA	HaSE1	6.53e-115	90.312	87	1	315	363
		RepeatMasker76623_ClassI_SINE_tRNA	HaSE1	2.49e-124	88.594	95	10	379	388
		RepeatMasker31693_ClassI_SINE_tRNA	HaSE1	9.17e-124	87.469	99	2	397	397
		RepeatMasker100242_ClassI_SINE_tRNA	HaSE1	2.43e-73	84.932	97	1	272	280
		RepeatMasker3939_ClassI_SINE_tRNA	HaSE1	1.94e-125	89.130	94	5	371	391
		RepeatMasker5273_ClassI_SINE_tRNA	HaSE1	5.59e-101	84.383	100	1	391	391
		RepeatMasker38801_ClassI_SINE_tRNA	HaSE1	1.50e-111	87.912	90	37	382	384
		RepeatMasker73714_ClassI_SINE_tRNA	HaSE1	3.72e-60	87.317	100	1	203	203
		RepeatMasker13684_ClassI_SINE_tRNA	HaSE1	3.36e-30	81.765	89	1	159	178
		RepeatMasker49850_ClassI_SINE_tRNA	HaSE1	3.24e-29	84.028	99	3	139	139
		RepeatMasker6395_ClassI_SINE_tRNA	HaSE1	1.45e-101	89.369	81	72	367	367
		RepeatMasker65069_ClassI_SINE_tRNA	HaSE1	3.71e-97	87.421	93	22	336	337
		RepeatMasker95077_ClassI_SINE_tRNA	HaSE1	8.65e-104	86.264	97	13	366	366
		RepeatMasker22889_ClassI_SINE_tRNA	HaSE1	1.44e-49	85.222	92	18	214	214
		RepeatMasker102359_ClassI_SINE_tRNA	HaSE1	8.07e-24	89.535	83	18	103	103
		RepeatMasker27815_ClassI_SINE_tRNA	HaSE1	1.18e-81	89.300	82	1	241	295
		RepeatMasker60678_ClassI_SINE_tRNA	HaSE1	7.12e-94	88.215	95	1	286	302
		RepeatMasker40241_ClassI_SINE_tRNA	HaSE1	1.06e-66	84.155	100	1	263	263
		RepeatMasker28704_ClassI_SINE_tRNA	HaSE1	3.57e-71	88.789	88	30	249	249
		RepeatMasker97954_ClassI_SINE_tRNA	HaSE1	1.50e-32	89.381	81	9	121	139
		RepeatMasker109112_ClassI_SINE_tRNA	HaSE1	6.13e-22	87.640	95	1	89	153
		RepeatMasker48412_ClassI_SINE_tRNA	HaSE1	3.21e-108	85.789	98	7	379	379
		RepeatMasker66192_ClassI_SINE_tRNA	HaSE1	7.64e-53	83.478	94	1	228	242
		RepeatMasker89539_ClassI_SINE_tRNA	HaSE1	4.30e-91	86.728	99	4	303	303
		RepeatMasker88992_ClassI_SINE_tRNA	HaSE1	2.94e-53	84.018	97	1	217	325
		RepeatMasker62715_ClassI_SINE_tRNA	HaSE1	6.47e-69	84.758	100	1	268	268
		RepeatMasker87029_ClassI_SINE_tRNA	HaSE1	6.81e-130	88.660	99	2	383	385
		RepeatMasker47925_ClassI_SINE_tRNA	HaSE1	5.62e-126	87.654	99	3	406	408
		RepeatMasker97423_ClassI_SINE_tRNA	HaSE1	9.31e-68	83.446	100	1	295	295
		RepeatMasker93118_ClassI_SINE_tRNA	HaSE1	5.83e-95	87.960	92	25	318	318
		RepeatMasker20131_ClassI_SINE_tRNA	HaSE1	2.19e-35	91.150	90	13	125	125
		RepeatMasker49589_ClassI_SINE_tRNA	HaSE1	2.27e-54	82.143	96	68	318	325
		RepeatMasker102684_ClassI_SINE_tRNA	HaSE1	5.97e-115	89.318	99	2	334	334
		RepeatMasker2485_ClassI_SINE_tRNA	HaSE1	6.00e-59	83.895	99	3	247	247
		RepeatMasker95286_ClassI_SINE_tRNA	HaSE1	1.85e-95	84.375	99	3	357	359
		RepeatMasker83887_ClassI_SINE_tRNA	HaSE1	3.90e-107	86.179	100	1	358	358
		RepeatMasker2959_ClassI_SINE_tRNA	HaSE1	1.37e-131	89.791	99	1	360	362
		RepeatMasker97438_ClassI_SINE_tRNA	HaSE1	1.22e-82	83.721	86	1	333	386
		RepeatMasker19725_ClassI_SINE_tRNA	HaSE1	2.62e-83	85.209	100	1	304	304
		RepeatMasker13935_ClassI_SINE_tRNA	HaSE1	1.13e-167	96.884	87	54	405	405
		RepeatMasker36524_ClassI_SINE_tRNA	HaSE1	1.88e-115	88.319	92	30	375	375
		RepeatMasker108584_ClassI_SINE_tRNA	HaSE1	1.13e-34	83.333	94	3	161	169
		RepeatMasker60109_ClassI_SINE_tRNA	HaSE1	2.90e-45	88.312	94	1	150	160
		RepeatMasker62215_ClassI_SINE_tRNA	HaSE1	9.31e-47	83.824	89	3	204	228
		RepeatMasker35161_ClassI_SINE_tRNA	HaSE1	5.18e-96	87.382	84	8	311	362
		RepeatMasker46263_ClassI_SINE_tRNA	HaSE1	3.21e-88	82.902	99	4	370	370
		RepeatMasker89903_ClassI_SINE_tRNA	HaSE1	1.17e-49	89.024	88	20	175	177
		RepeatMasker24881_ClassI_SINE_tRNA	HaSE1	2.29e-46	90.780	85	18	155	163
		RepeatMasker106208_ClassI_SINE_tRNA	HaSE1	5.61e-85	87.956	87	39	303	303
		RepeatMasker32634_ClassI_SINE_tRNA	HaSE1	1.28e-33	84.177	100	1	151	151
		RepeatMasker93092_ClassI_SINE_tRNA	HaSE1	7.50e-63	86.996	89	5	218	241
		RepeatMasker60409_ClassI_SINE_tRNA	HaSE1	8.43e-52	85.238	99	1	208	210
		RepeatMasker31194_ClassI_SINE_tRNA	HaSE1	5.69e-101	85.411	92	31	399	399
		RepeatMasker101211_ClassI_SINE_tRNA	HaSE1	1.91e-80	81.867	100	1	363	363
		RepeatMasker15255_ClassI_SINE_tRNA	HaSE1	6.27e-74	92.784	100	69	262	262
		RepeatMasker4097_ClassI_SINE_tRNA	HaSE1	1.40e-90	88.298	100	1	277	277
		RepeatMasker59707_ClassI_SINE_tRNA	HaSE1	8.07e-36	86.429	87	3	139	158
		RepeatMasker37810_ClassI_SINE_tRNA	HaSE1	1.96e-90	82.902	99	1	375	377
		RepeatMasker45437_ClassI_SINE_tRNA	HaSE1	3.03e-78	83.832	89	37	343	346
		RepeatMasker38623_ClassI_SINE_tRNA	HaSE1	4.29e-51	94.030	99	3	136	287
		RepeatMasker92061_ClassI_SINE_tRNA	HaSE1	1.79e-31	85.926	98	3	130	130
		RepeatMasker23597_ClassI_SINE_tRNA	HaSE1	1.57e-86	82.804	96	1	372	387
		RepeatMasker78999_ClassI_SINE_tRNA	HaSE1	2.59e-89	83.155	96	16	384	384
		RepeatMasker74233_ClassI_SINE_tRNA	HaSE1	3.05e-61	87.500	97	1	207	214
		RepeatMasker108445_ClassI_SINE_tRNA	HaSE1	1.00e-112	88.563	100	1	335	335
		RepeatMasker77436_ClassI_SINE_tRNA	HaSE1	2.79e-72	87.243	96	3	243	252
		RepeatMasker95558_ClassI_SINE_tRNA	HaSE1	1.90e-20	93.939	100	1	65	110
		RepeatMasker39903_ClassI_SINE_tRNA	HaSE1	1.11e-60	90.556	83	1	179	216
		RepeatMasker90324_ClassI_SINE_tRNA	HaSE1	9.25e-82	90.377	100	1	237	237
		RepeatMasker72448_ClassI_SINE_tRNA	HaSE1	4.19e-122	87.563	99	2	390	390
		RepeatMasker12170_ClassI_SINE_tRNA	HaSE1	6.55e-69	83.972	100	1	271	271
		RepeatMasker42599_ClassI_SINE_tRNA	HaSE1	1.73e-105	86.798	99	1	340	342
		RepeatMasker76617_ClassI_SINE_tRNA	HaSE1	1.23e-54	87.234	100	1	187	187
		RepeatMasker76149_ClassI_SINE_tRNA	HaSE1	1.58e-74	87.805	100	1	240	240
		RepeatMasker54672_ClassI_SINE_tRNA	HaSE1	2.40e-78	89.451	85	44	279	279
		RepeatMasker37595_ClassI_SINE_tRNA	HaSE1	2.46e-129	88.802	98	2	380	386
		RepeatMasker68782_ClassI_SINE_tRNA	HaSE1	2.91e-103	86.236	100	1	344	344
		RepeatMasker82316_ClassI_SINE_tRNA	HaSE1	2.93e-67	85.660	92	22	261	261
		RepeatMasker22179_ClassI_SINE_tRNA	HaSE1	4.17e-38	87.681	96	6	140	140
		RepeatMasker46593_ClassI_SINE_tRNA	HaSE1	8.47e-30	87.719	83	10	119	132
		RepeatMasker70484_ClassI_SINE_tRNA	HaSE1	1.29e-55	83.539	96	10	246	246
		RepeatMasker76721_ClassI_SINE_tRNA	HaSE1	2.93e-51	84.977	100	1	204	204
		RepeatMasker53324_ClassI_SINE_tRNA	HaSE1	1.43e-91	95.305	99	146	356	357
		RepeatMasker92694_ClassI_SINE_tRNA	HaSE1	1.05e-60	88.000	97	1	200	206
		RepeatMasker79149_ClassI_SINE_tRNA	HaSE1	2.62e-35	89.744	81	21	137	145
		RepeatMasker91211_ClassI_SINE_tRNA	HaSE1	1.98e-79	85.000	100	1	296	296
		RepeatMasker90802_ClassI_SINE_tRNA	HaSE1	2.71e-35	85.811	94	1	140	149
		RepeatMasker102101_ClassI_SINE_tRNA	HaSE1	4.84e-121	88.679	100	1	351	351
		RepeatMasker56194_ClassI_SINE_tRNA	HaSE1	1.92e-130	88.491	99	2	390	390
		RepeatMasker11609_ClassI_SINE_tRNA	HaSE1	2.70e-47	82.231	94	14	236	237
		RepeatMasker30559_ClassI_SINE_tRNA	HaSE1	1.34e-39	82.090	100	1	199	199
		RepeatMasker9479_ClassI_SINE_tRNA	HaSE1	7.91e-37	81.188	99	3	195	195
		RepeatMasker79146_ClassI_SINE_tRNA	HaSE1	2.30e-74	83.946	86	14	305	338
		RepeatMasker86893_ClassI_SINE_tRNA	HaSE1	2.36e-99	85.559	100	1	358	358
		RepeatMasker53151_ClassI_SINE_tRNA	HaSE1	2.04e-85	82.519	97	11	386	388
		RepeatMasker19104_ClassI_SINE_tRNA	HaSE1	4.43e-43	90.441	92	1	136	148
		RepeatMasker56772_ClassI_SINE_tRNA	HaSE1	1.28e-65	85.772	96	12	247	247
		RepeatMasker93201_ClassI_SINE_tRNA	HaSE1	6.56e-110	87.115	97	1	352	362
		RepeatMasker90586_ClassI_SINE_tRNA	HaSE1	9.13e-134	92.857	81	1	326	402
		RepeatMasker62850_ClassI_SINE_tRNA	HaSE1	1.11e-97	84.595	99	3	360	360
		RepeatMasker45740_ClassI_SINE_tRNA	HaSE1	1.30e-38	86.364	95	9	154	154
		RepeatMasker73574_ClassI_SINE_tRNA	HaSE1	1.08e-34	86.111	83	14	149	163
		RepeatMasker63064_ClassI_SINE_tRNA	HaSE1	1.19e-77	81.201	100	1	374	374
		RepeatMasker78614_ClassI_SINE_tRNA	HaSE1	1.27e-91	85.583	100	1	320	320
		RepeatMasker64414_ClassI_SINE_tRNA	HaSE1	9.72e-83	84.451	100	1	313	313
		RepeatMasker82710_ClassI_SINE_tRNA	HaSE1	8.48e-64	87.793	96	135	341	341
		RepeatMasker101590_ClassI_SINE_tRNA	HaSE1	9.63e-84	81.937	96	16	394	394
		RepeatMasker6854_ClassI_SINE_tRNA	HaSE1	1.19e-81	86.458	96	12	297	297
		RepeatMasker41515_ClassI_SINE_tRNA	HaSE1	3.55e-61	85.714	94	15	245	245
		RepeatMasker88681_ClassI_SINE_tRNA	HaSE1	2.48e-109	86.010	98	4	373	379
		RepeatMasker90989_ClassI_SINE_tRNA	HaSE1	2.45e-119	87.080	100	1	380	380
		RepeatMasker29458_ClassI_SINE_tRNA	HaSE1	4.08e-76	85.106	99	4	283	283
		RepeatMasker101294_ClassI_SINE_tRNA	HaSE1	5.21e-90	87.500	99	2	285	285
		RepeatMasker101366_ClassI_SINE_tRNA	HaSE1	1.43e-131	89.333	99	1	374	376
		RepeatMasker99034_ClassI_SINE_tRNA	HaSE1	5.25e-131	88.976	98	1	378	384
		RepeatMasker26013_ClassI_SINE_tRNA	HaSE1	1.93e-95	84.062	98	8	372	374
		RepeatMasker81618_ClassI_SINE_tRNA	HaSE1	8.68e-57	93.836	99	70	215	217
		RepeatMasker90385_ClassI_SINE_tRNA	HaSE1	1.52e-101	84.772	100	1	383	383
		RepeatMasker4586_ClassI_SINE_tRNA	HaSE1	4.41e-32	87.603	100	1	118	118
		RepeatMasker12492_ClassI_SINE_tRNA	HaSE1	1.19e-107	85.347	97	11	390	390
		RepeatMasker26948_ClassI_SINE_tRNA	HaSE1	4.03e-38	90.833	85	5	120	136
		RepeatMasker42915_ClassI_SINE_tRNA	HaSE1	2.56e-53	94.203	99	1	137	287
		RepeatMasker102577_ClassI_SINE_tRNA	HaSE1	5.32e-106	88.994	84	50	365	376
		RepeatMasker58964_ClassI_SINE_tRNA	HaSE1	3.08e-93	86.018	90	9	330	358
		RepeatMasker75072_ClassI_SINE_tRNA	HaSE1	1.06e-77	84.395	92	1	310	338
		RepeatMasker83849_ClassI_SINE_tRNA	HaSE1	2.01e-104	89.068	99	3	310	310
		RepeatMasker35110_ClassI_SINE_tRNA	HaSE1	1.28e-81	85.197	92	3	297	319
		RepeatMasker40632_ClassI_SINE_tRNA	HaSE1	5.10e-49	83.945	99	4	211	211
		RepeatMasker2477_ClassI_SINE_tRNA	HaSE1	3.24e-50	87.500	99	1	175	177
		RepeatMasker72246_ClassI_SINE_tRNA	HaSE1	1.15e-97	84.197	99	3	370	372
		RepeatMasker88634_ClassI_SINE_tRNA	HaSE1	1.90e-30	90.909	88	4	101	111
		RepeatMasker33151_ClassI_SINE_tRNA	HaSE1	5.25e-26	90.110	83	2	92	110
		RepeatMasker96893_ClassI_SINE_tRNA	HaSE1	1.77e-110	88.235	96	12	348	352
		RepeatMasker100506_ClassI_SINE_tRNA	HaSE1	1.13e-102	85.519	99	5	370	370
		RepeatMasker44680_ClassI_SINE_tRNA	HaSE1	3.55e-33	87.705	99	2	122	122
		RepeatMasker1788_ClassI_SINE_tRNA	HaSE1	1.33e-32	89.286	89	2	113	126
		RepeatMasker105971_ClassI_SINE_tRNA	HaSE1	1.59e-141	90.601	90	33	411	423
		RepeatMasker77103_ClassI_SINE_tRNA	HaSE1	8.89e-62	86.266	99	4	223	223
		RepeatMasker81487_ClassI_SINE_tRNA	HaSE1	1.48e-76	83.974	84	3	307	361
		RepeatMasker94952_ClassI_SINE_tRNA	HaSE1	8.22e-62	88.462	100	1	208	208
		RepeatMasker62561_ClassI_SINE_tRNA	HaSE1	1.48e-141	90.127	100	1	394	394
		RepeatMasker19886_ClassI_SINE_tRNA	HaSE1	7.33e-79	95.187	98	119	304	304
		RepeatMasker52559_ClassI_SINE_tRNA	HaSE1	1.01e-92	89.007	84	2	276	329
		RepeatMasker58158_ClassI_SINE_tRNA	HaSE1	9.28e-88	86.293	97	9	302	302
		RepeatMasker82040_ClassI_SINE_tRNA	HaSE1	1.31e-111	88.663	100	1	339	339
		RepeatMasker83474_ClassI_SINE_tRNA	HaSE1	2.57e-119	87.978	92	34	397	397
		RepeatMasker78819_ClassI_SINE_tRNA	HaSE1	3.87e-55	95.556	99	75	208	209
		RepeatMasker22092_ClassI_SINE_tRNA	HaSE1	1.11e-54	92.667	88	8	157	171
		RepeatMasker90549_ClassI_SINE_tRNA	HaSE1	3.58e-28	88.073	89	3	111	122
		RepeatMasker104352_ClassI_SINE_tRNA	HaSE1	4.02e-62	81.173	86	1	300	347
		RepeatMasker32254_ClassI_SINE_tRNA	HaSE1	1.90e-84	86.505	99	2	287	287
		SINEfinder74_ClassI_SINE_tRNA	HaSE1	1.62e-151	91.795	89	26	413	435
		RepeatMasker56780_ClassI_SINE_tRNA	HaSE1	3.84e-60	87.560	100	1	209	209
		RepeatMasker103150_ClassI_SINE_tRNA	HaSE1	3.97e-117	87.838	97	12	369	369
		RepeatMasker45086_ClassI_SINE_tRNA	HaSE1	1.15e-39	84.971	100	1	173	173
		RepeatMasker72074_ClassI_SINE_tRNA	HaSE1	9.10e-84	82.443	100	1	374	374
		RepeatMasker67724_ClassI_SINE_tRNA	HaSE1	7.12e-46	92.969	87	20	144	144
		RepeatMasker32017_ClassI_SINE_tRNA	HaSE1	6.79e-53	88.202	82	1	178	218
		RepeatMasker55914_ClassI_SINE_tRNA	HaSE1	1.27e-106	89.172	95	15	326	327
		RepeatMasker86563_ClassI_SINE_tRNA	HaSE1	1.87e-75	81.867	100	1	354	354
		RepeatMasker63080_ClassI_SINE_tRNA	HaSE1	3.87e-44	86.310	100	1	164	164
		RepeatMasker89914_ClassI_SINE_tRNA	HaSE1	2.00e-57	89.385	97	1	177	183
		RepeatMasker92069_ClassI_SINE_tRNA	HaSE1	4.60e-75	87.698	100	1	250	250
		RepeatMasker106708_ClassI_SINE_tRNA	HaSE1	4.55e-44	85.340	100	1	190	190
		RepeatMasker88141_ClassI_SINE_tRNA	HaSE1	4.01e-77	82.480	95	17	353	353
		RepeatMasker59703_ClassI_SINE_tRNA	HaSE1	2.39e-124	91.018	88	35	364	373
		RepeatMasker51329_ClassI_SINE_tRNA	HaSE1	1.89e-68	87.665	100	1	222	222
		RepeatMasker79373_ClassI_SINE_tRNA	HaSE1	2.88e-77	86.641	100	1	261	261
		RepeatMasker95794_ClassI_SINE_tRNA	HaSE1	1.50e-106	87.143	91	8	353	382
		RepeatMasker82843_ClassI_SINE_tRNA	HaSE1	1.80e-110	89.264	89	38	353	357
		RepeatMasker103137_ClassI_SINE_tRNA	HaSE1	8.89e-98	89.273	97	11	294	294
		RepeatMasker91137_ClassI_SINE_tRNA	HaSE1	6.85e-75	81.744	95	3	343	360
		RepeatMasker69963_ClassI_SINE_tRNA	HaSE1	5.68e-43	84.211	98	4	183	183
		RepeatMasker6327_ClassI_SINE_tRNA	HaSE1	6.75e-115	87.366	97	12	372	374
		RepeatMasker10135_ClassI_SINE_tRNA	HaSE1	8.39e-78	87.023	95	12	270	272
		RepeatMasker101517_ClassI_SINE_tRNA	HaSE1	6.08e-84	88.889	99	3	258	258
		RepeatMasker47423_ClassI_SINE_tRNA	HaSE1	1.68e-48	84.729	98	1	191	195
		RepeatMasker22555_ClassI_SINE_tRNA	HaSE1	1.12e-44	87.500	94	3	161	170
		RepeatMasker19659_ClassI_SINE_tRNA	HaSE1	3.53e-102	87.316	99	4	324	324
		RepeatMasker33399_ClassI_SINE_tRNA	HaSE1	6.51e-105	88.253	90	5	325	357
		RepeatMasker93440_ClassI_SINE_tRNA	HaSE1	1.31e-101	90.411	85	1	284	334
		RepeatMasker83712_ClassI_SINE_tRNA	HaSE1	6.09e-110	97.436	98	106	338	338
		RepeatMasker17066_ClassI_SINE_tRNA	HaSE1	3.40e-47	80.144	89	34	292	292
		RepeatMasker108394_ClassI_SINE_tRNA	HaSE1	3.36e-67	83.612	94	1	279	296
		RepeatMasker100747_ClassI_SINE_tRNA	HaSE1	2.40e-69	92.021	98	163	349	349
		RepeatMasker2948_ClassI_SINE_tRNA	HaSE1	6.37e-65	85.057	99	91	332	332
		RepeatMasker92244_ClassI_SINE_tRNA	HaSE1	1.43e-74	90.000	100	1	219	219
		RepeatMasker37636_ClassI_SINE_tRNA	HaSE1	8.53e-124	88.441	99	1	369	371
		RepeatMasker89376_ClassI_SINE_tRNA	HaSE1	5.68e-26	87.156	93	3	111	117
		RepeatMasker19862_ClassI_SINE_tRNA	HaSE1	6.88e-85	88.603	100	98	366	366
		RepeatMasker6653_ClassI_SINE_tRNA	HaSE1	2.47e-114	87.812	93	1	353	380
		RepeatMasker36612_ClassI_SINE_tRNA	HaSE1	2.06e-25	87.129	86	1	101	118
		RepeatMasker25606_ClassI_SINE_tRNA	HaSE1	1.13e-28	84.444	100	1	135	135
		RepeatMasker98633_ClassI_SINE_tRNA	HaSE1	7.38e-79	87.361	87	40	306	306
		RepeatMasker4763_ClassI_SINE_tRNA	HaSE1	1.09e-50	84.186	100	1	210	210
		RepeatMasker79174_ClassI_SINE_tRNA	HaSE1	2.01e-100	84.264	98	8	391	391
		RepeatMasker97993_ClassI_SINE_tRNA	HaSE1	1.12e-67	82.943	85	1	296	349
		RepeatMasker79097_ClassI_SINE_tRNA	HaSE1	1.86e-105	86.275	96	16	367	367
		RepeatMasker106215_ClassI_SINE_tRNA	HaSE1	1.99e-105	84.987	98	8	391	391
		RepeatMasker41185_ClassI_SINE_tRNA	HaSE1	1.06e-87	84.211	99	4	339	341
		RepeatMasker45941_ClassI_SINE_tRNA	HaSE1	1.93e-84	86.505	99	4	291	291
		RepeatMasker24178_ClassI_SINE_tRNA	HaSE1	9.69e-128	96.085	84	53	331	331
		RepeatMasker33262_ClassI_SINE_tRNA	HaSE1	8.74e-84	95.855	88	169	360	360
		RepeatMasker72879_ClassI_SINE_tRNA	HaSE1	4.61e-31	96.296	81	20	100	100
		RepeatMasker62570_ClassI_SINE_tRNA	HaSE1	1.16e-117	86.632	99	1	386	387
		RepeatMasker57177_ClassI_SINE_tRNA	HaSE1	5.77e-146	96.508	81	116	427	429
		RepeatMasker30875_ClassI_SINE_tRNA	HaSE1	4.95e-81	88.889	100	1	243	340
		RepeatMasker79796_ClassI_SINE_tRNA	HaSE1	4.91e-64	91.620	86	11	188	208
		RepeatMasker72637_ClassI_SINE_tRNA	HaSE1	1.94e-84	87.629	93	1	271	292
		RepeatMasker80266_ClassI_SINE_tRNA	HaSE1	3.11e-83	84.568	88	1	312	356
		RepeatMasker62419_ClassI_SINE_tRNA	HaSE1	5.81e-48	85.427	97	1	183	189
		RepeatMasker88263_ClassI_SINE_tRNA	HaSE1	3.69e-45	83.732	99	3	198	198
		RepeatMasker6602_ClassI_SINE_tRNA	HaSE1	1.72e-65	81.677	95	16	323	323
		RepeatMasker93127_ClassI_SINE_tRNA	HaSE1	5.18e-116	86.877	100	1	372	372
		RepeatMasker79133_ClassI_SINE_tRNA	HaSE1	1.67e-44	81.624	91	5	225	243
		RepeatMasker5027_ClassI_SINE_tRNA	HaSE1	2.25e-139	94.969	88	44	360	360
		RepeatMasker36178_ClassI_SINE_tRNA	HaSE1	2.66e-30	84.892	95	4	142	146
		RepeatMasker82595_ClassI_SINE_tRNA	HaSE1	1.45e-101	85.637	97	11	365	366
		RepeatMasker107896_ClassI_SINE_tRNA	HaSE1	2.17e-35	89.076	96	1	119	124
		RepeatMasker103787_ClassI_SINE_tRNA	HaSE1	8.65e-89	83.641	99	3	357	359
		RepeatMasker36719_ClassI_SINE_tRNA	HaSE1	1.27e-70	86.381	99	3	246	246
		RepeatMasker102821_ClassI_SINE_tRNA	HaSE1	1.23e-27	85.714	100	1	118	118
		RepeatMasker11998_ClassI_SINE_tRNA	HaSE1	1.07e-112	90.415	87	1	312	357
		RepeatMasker41050_ClassI_SINE_tRNA	HaSE1	3.76e-44	87.421	99	1	159	160
		RepeatMasker36660_ClassI_SINE_tRNA	HaSE1	1.88e-79	87.313	91	1	258	283
		RepeatMasker1431_ClassI_SINE_tRNA	HaSE1	2.39e-99	84.755	100	1	362	362
		RepeatMasker86855_ClassI_SINE_tRNA	HaSE1	1.11e-67	80.749	100	1	346	346
		RepeatMasker100836_ClassI_SINE_tRNA	HaSE1	1.38e-121	91.987	86	40	349	359
		RepeatMasker54216_ClassI_SINE_tRNA	HaSE1	1.09e-44	87.578	97	1	161	166
		RepeatMasker46192_ClassI_SINE_tRNA	HaSE1	1.57e-61	87.097	81	10	217	374
		RepeatMasker52114_ClassI_SINE_tRNA	HaSE1	2.56e-24	87.755	86	1	98	114
		RepeatMasker99852_ClassI_SINE_tRNA	HaSE1	2.39e-109	86.376	99	1	364	366
		RepeatMasker83503_ClassI_SINE_tRNA	HaSE1	3.26e-82	89.516	82	55	294	294
		RepeatMasker80302_ClassI_SINE_tRNA	HaSE1	1.29e-40	81.448	91	16	234	241
		RepeatMasker98399_ClassI_SINE_tRNA	HaSE1	2.49e-89	83.204	99	4	371	371
		RepeatMasker62888_ClassI_SINE_tRNA	HaSE1	5.36e-91	83.376	100	1	371	371
		RepeatMasker80262_ClassI_SINE_tRNA	HaSE1	2.66e-34	90.179	93	2	112	119
		RepeatMasker81142_ClassI_SINE_tRNA	HaSE1	1.39e-53	90.062	97	1	161	166
		RepeatMasker68146_ClassI_SINE_tRNA	HaSE1	5.53e-58	88.830	100	1	182	182
		RepeatMasker68333_ClassI_SINE_tRNA	HaSE1	1.66e-43	92.683	89	18	139	192
		RepeatMasker57760_ClassI_SINE_tRNA	HaSE1	1.09e-122	88.158	100	1	367	367
		RepeatMasker49685_ClassI_SINE_tRNA	HaSE1	2.52e-84	82.338	98	1	363	372
		RepeatMasker31268_ClassI_SINE_tRNA	HaSE1	1.15e-102	86.723	90	29	366	375
		RepeatMasker80222_ClassI_SINE_tRNA	HaSE1	4.20e-45	84.536	86	33	222	222
		RepeatMasker56454_ClassI_SINE_tRNA	HaSE1	8.61e-109	85.979	100	1	367	367
		RepeatMasker67817_ClassI_SINE_tRNA	HaSE1	2.56e-89	84.527	91	2	347	381
		RepeatMasker24444_ClassI_SINE_tRNA	HaSE1	1.76e-75	82.521	99	4	332	334
		RepeatMasker77535_ClassI_SINE_tRNA	HaSE1	1.45e-61	85.526	88	1	227	347
		RepeatMasker11612_ClassI_SINE_tRNA	HaSE1	8.05e-114	89.489	96	16	347	347
		RepeatMasker23772_ClassI_SINE_tRNA	HaSE1	1.46e-100	89.761	100	1	291	291
		RepeatMasker96537_ClassI_SINE_tRNA	HaSE1	3.79e-77	83.186	94	12	326	335
		RepeatMasker51282_ClassI_SINE_tRNA	HaSE1	6.42e-110	88.539	91	30	353	355
		RepeatMasker59033_ClassI_SINE_tRNA	HaSE1	1.29e-91	88.502	86	47	324	324
		RepeatMasker34450_ClassI_SINE_tRNA	HaSE1	3.00e-98	85.598	97	1	343	352
		RepeatMasker52107_ClassI_SINE_tRNA	HaSE1	1.92e-85	82.245	100	1	368	368
		RepeatMasker61726_ClassI_SINE_tRNA	HaSE1	2.41e-36	94.059	92	69	168	168
		RepeatMasker85099_ClassI_SINE_tRNA	HaSE1	4.18e-86	86.577	99	1	291	293
		RepeatMasker52708_ClassI_SINE_tRNA	HaSE1	1.99e-57	89.326	97	1	177	182
		RepeatMasker52971_ClassI_SINE_tRNA	HaSE1	7.04e-84	86.000	99	1	292	295
		RepeatMasker77291_ClassI_SINE_tRNA	HaSE1	6.79e-37	86.525	82	17	155	170
		RepeatMasker24753_ClassI_SINE_tRNA	HaSE1	2.50e-88	87.629	97	1	284	293
		RepeatMasker83632_ClassI_SINE_tRNA	HaSE1	1.71e-75	84.314	92	27	325	325
		RepeatMasker67456_ClassI_SINE_tRNA	HaSE1	7.48e-104	88.401	99	3	319	320
		RepeatMasker466_ClassI_SINE_tRNA	HaSE1	8.40e-64	91.573	99	161	337	338
		RepeatMasker466_ClassI_SINE_tRNA	HaSE1	8.64e-44	85.955	99	1	165	338
		RepeatMasker87838_ClassI_SINE_tRNA	HaSE1	2.51e-119	87.766	96	1	374	389
		RepeatMasker5533_ClassI_SINE_tRNA	HaSE1	3.28e-113	86.423	97	11	390	390
		RepeatMasker76997_ClassI_SINE_tRNA	HaSE1	9.22e-124	89.071	91	8	371	400
		RepeatMasker23441_ClassI_SINE_tRNA	HaSE1	5.58e-65	93.452	84	128	294	294
		RepeatMasker35111_ClassI_SINE_tRNA	HaSE1	1.09e-92	84.943	95	1	336	352
		RepeatMasker100150_ClassI_SINE_tRNA	HaSE1	4.09e-127	88.083	100	1	384	384
		RepeatMasker26906_ClassI_SINE_tRNA	HaSE1	1.18e-117	89.881	85	3	336	392
		RepeatMasker34618_ClassI_SINE_tRNA	HaSE1	1.00e-55	87.634	95	1	186	196
		RepeatMasker79336_ClassI_SINE_tRNA	HaSE1	1.41e-26	91.111	84	3	92	107
		RepeatMasker101776_ClassI_SINE_tRNA	HaSE1	6.73e-100	85.224	97	10	364	366
		RepeatMasker99065_ClassI_SINE_tRNA	HaSE1	1.15e-86	87.900	96	13	291	291
		RepeatMasker108487_ClassI_SINE_tRNA	HaSE1	2.88e-34	90.826	85	18	125	127
		RepeatMasker83273_ClassI_SINE_tRNA	HaSE1	6.74e-85	85.948	85	55	359	359
		RepeatMasker49670_ClassI_SINE_tRNA	HaSE1	4.56e-34	83.871	82	34	188	188
		RepeatMasker31616_ClassI_SINE_tRNA	HaSE1	8.20e-99	86.866	92	3	321	346
		RepeatMasker6528_ClassI_SINE_tRNA	HaSE1	1.16e-142	91.361	91	1	365	400
		RepeatMasker13796_ClassI_SINE_tRNA	HaSE1	7.34e-36	88.462	88	8	136	146
		RepeatMasker83940_ClassI_SINE_tRNA	HaSE1	1.92e-63	86.017	100	1	224	224
		RepeatMasker74141_ClassI_SINE_tRNA	HaSE1	1.44e-28	83.226	83	29	166	166
		RepeatMasker61560_ClassI_SINE_tRNA	HaSE1	8.24e-104	86.364	100	1	350	350
		RepeatMasker73227_ClassI_SINE_tRNA	HaSE1	1.06e-117	90.683	89	3	319	356
		RepeatMasker45320_ClassI_SINE_tRNA	HaSE1	4.24e-91	87.375	97	10	299	299
		RepeatMasker101241_ClassI_SINE_tRNA	HaSE1	2.95e-46	84.925	89	22	202	204
		RepeatMasker4127_ClassI_SINE_tRNA	HaSE1	1.94e-90	83.586	99	4	372	374
		RepeatMasker42830_ClassI_SINE_tRNA	HaSE1	1.80e-37	86.364	86	1	140	163
		RepeatMasker87352_ClassI_SINE_tRNA	HaSE1	1.67e-33	83.051	83	34	191	191
		RepeatMasker25164_ClassI_SINE_tRNA	HaSE1	8.02e-35	87.500	100	1	127	127
		RepeatMasker40464_ClassI_SINE_tRNA	HaSE1	1.25e-27	85.039	100	1	119	119
		RepeatMasker84157_ClassI_SINE_tRNA	HaSE1	6.33e-105	86.387	98	7	348	348
		RepeatMasker106784_ClassI_SINE_tRNA	HaSE1	2.53e-35	87.500	91	12	139	141
		RepeatMasker86566_ClassI_SINE_tRNA	HaSE1	1.42e-29	81.319	82	39	206	206
		RepeatMasker92788_ClassI_SINE_tRNA	HaSE1	6.68e-105	86.096	97	9	364	366
		RepeatMasker32518_ClassI_SINE_tRNA	HaSE1	4.02e-112	88.757	90	35	369	371
		RepeatMasker67801_ClassI_SINE_tRNA	HaSE1	1.11e-107	86.010	100	1	365	365
		RepeatMasker64811_ClassI_SINE_tRNA	HaSE1	1.35e-43	88.079	93	1	149	160
		RepeatMasker86132_ClassI_SINE_tRNA	HaSE1	4.12e-127	88.342	98	3	380	387
		RepeatMasker27487_ClassI_SINE_tRNA	HaSE1	2.55e-52	86.224	85	35	226	226
		RepeatMasker104385_ClassI_SINE_tRNA	HaSE1	4.92e-70	86.290	92	1	244	264
		RepeatMasker61286_ClassI_SINE_tRNA	HaSE1	3.40e-88	82.412	99	2	388	390
		RepeatMasker48131_ClassI_SINE_tRNA	HaSE1	2.42e-119	87.306	99	2	374	375
		RepeatMasker68411_ClassI_SINE_tRNA	HaSE1	2.72e-108	88.650	99	1	323	325
		RepeatMasker107322_ClassI_SINE_tRNA	HaSE1	1.11e-102	85.492	98	8	362	364
		RepeatMasker83906_ClassI_SINE_tRNA	HaSE1	1.44e-81	82.796	97	1	342	354
		RepeatMasker55854_ClassI_SINE_tRNA	HaSE1	6.28e-32	82.927	97	1	153	158
		RepeatMasker100682_ClassI_SINE_tRNA	HaSE1	7.95e-62	90.909	87	27	202	202
		RepeatMasker45426_ClassI_SINE_tRNA	HaSE1	5.89e-80	97.159	100	140	315	315
		RepeatMasker62809_ClassI_SINE_tRNA	HaSE1	6.98e-36	85.906	100	1	140	140
		RepeatMasker49731_ClassI_SINE_tRNA	HaSE1	4.08e-97	85.095	95	3	351	368
		RepeatMasker87371_ClassI_SINE_tRNA	HaSE1	3.36e-51	83.333	97	1	223	230
		RepeatMasker41877_ClassI_SINE_tRNA	HaSE1	9.76e-104	94.048	89	1	250	411
		RepeatMasker19951_ClassI_SINE_tRNA	HaSE1	6.89e-110	85.602	100	1	379	379
		RepeatMasker105032_ClassI_SINE_tRNA	HaSE1	6.73e-110	87.052	95	18	369	371
		RepeatMasker99271_ClassI_SINE_tRNA	HaSE1	5.04e-49	85.417	92	18	209	209
		RepeatMasker61136_ClassI_SINE_tRNA	HaSE1	1.97e-104	89.216	100	1	304	304
		RepeatMasker74223_ClassI_SINE_tRNA	HaSE1	4.98e-111	86.877	99	3	356	356
		RepeatMasker35384_ClassI_SINE_tRNA	HaSE1	4.13e-117	86.753	99	4	383	383
		RepeatMasker81607_ClassI_SINE_tRNA	HaSE1	1.71e-80	83.333	99	1	325	327
		RepeatMasker57727_ClassI_SINE_tRNA	HaSE1	2.94e-83	86.735	82	18	293	338
		RepeatMasker48372_ClassI_SINE_tRNA	HaSE1	1.11e-97	85.255	98	10	362	362
		RepeatMasker106444_ClassI_SINE_tRNA	HaSE1	1.36e-27	86.207	88	16	128	128
		RepeatMasker84325_ClassI_SINE_tRNA	HaSE1	2.98e-103	93.976	97	106	352	352
		SINEfinder298_ClassI_SINE_tRNA	HaSE1	1.28e-132	89.003	90	31	420	434
		RepeatMasker27401_ClassI_SINE_tRNA	HaSE1	1.88e-75	81.337	100	1	356	356
		RepeatMasker107751_ClassI_SINE_tRNA	HaSE1	1.19e-97	84.840	94	26	386	386
		RepeatMasker86888_ClassI_SINE_tRNA	HaSE1	2.07e-31	83.436	99	3	147	147
		RepeatMasker97082_ClassI_SINE_tRNA	HaSE1	1.03e-92	85.100	100	1	334	334
		RepeatMasker35473_ClassI_SINE_tRNA	HaSE1	5.42e-66	80.357	98	1	356	363
		RepeatMasker71512_ClassI_SINE_tRNA	HaSE1	1.92e-31	87.395	85	13	129	138
		RepeatMasker70077_ClassI_SINE_tRNA	HaSE1	6.41e-85	83.242	100	1	343	343
		RepeatMasker106426_ClassI_SINE_tRNA	HaSE1	5.02e-116	88.169	98	7	361	361
		RepeatMasker49368_ClassI_SINE_tRNA	HaSE1	1.37e-101	90.068	82	1	286	349
		RepeatMasker53206_ClassI_SINE_tRNA	HaSE1	8.64e-35	86.667	100	1	135	135
		RepeatMasker24392_ClassI_SINE_tRNA	HaSE1	3.13e-118	87.533	98	1	367	375
		RepeatMasker106610_ClassI_SINE_tRNA	HaSE1	2.03e-109	90.064	96	1	303	315
		RepeatMasker2550_ClassI_SINE_tRNA	HaSE1	1.61e-75	95.506	96	132	309	309
		RepeatMasker5206_ClassI_SINE_tRNA	HaSE1	5.74e-121	86.978	98	9	411	413
		RepeatMasker25027_ClassI_SINE_tRNA	HaSE1	4.02e-102	85.638	97	1	355	366
		RepeatMasker59604_ClassI_SINE_tRNA	HaSE1	3.27e-83	82.171	100	1	374	374
		RepeatMasker105439_ClassI_SINE_tRNA	HaSE1	3.77e-112	87.784	100	1	349	349
		RepeatMasker45637_ClassI_SINE_tRNA	HaSE1	4.15e-122	87.371	99	1	386	387
		RepeatMasker60002_ClassI_SINE_tRNA	HaSE1	2.56e-93	88.929	92	24	302	302
		RepeatMasker96323_ClassI_SINE_tRNA	HaSE1	6.40e-80	92.166	99	3	214	340
		RepeatMasker77506_ClassI_SINE_tRNA	HaSE1	2.56e-52	83.898	95	1	216	227
		RepeatMasker20318_ClassI_SINE_tRNA	HaSE1	9.10e-104	84.974	97	12	384	384
		RepeatMasker56307_ClassI_SINE_tRNA	HaSE1	1.93e-100	85.960	92	6	353	377
		RepeatMasker105961_ClassI_SINE_tRNA	HaSE1	1.06e-117	91.803	86	7	310	355
		RepeatMasker94969_ClassI_SINE_tRNA	HaSE1	6.53e-105	85.751	100	1	358	358
		RepeatMasker26980_ClassI_SINE_tRNA	HaSE1	2.10e-37	83.708	88	18	181	187
		RepeatMasker79391_ClassI_SINE_tRNA	HaSE1	1.08e-117	88.315	98	2	352	360
		RepeatMasker63411_ClassI_SINE_tRNA	HaSE1	4.97e-43	86.061	100	1	163	163
		RepeatMasker94266_ClassI_SINE_tRNA	HaSE1	6.52e-80	83.587	95	1	329	346
		RepeatMasker22683_ClassI_SINE_tRNA	HaSE1	6.36e-95	86.095	93	24	345	345
		RepeatMasker2027_ClassI_SINE_tRNA	HaSE1	6.82e-43	83.000	93	17	216	216
		RepeatMasker25531_ClassI_SINE_tRNA	HaSE1	4.97e-43	86.957	97	1	158	163
		RepeatMasker67759_ClassI_SINE_tRNA	HaSE1	2.39e-53	82.470	90	1	242	269
		RepeatMasker61654_ClassI_SINE_tRNA	HaSE1	9.75e-93	86.478	98	2	314	318
		RepeatMasker41960_ClassI_SINE_tRNA	HaSE1	2.09e-31	83.784	100	1	148	148
		RepeatMasker55467_ClassI_SINE_tRNA	HaSE1	3.76e-112	88.496	96	1	334	348
		RepeatMasker49796_ClassI_SINE_tRNA	HaSE1	1.06e-97	86.486	94	1	325	347
		RepeatMasker57909_ClassI_SINE_tRNA	HaSE1	2.98e-128	90.962	94	22	362	364
		RepeatMasker27911_ClassI_SINE_tRNA	HaSE1	2.45e-29	90.722	87	1	97	111
		RepeatMasker12023_ClassI_SINE_tRNA	HaSE1	1.82e-120	92.258	84	49	355	366
		RepeatMasker63174_ClassI_SINE_tRNA	HaSE1	6.84e-42	88.435	84	23	166	172
		RepeatMasker6538_ClassI_SINE_tRNA	HaSE1	3.54e-50	91.156	91	1	146	192
		RepeatMasker6538_ClassI_SINE_tRNA	HaSE1	8.11e-07	100.000	91	164	192	192
		RepeatMasker87963_ClassI_SINE_tRNA	HaSE1	1.07e-102	86.133	99	3	348	351
		RepeatMasker71383_ClassI_SINE_tRNA	HaSE1	1.52e-101	87.850	84	3	322	383
		RepeatMasker36654_ClassI_SINE_tRNA	HaSE1	1.14e-107	86.969	92	29	374	376
		RepeatMasker3666_ClassI_SINE_tRNA	HaSE1	1.64e-43	85.000	91	3	175	190
		RepeatMasker3058_ClassI_SINE_tRNA	HaSE1	3.00e-103	86.022	99	1	352	354
		RepeatMasker106417_ClassI_SINE_tRNA	HaSE1	8.28e-93	89.130	100	1	274	274
		RepeatMasker11493_ClassI_SINE_tRNA	HaSE1	8.28e-88	88.235	99	3	272	272
		RepeatMasker102662_ClassI_SINE_tRNA	HaSE1	1.11e-77	81.944	99	6	351	351
		RepeatMasker73467_ClassI_SINE_tRNA	HaSE1	6.04e-63	88.442	100	1	199	199
		RepeatMasker56767_ClassI_SINE_tRNA	HaSE1	7.43e-90	82.963	99	1	394	396
		RepeatMasker63897_ClassI_SINE_tRNA	HaSE1	9.45e-83	85.174	99	2	305	305
		RepeatMasker106028_ClassI_SINE_tRNA	HaSE1	8.91e-41	87.179	90	3	157	173
		RepeatMasker88703_ClassI_SINE_tRNA	HaSE1	4.05e-35	80.269	95	1	202	212
		RepeatMasker103652_ClassI_SINE_tRNA	HaSE1	3.08e-73	81.402	98	8	349	349
		RepeatMasker53888_ClassI_SINE_tRNA	HaSE1	1.63e-95	88.158	92	1	292	319
		RepeatMasker86612_ClassI_SINE_tRNA	HaSE1	1.23e-81	88.583	81	1	250	307
		RepeatMasker83345_ClassI_SINE_tRNA	HaSE1	1.49e-38	83.516	100	1	173	173
		RepeatMasker12449_ClassI_SINE_tRNA	HaSE1	1.49e-101	85.714	95	13	368	376
		RepeatMasker88177_ClassI_SINE_tRNA	HaSE1	2.70e-88	86.164	95	3	302	315
		RepeatMasker27242_ClassI_SINE_tRNA	HaSE1	1.12e-97	85.042	97	1	354	364
		RepeatMasker105756_ClassI_SINE_tRNA	HaSE1	1.52e-116	86.375	99	1	388	390
		RepeatMasker28733_ClassI_SINE_tRNA	HaSE1	3.72e-87	84.940	95	14	331	334
		RepeatMasker60656_ClassI_SINE_tRNA	HaSE1	4.33e-106	90.444	94	13	304	311
		RepeatMasker95895_ClassI_SINE_tRNA	HaSE1	2.11e-64	82.828	92	3	286	308
		RepeatMasker77844_ClassI_SINE_tRNA	HaSE1	4.11e-122	88.981	95	20	381	383
		RepeatMasker55509_ClassI_SINE_tRNA	HaSE1	1.83e-85	84.366	92	22	344	351
		RepeatMasker90761_ClassI_SINE_tRNA	HaSE1	4.96e-121	89.914	94	1	339	359
		RepeatMasker50302_ClassI_SINE_tRNA	HaSE1	1.94e-63	86.784	100	1	226	226
		RepeatMasker95252_ClassI_SINE_tRNA	HaSE1	1.59e-36	89.916	100	1	119	119
		RepeatMasker83930_ClassI_SINE_tRNA	HaSE1	1.62e-53	86.458	100	1	191	191
		RepeatMasker65212_ClassI_SINE_tRNA	HaSE1	8.19e-46	90.780	85	26	162	162
		RepeatMasker50187_ClassI_SINE_tRNA	HaSE1	5.48e-23	90.476	97	1	82	173
		RepeatMasker68056_ClassI_SINE_tRNA	HaSE1	2.33e-104	85.827	100	1	355	355
		RepeatMasker10159_ClassI_SINE_tRNA	HaSE1	1.41e-80	88.845	88	1	242	274
		RepeatMasker67843_ClassI_SINE_tRNA	HaSE1	2.43e-89	83.469	99	3	363	363
		RepeatMasker72604_ClassI_SINE_tRNA	HaSE1	7.99e-62	87.745	100	1	203	203
		RepeatMasker69566_ClassI_SINE_tRNA	HaSE1	5.97e-63	90.426	95	1	188	197
		RepeatMasker105311_ClassI_SINE_tRNA	HaSE1	2.34e-109	86.777	99	4	359	359
		RepeatMasker97311_ClassI_SINE_tRNA	HaSE1	2.49e-124	87.980	98	1	380	389
		RepeatMasker62201_ClassI_SINE_tRNA	HaSE1	2.44e-88	88.129	96	12	287	287
		RepeatMasker51364_ClassI_SINE_tRNA	HaSE1	6.36e-84	94.146	99	66	269	269
		RepeatMasker93068_ClassI_SINE_tRNA	HaSE1	1.34e-66	82.188	92	4	301	325
		RepeatMasker102992_ClassI_SINE_tRNA	HaSE1	5.73e-58	88.083	100	1	189	189
		RepeatMasker96278_ClassI_SINE_tRNA	HaSE1	1.74e-85	83.747	100	1	335	335
		RepeatMasker107023_ClassI_SINE_tRNA	HaSE1	3.01e-128	89.247	99	2	367	367
		RepeatMasker19969_ClassI_SINE_tRNA	HaSE1	1.23e-61	84.191	82	45	291	300
		RepeatMasker94634_ClassI_SINE_tRNA	HaSE1	4.18e-60	85.169	100	1	225	225
		RepeatMasker86345_ClassI_SINE_tRNA	HaSE1	8.79e-129	88.689	99	3	384	384
		RepeatMasker59007_ClassI_SINE_tRNA	HaSE1	2.50e-119	87.023	99	3	387	387
		RepeatMasker56044_ClassI_SINE_tRNA	HaSE1	1.17e-117	87.371	97	11	388	390
		RepeatMasker67411_ClassI_SINE_tRNA	HaSE1	1.64e-100	87.311	100	1	323	323
		RepeatMasker2986_ClassI_SINE_tRNA	HaSE1	8.03e-20	84.259	86	6	113	125
		RepeatMasker108227_ClassI_SINE_tRNA	HaSE1	5.03e-75	87.209	95	15	271	271
		RepeatMasker51889_ClassI_SINE_tRNA	HaSE1	9.98e-45	88.667	97	1	150	154
		RepeatMasker36757_ClassI_SINE_tRNA	HaSE1	6.68e-110	86.792	98	3	361	368
		RepeatMasker3716_ClassI_SINE_tRNA	HaSE1	5.12e-131	90.678	94	18	369	375
		RepeatMasker93540_ClassI_SINE_tRNA	HaSE1	5.93e-80	83.686	100	1	317	317
		RepeatMasker93103_ClassI_SINE_tRNA	HaSE1	8.27e-68	90.863	96	77	265	265
		RepeatMasker55464_ClassI_SINE_tRNA	HaSE1	1.23e-39	82.902	99	1	182	184
		RepeatMasker12223_ClassI_SINE_tRNA	HaSE3	9.25e-72	89.041	93	3	220	234
		RepeatMasker78824_ClassI_SINE_tRNA	HaSE3	3.41e-29	84.783	88	13	139	145
		RepeatMasker63102_ClassI_SINE_tRNA	HaSE3	1.31e-31	93.478	89	12	102	102
		RepeatMasker101194_ClassI_SINE_tRNA	HaSE3	1.88e-58	86.765	93	1	202	218
		RepeatMasker40577_ClassI_SINE_tRNA	HaSE3	1.06e-56	83.682	90	15	249	260
		RepeatMasker7049_ClassI_SINE_tRNA	HaSE3	1.38e-49	85.938	88	1	182	206
		RepeatMasker108530_ClassI_SINE_tRNA	HaSE3	2.42e-68	86.864	82	37	264	278
		RepeatMasker108855_ClassI_SINE_tRNA	HaSE3	1.60e-53	87.634	95	11	188	188
		RepeatMasker82604_ClassI_SINE_tRNA	HaSE3	1.37e-28	81.818	96	1	152	159
		RepeatMasker27254_ClassI_SINE_tRNA	HaSE3	3.93e-97	88.889	81	45	331	356
		RepeatMasker82732_ClassI_SINE_tRNA	HaSE3	1.59e-53	86.667	100	1	187	187
		RepeatMasker93102_ClassI_SINE_tRNA	HaSE3	1.72e-32	84.076	95	1	148	156
		RepeatMasker13489_ClassI_SINE_tRNA	HaSE3	7.71e-35	93.069	81	11	110	123
		RepeatMasker41710_ClassI_SINE_tRNA	HaSE3	1.16e-44	86.747	94	1	165	175
		RepeatMasker36871_ClassI_SINE_tRNA	HaSE3	3.31e-50	89.809	86	27	180	180
		RepeatMasker53867_ClassI_SINE_tRNA	HaSE3	1.40e-28	84.028	83	10	144	162
		RepeatMasker72965_ClassI_SINE_tRNA	HaSE3	8.37e-25	84.483	89	1	116	130
		RepeatMasker69789_ClassI_SINE_tRNA	HaSE3	2.34e-26	81.818	88	5	147	162
		RepeatMasker31073_ClassI_SINE_tRNA	HaSE3	6.89e-32	82.635	91	3	158	171
		RepeatMasker70417_ClassI_SINE_tRNA	HaSE3	2.35e-47	84.390	91	3	193	209
		RepeatMasker35358_ClassI_SINE_tRNA	HaSE3	2.65e-52	83.193	98	3	232	234
		RepeatMasker69511_ClassI_SINE_tRNA	HaSE3	1.23e-55	83.983	97	7	236	236
		RepeatMasker88312_ClassI_SINE_tRNA	HaSE3	2.56e-52	86.000	88	23	221	227
		RepeatMasker6891_ClassI_SINE_tRNA	HaSE3	4.23e-45	83.333	91	1	204	223
		RepeatMasker85120_ClassI_SINE_tRNA	HaSE3	4.96e-38	84.337	100	1	162	162
		RepeatMasker28547_ClassI_SINE_tRNA	HaSE3	2.65e-29	88.785	88	1	104	118
		RepeatMasker102808_ClassI_SINE_tRNA	HaSE3	1.95e-42	86.061	92	15	176	176
		RepeatMasker9212_ClassI_SINE_tRNA	HaSE3	1.44e-59	87.940	92	3	201	216
		RepeatMasker12146_ClassI_SINE_tRNA	HaSE3	3.98e-65	91.209	84	1	182	217
		RepeatMasker77351_ClassI_SINE_tRNA	HaSE3	3.07e-61	87.745	94	13	215	215
		RepeatMasker108185_ClassI_SINE_tRNA	HaSE3	5.36e-38	85.350	90	1	155	173
		RepeatMasker19712_ClassI_SINE_tRNA	HaSE3	4.43e-71	82.958	100	1	303	303
		RepeatMasker105017_ClassI_SINE_tRNA	HaSE3	2.06e-25	88.000	81	23	118	118
		RepeatMasker36253_ClassI_SINE_tRNA	HaSE3	2.51e-56	88.889	100	1	178	178
		RepeatMasker78768_ClassI_SINE_tRNA	HaSE3	5.89e-59	86.667	84	1	204	243
		RepeatMasker90804_ClassI_SINE_tRNA	HaSE3	1.62e-54	84.581	93	1	222	239
		RepeatMasker91341_ClassI_SINE_tRNA	HaSE3	1.12e-45	84.038	98	1	209	214
		RepeatMasker92399_ClassI_SINE_tRNA	HaSE3	9.82e-47	81.148	100	1	239	239
		RepeatMasker104913_ClassI_SINE_tRNA	HaSE3	1.45e-33	88.430	99	1	117	168
		RepeatMasker40573_ClassI_SINE_tRNA	HaSE3	1.39e-49	85.075	93	15	208	208
		RepeatMasker95625_ClassI_SINE_tRNA	HaSE3	1.28e-106	87.952	99	3	328	328
		RepeatMasker34191_ClassI_SINE_tRNA	HaSE3	2.89e-18	86.364	83	1	85	102
		RepeatMasker3937_ClassI_SINE_tRNA	HaSE3	7.56e-73	86.747	100	1	246	246
		RepeatMasker61919_ClassI_SINE_tRNA	HaSE3	6.94e-84	87.732	91	11	275	291
		RepeatMasker106180_ClassI_SINE_tRNA	HaSE3	1.39e-60	85.232	85	40	264	264
		RepeatMasker32241_ClassI_SINE_tRNA	HaSE3	4.00e-50	85.492	89	25	214	214
		RepeatMasker42126_ClassI_SINE_tRNA	HaSE3	1.00e-55	88.525	90	18	194	196
		RepeatMasker83939_ClassI_SINE_tRNA	HaSE3	7.94e-42	83.756	93	1	183	197
		RepeatMasker60873_ClassI_SINE_tRNA	HaSE3	2.10e-57	89.011	93	1	178	192
		RepeatMasker51082_ClassI_SINE_tRNA	HaSE3	3.40e-40	84.091	94	12	182	182
		RepeatMasker95844_ClassI_SINE_tRNA	HaSE3	4.82e-49	85.714	94	3	190	201
		RepeatMasker100845_ClassI_SINE_tRNA	HaSE3	4.06e-40	81.690	95	1	203	214
		RepeatMasker62419_ClassI_SINE_tRNA	HaSE3	3.52e-40	83.505	94	1	178	189
		RepeatMasker36719_ClassI_SINE_tRNA	HaSE3	7.67e-63	86.996	85	6	214	246
		RepeatMasker11113_ClassI_SINE_tRNA	HaSE3	6.27e-60	80.858	91	1	297	325
		RepeatMasker59926_ClassI_SINE_tRNA	HaSE3	2.39e-20	80.405	100	1	132	132
		RepeatMasker31839_ClassI_SINE_tRNA	HaSE3	7.68e-37	85.185	81	15	168	190
		RepeatMasker84590_ClassI_SINE_tRNA	HaSE3	1.83e-43	83.756	89	16	202	209
		RepeatMasker100909_ClassI_SINE_tRNA	HaSE3	3.98e-56	83.333	87	1	234	270
		RepeatMasker100428_ClassI_SINE_tRNA	HaSE3	8.60e-51	87.861	100	1	170	170
		RepeatMasker49435_ClassI_SINE_tRNA	HaSE3	1.11e-50	86.010	87	12	197	213
		RepeatMasker105502_ClassI_SINE_tRNA	HaSE3	1.53e-58	89.071	100	1	181	181
		RepeatMasker78808_ClassI_SINE_tRNA	HaSE3	5.00e-44	83.838	91	6	192	206
		RepeatMasker46915_ClassI_SINE_tRNA	HaSE3	3.84e-33	90.179	85	20	130	130
		RepeatMasker75992_ClassI_SINE_tRNA	HaSE3	1.29e-29	81.609	84	3	160	189
		RepeatMasker96200_ClassI_SINE_tRNA	HaSE3	8.55e-57	85.135	100	1	214	214
		RepeatMasker64811_ClassI_SINE_tRNA	HaSE3	1.36e-38	87.681	86	13	149	160
		RepeatMasker11802_ClassI_SINE_tRNA	HaSE3	1.75e-53	87.113	93	1	189	204
		RepeatMasker56494_ClassI_SINE_tRNA	HaSE3	3.83e-55	87.302	91	1	188	207
		RepeatMasker53206_ClassI_SINE_tRNA	HaSE3	3.13e-29	86.667	89	1	120	135
		RepeatMasker73783_ClassI_SINE_tRNA	HaSE3	3.45e-50	85.500	99	3	188	188
		RepeatMasker62051_ClassI_SINE_tRNA	HaSE3	1.18e-76	85.870	93	10	281	294
		RepeatMasker93478_ClassI_SINE_tRNA	HaSE3	6.84e-37	84.615	91	17	171	171
		RepeatMasker19995_ClassI_SINE_tRNA	HaSE3	1.08e-50	85.572	91	1	191	209
		RepeatMasker95928_ClassI_SINE_tRNA	HaSE3	4.06e-44	87.342	89	1	153	171
		RepeatMasker41765_ClassI_SINE_tRNA	HaSE3	3.05e-45	90.071	84	1	140	167
		RepeatMasker60510_ClassI_SINE_tRNA	HaSE3	1.85e-26	86.486	83	21	131	133
		RepeatMasker73952_ClassI_SINE_tRNA	HaSE3	5.28e-54	86.979	85	15	201	219
		RepeatMasker99290_ClassI_SINE_tRNA	HaSE3	7.99e-42	83.511	92	16	198	198
		RepeatMasker65215_ClassI_SINE_tRNA	HaSE3	5.34e-66	82.012	91	4	328	358
		RepeatMasker21974_ClassI_SINE_tRNA	HaSE3	1.92e-65	81.789	85	34	339	358
		RepeatMasker103536_ClassI_SINE_tRNA	HaSE3	3.07e-87	88.889	93	17	275	280
		RepeatMasker94634_ClassI_SINE_tRNA	HaSE3	3.30e-46	82.949	92	1	206	225
		RepeatMasker77584_ClassI_SINE_tRNA	HaSE3	1.09e-49	91.096	87	1	145	167
		RepeatMasker96932_ClassI_SINE_tRNA	HaSE3	3.12e-35	85.811	88	1	148	168
	LINEs	TEdenovo1998_ClassI_LINE_RTE	RTE-1_Avan	0.0	81.976	100	1	918	918
		RepeatMasker37842_ClassI_LINE_RTE	RTE-2_Hmel_C	4.96e-57	83.471	89	180	421	421
		RepeatMasker37478_ClassI_LINE_RTE	RTE-2_Hmel_C	2.75e-124	86.058	97	13	427	427
		RepeatMasker58466_ClassI_LINE_RTE	RTE-2_Hmel_C	7.97e-96	80.778	83	6	458	545
		RepeatMasker97734_ClassI_LINE_RTE	RTE-2_Hmel_C	8.71e-157	81.476	86	1	679	824
		RepeatMasker7195_ClassI_LINE_RTE	RTE-3_DPl	6.58e-38	80.870	98	1	203	208
		RepeatMasker9865_ClassI_LINE_RTE	RTE-3_DPl	0.0	89.445	99	2	560	560
		RepeatMasker41348_ClassI_LINE_RTE	RTE-3_DPl	2.60e-140	91.413	92	168	528	528
		RepeatMasker16019_ClassI_LINE_RTE	RTE-3_DPl	0.0	88.889	99	3	788	788
		RepeatMasker74837_ClassI_LINE_RTE	RTE-3_DPl	5.69e-136	89.501	91	5	385	418
		RepeatMasker20965_ClassI_LINE_RTE	RTE-3_DPl	5.51e-105	93.050	85	9	267	306
		RepeatMasker89260_ClassI_LINE_RTE	RTE-3_DPl	1.28e-155	83.660	99	5	587	935
		RepeatMasker40688_ClassI_LINE_RTE	RTE-3_DPl	0.0	92.125	100	1	546	546
		RepeatMasker42496_ClassI_LINE_RTE	RTE-3_DPl	2.46e-156	87.269	100	1	487	654
		RepeatMasker37718_ClassI_LINE_RTE	RTE-4_DPl	0.0	83.008	98	22	890	891
		RepeatMasker109257_ClassI_LINE_RTE	RTE-4_DPl	3.34e-82	85.862	96	13	300	300
		RepeatMasker28049_ClassI_LINE_RTE	RTE-5_DPl	8.06e-125	85.514	95	6	433	449
		RepeatMasker48928_ClassI_LINE_RTE	Proto2-1_BM	0.0	85.385	94	70	1108	1108
Classe II	Mariner	RepeatMasker74209_ClassII_TIR_Mariner	ANM4	2.37e-171	84.518	95	1	609	644
		TEdenovo1805_ClassII_TIR_Mariner	Mariner-1_AMel	0.0	89.850	99	137	666	670
		RepeatMasker4920_ClassII_TIR_Mariner	Mariner-1_AMel	1.31e-96	86.984	95	1	314	332
		RepeatMasker49885_ClassII_TIR_Mariner	Mariner-1_AMel	4.78e-93	85.014	99	1	344	543
		TEdenovo2257_ClassII_TIR_Mariner	nMar-2_Avan	0.0	91.667	97	5	652	749
		RepeatMasker73766_ClassII_TIR_Mariner	Mariner-3_BM	1.58e-70	83.388	97	7	298	301
		TEdenovo372_ClassII_TIR_Mariner	Mariner-3_BM	2.14e-143	87.253	97	11	463	920
		RepeatMasker36172_ClassII_TIR_Mariner	Mariner-3_BM	3.01e-89	80.574	100	1	444	444
		RepeatMasker101864_ClassII_TIR_Mariner	Mariner-3_BM	4.72e-123	95.341	97	1	279	559
		RepeatMasker8755_ClassII_TIR_Mariner	nMar-18_Hmel	2.05e-115	85.122	100	1	408	408
		RepeatMasker80020_ClassII_TIR_Mariner	nMar-18_Hmel	5.46e-82	80.282	86	1	409	476
		RepeatMasker94741_ClassII_TIR_Mariner	nMar-18_Hmel	0.0	85.857	97	4	790	812
	PiggyBac	RepeatMasker22790_ClassII_TIR_PiggyBac	npiggyBac-8_Hmel	4.39e-133	83.206	99	1	522	528
		RepeatMasker59078_ClassII_TIR_PiggyBac	npiggyBac-8_Hmel	9.04e-151	81.845	100	1	662	662
		TEdenovo599_ClassII_TIR_PiggyBac	npiggyBac-8_Hmel	2.40e-159	82.805	87	696	1350	1354
		RepeatMasker34089_ClassII_TIR_PiggyBac	piggyBac-2_Hmel	0.0	99.256	100	1	2418	2418
	hAT	RepeatMasker54238_ClassII_TIR_hAT	hAT-1_DAn	2.75e-47	83.838	82	1	198	241
		RepeatMasker107032_ClassII_TIR_hAT	hAT-1_DAn	2.33e-57	85.782	100	1	210	210
		RepeatMasker103363_ClassII_TIR_hAT	hAT-1_DAn	3.88e-149	83.080	96	13	601	613
