# Supplementary material for: Screening of Helicoverpa armigera Mobilome Revealed Transposable Element Insertions in Insecticide Resistance Genes
Source: Insects. 2020 Dec 11;11(12):879. doi: 10.3390/insects11120879 (PMC7764229; doi:10.3390/insects11120879)
Supplement: Supplementary file 1 [file insects-11-00879-s001.zip › File 1.txt]

>RepeatMasker81633_ClassII_TIR_PiggyBac
AACTTCATCAAAATATTGGCTAGAAACACAGTTTTACTTCACATGAAGCGCAGAGTTTAC
AATACACACGTACCACGCGATGTACGTATCTACTTGGCGCGTATTTTGGGTTCTGATTTA
CCACCTGAACCACAAAACCTAGAAAACACGCCAAAAATACGGAAAACCTGTGCCAGTTGT
CCTCCTAAGTTGAATAGGAAATCAAATTACCAGTGT
>RepeatMasker92210_ClassII_TIR_PiggyBac
CGGTCCTTTGACTCTGGTATCGTATAAACCTAAGCCGTCAAAAATGGTTTATCCTTTTAT
CATCTTGTGATGAAGAAGGTACATTCAATCAAACAACAGGAAAAAATGAAATGATTATGT
TTTGTTACCAGACAAAGGGAGGTATCGACACATTTCAAAAAATGTGTTCGTCAATGTCAT
GCTCCAGAAAAACGAACAGATGGCCAATAGCTGTACTTTATGGCATTTTAATATAGCCTT
TGTAAATTCCT
>RepeatMasker62541_ClassII_TIR_PiggyBac
TTTTCCACAGTAAAAATCAAACACATAGCAGTATCCCGAAGAACTTGCTGCTACCCAATT
TTTGTAACCAAATCGCACAGGTTTTCCTCGGATGAACTGTTTCGCAGGATGATGCCCGAA
GTATTTTACCATCGATTCGTCTATGGAAATGTGTTCATGAATAACACCCCACTGTAAGTT
CTTTTTCATAAGAATATCTGCTAATGGCCGCACTTTGAACATTTTGTCATTGGTACTGGT
AGCTACGTCGTTATTCACGAAATGGATATTCCTTTTTATGTCTCGAAATCTTTGTCTCGA
CATAGCACGTGACACGATTTCTACACCCACATCTTCGTCTAAGGACCAGTACAAATCTTC
TCGCGGTAGTTTGTGATATCCAGACAAAATCATAATTCCTATAAACTTTTTCAAATCGGC
AGAGTCGAGTTGGAATGAGTGTCTGTTATTTTGCGTAGCATATAACCTAGTATTTGTAAT
TATCAAGCTTATCACATCCTCATCAAA
>RepeatMasker40676_ClassII_TIR_PiggyBac
CCTGACAAATACGGTATAAAGACTAGTTCTCTGTGACTCTAAAACAAATTACATGATAGA
TGCAATTCCATGTATGGGAAAGGGTACAAACACAGATGGAGAACCCTTGGCATCTTTCTT
TGTGAAAAAACTTACCGAATCTATTCGAGGAAGTAATCGTAATGTGACCATGGACAATTG
GTTCACGTCAGTGCCATTAGCAAAAGAACTATTACAAGATCCATATAAATTAACAATTGT
TGGTACAATTAGATCCAACAAGCGCGAGATCCCTTCACAACTTTTGCAGCCAAGACAAAC
AAAATCGTCAATGTTTTGTTATGACGGAC
>RepeatMasker58373_ClassII_TIR_PiggyBac
TTTGGTGTTTTTATTGTTCTCACGGTAAATAATAAAGCTGTTTATTGCAGCAATATTCAT
CATAGTGTAAAGTATTAGGATTGGCCAGCTCTTACAATAGTTTCTTACGTCGTACATTTT
GGTTAGTTTGTCCACAAATTCAACGCCTGTTTTTGTCGAGTTGTAGAATGATACGATTTC
TGGCTTTGGTTTTTCATTGTATCTCGTGTCGATCCTCTTGTCGTGGTGATAGGAAGATAG
TAGGACAACGACTTTCGATTTTTTGGGAATATACGAGACAAGTGTCAAATCCTTTTGGAA
GCCAAA
>RepeatMasker93868_ClassII_TIR_PiggyBac
TATCTATCAAACCACCCACAAGTAGGGTTTTAAGTTGTATGTTCTATCCAGTGTTTTCGG
ATTCGCATACAAGTTGGAAATTTATTCTGGCCAAGACCTAACCGTGAGACCAGCAGCGGA
GCCTGACTTAGGATCTACAAGTAATATTGTGCTTCGCTTGGCCAGAGATATACCACGGAT
GGTCAATCATATGATCTTCTTTGATAATTTCTACACATCTTTGCCTTTAGTCATTTATCT
AGCCAAGCAAGGAATTTATTCTCTTGGCACAATACAACAAAATAGAATTCCCAACAATAA
ATTACCGGATAAAAAAGAGTACTCCTAGGGGTACATATGCAGAAAAAACAACATCATATG
AGGGAATTGATTTATCAACTATTGCTTGGAAAGATAATAAAATAGTTACCATGTTGTCAA
GTAATGTAGGAGCAGAGCCAG
>TEdenovo211_ClassII_TIR_PiggyBac
TTTTAACCCTAGAAAGATAATCTGCGTAAAATTTACGCATGCATTTTTTTTAAATTGCTA
TTTCTTTCTAACTAGCGCGAATTCATAGCTGTGCGTTTATGACATTTCATTCGTCGCTGG
GAGTAACCGTATGGTGTACGTGTCAATAAGGTAAGTGCCACCAATTTTGAAATATAACGA
CCGCGTGAGTCAAAATTACGCATGATTATCTTTATCGTGATTTAGACGCCCCTACTTTGC
AGAGATATTTGCGAGATAATATCTCTAATATATTACCAAATGAAGTGCCTGAAACACCCG
AAGACAATGATTGTGAGCCAGTAGCGAAAAAACGAATTTATTGTTCCTATTTCCCTTCTA
AAAAAAGTCGAAAAGCAAATGCGTCCTGCAAAAAATGTATGAGAAAGTGATATGTCGTGA
GCATAACGTTGATATGTGCCAAAGCTGTTTGTAACTTACTTTTATATAAATTTATGTTCC
TATATTATAAGATAAGCTAATTGTTGATATTTTCCTAAAAAACAGACTGATTATTAGAAT
AATAAATTAGTTATCACTTGAAAGAGTAAGTGTTATATAATTTCATTGATTTATAGAAGA
CGTTTAGATTTTTGTTGCTTTTTTTAATATAAATAAATAAGTAAAAAAAAATATCTGCAG
TTTTAATTATTAGAATATATGTGTATATATAATAAAATATAATTTATTGAAAAAAACTAA
TAAACCTAGAGCTACAGCTAATTGAATTACATGCGTCAATTTTACGCATGATTATCTTTT
CCGTAGTACAAAATATGATTATCTTTCTAGGGTTAAATGG
>TEdenovo1761_ClassII_TIR_PiggyBac
TGCTTAACCCTTAACAACCCACAAGTGTCTCGCGGACACATTTTTGCGTTTATGTTTTCA
TAAAAACGAAAGTATTTATTTTTATGAATCGGCCTTTTATCTAATTTATCACCAATGTTT
TACGAATCTAAATGTGCAATGAAAATATTTGTAACATGAATAGTTTATTATTTTTGGTTA
ATAAACGAAAATAGTACTTCATCAACCCACAAAGTGTCCAACAGACACAGTAACATTTTG
TTTGATTCGAGTGTGAAGGTAGATTGTTTTTTTATTTACATTTACTTATACATAATCTTA
TGGTGTCGGGTGCCATGCAAGATGTGGCAGGTGTCAAATCGGGAAGCTACTCAATCATCT
GAACCTGCTGCGAAAAGGAAGAAGCGTTGTTGTATTTGCCCTTCGAAATTATCAAGGGCT
TCTAAACAGTGTTGTGATAAATGCAATCGCAATGTCTGCTCTGAACATTCTGAAAAAAAA
AATTATTTGTAATATCTGTAAATGAATAAGTGTAAAAAAACATTACTGAAATACATTATA
CTGTCATTTTTAATTCAAAATAACTTTCTTTTGCTTTGTCATACCTAACCTACATTTATA
AAGTGTCTGTTGGACACTACTGGTCAGTTACGTCACAAAAGCATTCTGGATAGTTAAGGG
TTAAAGC
>RepeatMasker108349_ClassII_TIR_PiggyBac
TTCTTCATGAAATCTTTTTTGTCTGGTAATTTATTATTTGGAATCCTGTTTTGTTGCACA
GTTCCAACGGTATGTATTCCTTCTTTTGCTAGAAAATATACCAATGGTTTAACCAATTAA
TTATGGTTTATAATTAATGGTTTAATATGTTTAGCCTTCTTGGCACACCCCGAAGCAAAC
GCACTACAACATTACCTATTGCACCAAGATCTGGTTCATTAGAAAGTTTCCCTGAATTCT
CTTGTTCAGAATATACCGCAAACTTATGGGCATATCCCATCAAATCACACAGAACATATA
ATTTGAAGCCCCATTTGTGGGGCTTATTGGGCAGATATTGTTTTA
>RepeatMasker98746_ClassII_TIR_PiggyBac
TGATAAATCGAAGAAAGAGAGAGTTGCTATTCCATGCCCCAGTCATCAAGGAGTACAATG
CCCACATGGGAGGCGTGGATATTTTAGATTCATTTATAGGCCGTTATCACATCACAATGA
AGAGCCGCAAGTGGACCATGCGCTTATTTTATCATTTCCTGGACCTCGCAGTTATAAATT
CATGGGTTATGTTCAAGAAGGT
>RepeatMasker58374_ClassII_TIR_PiggyBac
TGTGAATTGATTGTCAAAGGTCACGTTCCTATTAGATTTACTGACTGATTTCACTAACCT
GTCTACTACGTCACTCGGCTCATAACTGGTGGCGTGGGGTCCGTCTGGTTGATTGCCTGC
ATGTATTTCAAGATTGACCGTGTAATTAACTTTGGTGTCAACGAGCGCATACATTTTTAT
TCCGTAAGCTGCTGATGACTGTTTCATAAATTGTCGGAAACGGCACTCTCCCCGAAATGG
T
>RepeatMasker14116_ClassII_TIR_PiggyBac
AAGCTATTCTTGTGATGTCAACAAAGCATTGTCAGGGCTACATCAATATAAACTCTGGTG
ATCAACTGAAGCCAGAAATCTTGGTTTATTACAATCGAACGAAAAATGCTGTAGAAACCA
TTGACAGAATGTGTTCAAAGAATGATGTGACTAGGAATTCTCGTCGCTGGCCGCTGACTA
TATTGTTTCGTTTGCTGAACATAGCCGCTATAAACGCATTGTG
>RepeatMasker4038_ClassII_TIR_PiggyBac
TATGGGAGGTGTCGATGAATTAGATCAGTCCATATCTTTGTACAGGATCGGTATTCATGG
GAAAAAATGGTGGTGGGTTTTGTTTACGTACATGATCGATATGGCAATCGCTAATGCCTG
GCGTTTGCACGTAATGAGCCACGAAGATAAAATGGATCAGCTGTTATTTAGACGCAGCAT
TGCAAGATATTATTTGCATCAAAAATCATCATATAAAGCCCGCCCTTCTTCCTCGTCGGT
GCCAAGTTTACCTACAGATGGAGTAGGTCATTTCCCTCAAAAATTAGAGAAACCACTCAG
ATGCGTTTTATGTCATGCACGAGTTCGTTGGCAATGCAAAAAGTGCATAAAAACATTATG
TGTCGAAAGACAATGTTTTGAAAA
>TEdenovo3697_ClassII_TIR_PiggyBac
CATCCCGTGGGAACTACTTCCCGTACCGGGATAAAAAGTAGCCAATAGCCTTCCTCGATA
AATGGGCTATCTAACACTGAAAGAAATTTTCAAATCAGACCAGTAGTTCCTGAGATTAGC
GCGTTCAAACAAACAAAATCATCAGCTTTATAATATTAGTTTAGATTATATTACGGAGCA
CACCAATTTATATTCTGTGCAAAGCAAAGAAGGTAAATCTATAAACGTTACCAGAGATGA
TGTGCGTGATTTTCTAGCTATCACAATTATGATGGGTATTGTAAGAATGCCGTCATATCG
AGACTACTGGAGTAATGATTTCAGATACCCTCCTGTCGCTGATGTGATGAGTCTAAAAAA
GTATGAGCTAATGAGAAAATATTTGCATTTCGTGGATAATTCGGATCTGAATAACGATCG
TTATTTTAAGGTTCGGCCGATATCAGAAAAAGTAAGGACACAAAAGTACACAGATGCTGT
AAGATTTGATAAAATTGGCCATTTTCCAGTTTTTGTACAGCGAGGTAGGTGCAAATACTG
CAAAACTGGGTATTCAAATATCCACTGTTCACAATGTGAACAACGTTTGTTGTTTAGTTC
CCAAAAGAAACTGTTTCTTTAACTTTCATAATGTAGAATAAATATGTTTTTTTAATATAT
TTTGTTTTTCATTTATATCTACATTTTATTCTGTAACGTGGGCACTGTTGTAAATATACA
ACACTGATTTCAATCTGTACATGTTCTTGTGTTTCGCAATGTAGCACATTTACAACATAC
TATATTTGGATATATATGTATACCAGATTTTTATTTTCATTTTTTTGAGCACTTGTAAGA
TCTAAATAAACAATAAATGAAAAAATAATAATAAATAAATTCAATTTTTTTTTTGAGCTT
TAAAGGGTTAA
>RepeatMasker14115_ClassII_TIR_PiggyBac
TGGGGGAACTACTGACTCCTTATAAAGGACGATGTGTATTCCGACAGCATATGCCAAAGA
AAGCTGTTAAATATGGCATCAAGATGTTTGCATTAGCAGACTGTCAGTATCCATACACTT
ACAATTTGGAATTGTACGTGGGTGATAATCCTGGACTATATGATGTTAGTAATACTAAGG
TAGACATTGTAGTGCGAATGACTGACCCAATCCAAGGGGAATATCGCAATGTGACGATGA
ATAATT
>RepeatMasker93269_ClassII_TIR_PiggyBac
TTTAATAATAGAATGGCGGAATTATACAACCCCGGCGAGGAATTGGCAATAGATGAATCT
ATAGTTTTAAGCCGGGGTCGTAGCGGGATCCGCCAATTTCTTAAAGGCAAACGCCACAAA
TTCGGCATCAAACTGTACATGTTGGCTTCACCTAGTGGCCTTTCCCTCAAAATTCACGTC
TACAAGGGTAAACGTGATCAAGATGTAAGAGGGAAAGGCCACACAGATAAGGTAGTCATA
AAACTGCTGGAAAACTATTTAGGTTCAGGGCGCCACGTTTACATGGACAATTTTTATAAC
AGTT
>TEdenovo3366_ClassII_TIR_PiggyBac
CTGTAGCCAACAAAAGAGGCCAACTAATCCTTAAACCGGAGATGGTAATAAAATATAATC
AGTTCATGAGTGGTGTTGATAGGCATGACCAAATGTTATCATACTACACTTGCGAACACA
AAAACATGCGTTGGTACAAGAAAGTAGGCATTCACATCTTTCAAATGATGATGCTGAATG
CCTACTTCTTGTATCAAATCAAATTAGAAAAGAAATTAGTTTTTTTTTTTTTAGAGAAGA
GGTTATAGATAAACTGCTGCCACCTCTTGTTTCAAATGAAAATGATCAGGCAAATGGAAT
CATACACTTGCCTGCTCACCTTCCAAAAGATGAAAACAGAAACACAAAAAGAAGAAGGTG
TAAGCATTGTTGGGACACCACAAAAAAAGGGTGAACACCCTATTTTATTGTCCCAATTGT
GAAAAACAACCTGGCCTCTGCCTAGAATGTTTTCGGGCATTTCATAATTATTAGTTGTTG
TAGGTACTGTAGTCTATAAGTTTCTTTTGTGTATCGTTTTTTGTATTGTAAATTTAAATG
TATTGTAAATAAAGACTGATTGAGGGTATTTTTGTAGTTTAATTTTTAGCAAAATTACAC
ACCAATATTCTTTGATATTTCTTCATAACTAGTGTTAGAAAGATTTCTATTAATTACACT
TTCATGGTAAATGAGTTGGGATTAAATGAGTGATTATAAAGAACTAACTTCTGGGTGCAA
GAATAGTTTCCT
>RepeatMasker91689_ClassII_TIR_Mariner
AAGGGTGATTTTTTTGCTGGTATCTTTTTGGGAACACTGTTTTTGGCAGATCATGCGTGA
ATCGTGTCTTGTGTTATTGTCAAACTTGTTCAGTATGGTCTATAATTTAACCATGAATCG
ACTTACGAACGAACAACGCTTGCATATTATTGAATTTTACTATCAAAGACGACAATGGCC
GAAACGTTACTGTGAATGGCGAGCGCTACCGTGTGATGATTGGCGATTTTTTTGCCCAAA
ATGGAAGAATTGGACATGCCTGACATGTGTTTTTAACAAGACGGTGCCACATGCCACACG
GCACGCGAAACAATGGCCTAATTGAGAGCAGCCTTCGGTGAACAGTTTTATCTCACGTTT
TGGGCCCGTCAGTTGGCCGCCTAGATCGTGTGATCCAACGCCTTTGGACTATTTCTTGTG
GAGCCAGAAACGATTGACGCACTGGGAGCCAATATTGAAGCATTTATTCGTAATATACCG
GCTGATATGTTGGAGAGTGTGCCGAAATTGGACCTTGCGAATGGGCCATCTAAATCGGAG
CCGCGGTCAGCATTTGCATGAAATCATCTTCAAACATTAAATTATATTGATCGTTCTATC
GATTCCAATAAAGATTTCATCAAATTTTTCATTTTTTTTGTGTTTTTTTTGAAAATCAAA
TCCTATACCTCTTAAAAAATCA
>RepeatScout1729_ClassII_TIR_Mariner
AAGTAGATAGTAAGTAAAAATTAAATATAATTATTATTCAAAATGACCACCCCTGTTTTT
AATACATGCCCTTAGACGATTTGGCCAGTCATCAATGGCGGCACGAATCTTTTCCAGCGG
AATTCGCTTCGCTTCTCGGACAAGAGCTCGCTTAAGTGACTCCAAGTTTGGGTGGGACTT
TCGGCAGGCTCTGAGCTCTAATTCGGTCCATAGAGAATAATCCAGCGGGTTGAGGTCGGG
GCTGGAGGAGGGCCATTCGTTCGCCGCAATGAAGGC
>TEdenovo2211_ClassII_TIR_Mariner
TAGGGGAAAGGGGGGTAGCCCCGGCCAATTTTGTTTTTTTGTTATTGTGATTAAATTATC
AAGGGAAATACAACGAAAACTACGAAAAAATAATCAACACAATATTTATTCGTATTAGAA
TATTGAAAATTTTAACAAAAATAATATCCAATACGTTTTAAACCCACTTCAAATAGTGGT
CAAATTTTGATATCTTTTAAAAGTGGCGGGTAGCTCCGGCCACCTACGTAATTAGTGGCC
AAATCGATTTTTGGCGACACACACATCGTAGTTATAGTACAAATCCGATGGATTTATATC
TACACATGCCTCGTGAGCCCAATCTAAATCCGATCTTGACCCGATCCTGCAGAGAAGTTC
GTGGAACGTCATACTGATCTGCGGCAGCTCTCTCAGAACATTTTTTCTCAAGCACCGCTT
GAATTGCTTTTTTTCATGTTTTCTTCACTCCAGTCTCCGCGATTCGTAGTTCTAGTTTTA
AATTTAGGCATTGTGACACTGAAAAATTTTTTTTTTTTTAATTAAGACTTAAAATATTAA
CCTCTATATAGACTAACATATGGCCGGGGATACCCCCAAAACTAATGGCCGGGGTTACCC
GACATGACTTTCTTCGAAAAAAAAAATATTTAAAAAAAAGCAGCTAATTATGCGTTGAAA
TAAACTTCAAAGTGCAAAATAGAATAGTATTCCATTATGTAAACAAAATCAAATAAATAA
TTACTTACCTTTATCCAATGAATAACGGTTTTCGAAACAATTGAAGTCACGCGGCCGTCG
ACGACGAAAAAGAAATTGACTCTATCACGCCCGAACGCAGCGATCAATCGACTTCAACTT
TTTGCATTTGACGAATTACTCTTAAACGCACATGGAGATCACACGAACTTCAAAGTCACG
CCGCGCGAAATTCTAATATTTACTATGGCCGAGGCTACCCACCGGCCGGGGCTACCCCCC
TTTCCCCTACC
>RepeatMasker74209_ClassII_TIR_Mariner
AAAATTCATTCAATTGTGTGTCTGTTGAGCAGTGCAAGGCTCCCCTCGACGCGTACTTCG
CGCCAGAGTTCATTGTGTTCGTGGGACACCCGTTTGTTAAGCGTTTTACCTTGCCAATTT
GACGCAAATGGATCAATATTGTTTTGACGCTAACGTCGCAAGCTGCTGCTAATTTAGCCG
TAGATTGTGTATCATCAGCTTCCACAATCGCCTTTAATTCATCGTTGTCGACCAAAGTCT
TCGGTTCAACTTTCAGGTCGAAATTTCCAAAACGGAAGCGAGGACACCAATAACAGGTGG
TGCGTTGGTTAGCAGTGTTAGCTCCGTAAACGTCGTTGATGTTACGTGCCGCTTGTGCCG
TGTTGCTACACCACGGTACTCATATTCCATAATAACTTGATTTTTAAACGTATCCACGAT
GAAGAAGAAGATTGAAATGCGATGACAATGGAGCACTTATCAATTAACTAATGACTACTT
TTGAAAGAAGAATTCCATGTATTTTAATAAAATTAATTTGAAATTACAATTCTTAGCCAA
ACAAAAAATATTATGATTTGAAATAGCCATAACCGCAGAACGGCAATTTCATAGGTAAAG
ACCTAATATAAAGACATGATGATGAAAAAGGAAAATTGTTTTCT
>RepeatMasker76849_ClassII_TIR_Mariner
GGCGCCCCGTCATGTTGCAAAATCATATTGCGATAACGCAGCAACAACTTAACATCTTCC
AGCAAGTCAGGAAGCTGATTCTCCAAGAAGTCTCTGTAGACGGCTCCATTGAGCCTGGAC
GGAAGTTCGAAAGGGCCAATAATTTCGCCGTAGAGAACGCCGGACCACATGTTTACGCTG
AAGCGGTGTTGAAATGTTAATGGTCTTGCCGCATGTGGATTCTCGATAGCCCAACTGTGG
TAATTGTGATTGTTGGACACACTCC
>TEdenovo3271_ClassII_TIR_Mariner
GTTTCTACCGTAAATTTAATTGTTTTTTGTAAGGTACTTTCACCACAAAATACACATTTC
AAATTAATATCACTCATATTAAATGTTTATAAACTTTAACTCACACAAATAATATTAAAA
TAGCAAGAAAAGCCAAAACGTTGGAAACACGTTGTAAAAAGTATGCCTCGAACGAGTCTT
TATGATGAGCTGTGATGGCGTCATGGCAACAGAAACCAGAGTGGGGACGGAGAGAGAGAG
TAATAGATAGAGAAAGAGTGAGAGAGGAATAGAGACGCGGAGAAGGAAATGTAGGCATCA
CGCAGCTGCACGCATTTAACTTTATCGACGAATTTTTGTTATTTCGGCTTGCGGAAATCG
TCAGATTATATATTTTTCATTATTCTTGAATTATTTCCTTCAAAATAAAAAAAAAATTAG
CTACGCTCGAGAATGTCGAGATGACGTTTTTTTTTACAACTTTGTTGCCCTCCCCTTTTT
TTACGTCACCCTCAAATTGTCAGATTAGTAGAATATACACTTTTTAGGATGTAATTAACT
CACCCTACCCTAATCTGACGCGCTCGAGAATTTCTGATGGTCAATTTTTTTTACCAATCT
GATCCTGTATCCTTAACGGGCGGCCTTATATATGGGCCTCATGTTTTGTGGAGGTACTTA
ACCGGG
>RepeatMasker87554_ClassII_TIR_Mariner
TCGAGGAAACTTGCTTACGGAGGGGGATTTGTAATGGTCTCGGGCGGCATATCATTACCC
ACACATACAGCGTTAGTTTTCAGCGAACCGACGGGCCCCACACGTGGATTGACTTCTCAT
CGCTACATCCCTGAAGTCCTCGCAGACCATGTGGTACCTTACTCAGGTTGTATCGGTCTG
GATATGAATTAATGCGTGATAATGCACGGTCTCATGTTGCCCATGTGGTATCTACACGAC
GTCGGTATATATATTATATTCGTACAATGGCAATATTCGTACAATGGTGTGGCCAGCTTG
TAGCACGGACTTGAATCCGATAGAGCACTTATGGGGATGAACTGAAACGTCGGGTTTCGA
GCCAGAGTACCTGCTCCAATAAGGCTTCCAGAGCTGAAAATCGCTATCGAAGAGGAGTGG
GACGCAATCCCACAAGATTTCATCGTCAGACTTGTTAGGTCTATCAATACGAGGATGCTA
GCAGCTATTCGAGCACGGGGAGGAAATGCTCAATACTGAACAGAAACAATTTTTCATTTT
TTCCTTTGTTTT
>RepeatMasker34273_ClassII_TIR_Mariner
TCAACTATTTCTTTGACATGCTTTATACATTTTTTCCATTTCTCTGCGTCAATATTTTGA
ATTGATTCCTTTAATACAATTTTTAATTCTGCCATTTTGTGTGTTTTCATGTGTGAAGCT
ACATTTCCTTTAACTTGAGCCCACACTAGCTCAATTGGATTTAATTCGCATACGGCGGCA
GTCTCAGGACAGTTTTGTTTTGTGATTTTGCCATTTCGTCTAT
>RepeatMasker98742_ClassII_TIR_Mariner
GGAAACTCACCGGATCTTAATCCTATTGAAAATCTGTGGGCGATTGTAAAAGCTAGACTT
CGTAAAATTGACGGTACTACGAAAACAAAACTGATTGAAGCTGTAATTCAGGTGTGGTTT
CGAGACCAGCAAATATCACAAACATGTAAAAATCTGGTTGATTCTATGCCAAAACGCGTT
GCAGAAATCATTAAAGCCAAAGGAGGACATATT
>RepeatMasker386_ClassII_TIR_Mariner
AGACTGGCCTTTACACAAGAAGACCAGGAAGTGGGGGAGTAAGGTGTACGTCAGCGCGCG
ACGACCGATTTATTATCCTTGAAATAATGAGAAATCGCTTTCTGTCTGCGGTTGAGATAC
GCCAGCGTTTGCAAACAACAAGATCAGTGAATGTCAGTGAACGCACAATAAGAAGAAGGA
TGGAGGAACGGGATCTGCGTGCCCGAAGACCAGCTCGAGGCCCGGAACTTCTCCGGCACC
ATCGCGTAGCTAGGCTTAGGTTTGCTAGAGAACATGCAAGTTGGACGCATGACCAATGGA
GCAAAGTTTTATGGACCGATGAATGCAGAGTTGCCTTAAGAGCCCCAGACGGCCGTGAAC
GTGTATGGAGAAAGCGCGGAGAACGGTTTCTTCCCACCACTACAAAGCAAACAGTAAGTT
TTCATGGTGGGTCCGTCATGGTTTGGGGAGGAATA
>RepeatMasker107802_ClassII_TIR_Mariner
GGCTAAGAATTGTAATTTCAAATTAATTTTATTTAAAAAACACGGAATTCTTCTTCCAAA
AGTATTCATTAGTTAGTTTATTGATTAGTGCTACATTGTCATCGCATTTCAATCTTCTTC
GTCATCATGGATACGTTAACAATTCGAGTGATTATGGAATATGAGTACCATCGTGGCAGC
AACGCGGCACAAACGGCACGCAAAATCAATGATGTTTACGTAGCTAACACTACAAACCAA
CACAC
>RepeatMasker25225_ClassII_TIR_Mariner
TATTTAATTTAGACGAAACCAAGACAATGACCGTACGAAAGTAGGCCAAAGTGCTCGCCG
TCAAAGGACAGAAACAGGTCTCCAAAGTGACCAGTGCCGAAAGGGCCACTGGTAACTACA
TGTTACATAGTGAGTGCACTTGGCAATACTTTGCCAGCCGTTATGATTTTTCCGAGGGTT
CATTTTAAACAATACATGATAAATGAGCTGGATGCG
>RepeatMasker72798_ClassII_TIR_Mariner
AGAAAAAAATGTTATATGATATATACCTTTACATCGGTGGGGGAAGCGGCTATAGATTTT
TAAATATGTAAAAAAAAACTGTTGCATAGACATCCTCGAGCGCATCAGATATTGATAGCA
TCAATGCCCTACGTATTTTTAATAATGTACGTATGTTAATCTGATCGTTTGCATGATGCG
GGTGGTTGTATTTAAGGGTTGAAAATGATAAAAAAAAATTAATCGAGCGCGTCAGATTTT
CTAAGGGAGTGTTAAGTACACCAAAAAAAAGCTCTCATTCACTAATCTGACGATTTCGAT
GGGACGCAAACTGGCGGCCATTTTCATAATGTGCAAAAAAAAATCACCATTTTGAAATAC
TCAAGCGCGTCAGATTAAGATATACATATATGGTTCATCTTTATGTTCTAAACGTAATGT
CTCATAATCTGACGATTATCTAGAGGGATTCGCCTGATCTGACAA
>RepeatMasker75855_ClassII_TIR_Mariner
GGTATATTTCATTCATTGGAACGCTTACGAATGGATTGAGTAGAATTTTCTTGCGCAAAA
GTCAGTTCATAAAAATTCGACGTAGTGCTACGTCGATGTTTTCTTCCGTCCGTGATAACC
TTAGTCGGCCCGATCTTTGATTATCCAATGTAGATCCAGTCTCCTCGAACTTTTGAACCC
AATTCTTAATCGTTTGAACACTAGGACATTAAACTCCGCGCAATGGTGGCCGAATCATTG
TTGTAACACTCACGCACACAAAAAGCACGGTCCGCTCCGGTAAAACGTGCCATGGCGAAT
GAATTCCGAAAGACCGTTGGTGCTTCCCCCGCACCCTGCGC
>TEdenovo2959_ClassII_TIR_Mariner
GTACGAGGGGAGGTCAATAAGTTCGCGGAATGAGAACGAAGGAGGTTGAAATTAAACACC
AAATTATTTTTCCTTTTCAATATATTCTCTTTTAACCCTAATACATTTTTCGAATCTCTC
AAATAGCTTGTTTATACCATCGAAAAAAAATGATTTGTCTTTGGCGTCAAAATAGGCCGA
AATCGCCGACTTGACTTCTTCATCGTCGTCAAATTTCTTTCCACGCAGCTCTTTCTTCAT
TTTTGGAAATAAATAATAGTCACTGGGGTCCAAGTCTAGACTGTATGGTGGGTGGTTTAA
TTGTTCAAAGCAGCATCGGTGAATGGCAGCCGTCGCAACATGGCACGTGTGGACGGGTGC
ATTTTCGTGCAAAAGGAGCACACCTTTTGACAGCTTTCCTCTTCTTTTTTCCTTAATGGC
TTCTTTCAATCTTTCCAGTAAAGAAGCGTAGTACTGTCCCGTTATAGTCCCAATACAAGT
TTTTCTACTTTTTTGACGATTTCCGGTGTTATGGCCTCAATTGGCCGTCCGGAGCGGCGG
TCGTCTTCAATGGACTCCCTTTCTTGTTTGAAAAGACCATGCCACTTGTAAACCATGGTT
TTACCAGGAGCAGAGTCCGCGTAAACCGCTAACAGCTCTTGAAAAATCGTCTGAGCGGAT
TTTCCTTGCTTGGTAAGGAACTTAATAACGGCAAACGGTGTTCAATTTTCTCCATACTGG
CTGACTTCTTCCCGATTTAGTTGTTTGCAGGTCGATAACTCAAAAGTTAATGACCCGATT
AGGTTCAAACTTGGTATATATACTCTTAATGAGGTGCTTAACTAGTGCCTACCTGGACGG
GTAAATTTATCCCCGCCAACCCCTCCATTCCGCGAACTTATTGACCTCCCCTCGTAT
>RepeatMasker52002_ClassII_TIR_Mariner
ATTCTGGCAAAAAAGTATCGGCAATGTGGATGATTTGTTTATCGTTCCAAATTAAAATTT
TAAATCTTTTTGTTGTTCCTAATTTGGCACTAATGTTTTCCATTTTAGAGTTTGAGAAAC
ATTTGTTATTTATATTAAATACAGTGCTGTTTTTAGTAACATCATATCTAAAGTTCTTGC
GAATTTCATAATAGACAATATCATCAAACGAAAAGTTTGTCTTAAATTTTGCATCGCCAA
TGGAATGTCGTATGGGAGTCTCTAAAAATGTTGCACAGGACTCATAGATTTTATCAAAAA
CAAGTGCTTATGGGCTGCACAAAGCATTCAAAAGGGGTCAAGATGTTATTGTAAGATTGG
CCTCGATCTGGTAACCCTTCAACCTCTGCAACTTAAGTTTACATTGCAAAACTGAAGGAA
ATAGTGACTGAAAATCCTCATTCAGTTTTGAGAGGGATAGCTGCCGAAAGTTCTGCTTCT
CACGAGTTGATCCGTACTATTTTATCTACTCATTAGGGCATGAAACATGTTGCTGCAGTT
CCGCCAGTAGTTTTGCACCAAGATACACGTCTTTGCTATAACCACTGAATAAATACCATG
GAGCAACCACCATATTCGATAGATGTGGCTCCAGCCAACTTCTTTATTTTCCCT
>TEdenovo297_ClassII_TIR_Mariner
GATATGTACGTGGGCGGTCCCATAATGAATTGGCCTAACTATGAACTAATGGAGGAAATG
AAACGAAACCGATTTTATTTTTCAATATAATCAAAATGAATACCAATACACTTCTGACAT
CTGCGAATTAACATCTCTTCACCTTTTTAAAAGTAATCACAATTTTACCCCAAAAAATGC
AGCCTATTGCCTTTCTAGGGGGCTTTTCATCCTTATAACGCCATTCCATTGACTCGCGCT
TGCTTTGTGGATCATAAATACAAAATCATAGTTTCATCACCAGTCACTAGCCGCTCGATC
ACATCTTTGAATTTTCCTCCACAAAGATCCCAAAACTCTGAAACGCAACGCCCGTCTCTG
TACCGCTGAAAGAAGTTTCGGTACCCATCTTGCACTCACTTTTTTCATGTGAAGATGTTC
ATGGAGCGCATTATGAAAAATACTTTTAGGGAGCCCAAGGCTAGCTGCAATTTCTCTAAT
CTTCAAACGGCGGTCACTCCGAACCTCCTCTTCAATAGGAGCAATTGTTTCGGAAGTGAG
CACTTCCACAGGCCAACCGTCATACCCAATGTCTTCGACGGTTTCTCTCCCGAGGCGAAA
CTTTTTAACCAAATTTTTCACTGTGTTATAGGAGGGGACAGACTCCTTATACACGCCATC
CATTAATTATTTTATTCGCGCAGGGGATAAACCTGCTTTAAACAGAAACTTTATGAGACT
TCGATACTCAGTTTTCGACATTTGGAAAAAATACGCGACTCTCGTCATTCAAATGCCTAC
TAAACTAAAACTAAGCATTTCATGTCGATGCGTATTTTTTATATTAAGTACACGATAAAC
GTACTTTTTAATGCCACATAACATGTAGCGATATGTCGCCTAGAACTATATCAGGCCAGT
TCATTATGGGACCGCCTAGGTATATG
>RepeatMasker6832_ClassII_TIR_Mariner
AGCTCTCATACGATTAGGCATAGAGTTTATCAATCGCTCTATGAAATTTTGAGGGATCAT
CTCCCATTCCTCTTCTATGGCAGTTTTAAACTCCTGCATCGTCTGGGCAACTGGCTGACG
AGCCCTAACACCTCATTTTAGCTCGTCCCACATGTGTTCAATGGGGTTCATGTCTGGGCT
TCTGGCTAGCCAGTCCATAACTGTGATATTCACATCCCGAAGATATT
>RepeatMasker104172_ClassII_TIR_Mariner
CGAGGGCGGGTCAATAAGTCCGTGACTTTTTGAATTTCTGACCTCTTTACTGAAAAAGCA
ACACTACTCCTGTTAACAGGCATCTTTCAGTTGACTCCTGACAAAATTTGAACTTGCTGC
GTCAGTTAGATTGTGTTTTACAGCTATCTTTATCAGACTACCCAGTAATCTGAGGAAAAA
ATGGAAAAAAGTGAATTTCGTGTGCTCATTAAGCATTATTTTTTGCGAAAAAAAACCATT
ACCGAAACCAAGGCTAAGCTTGATAAATACTATGGGGACTCTGCACCATCGATTTCAATG
GTAAAAAAGTGGTTTACTGAATTTCGTTGTGGCCTTACAAGCACTGAAGATGCCGAACGT
CCTGGACGCCCAGTTGAAGTCTCTTCACCCGAAACAATCGAAAAAATTCACGGTATGGTG
TTGGCCGACCGAAGATTGAAAGTGCAAGAGATTGTGGAAGCCATAGGGATCTCGCATGGC
CCAGTGGTTTCAATTTTGAACGATCACTTGGGCATGAGAAAGCTTTCCGCAAGATGGGTG
CCGCGTTTGCTCACAGTCGACCACAAACGCAATCGTGTAACGGTCAGTTGCCACGGCAAA
AATCCATGAATTGGGCTATGAATTGCTCCCTCATCCGCCCTATTCTCCAGATTTGGCTCC
GAATGACTACTTCTTGTTCCCAAACCTGAAGAAATGGCTTGGCGGAAAAAGATTTGACTC
CAATGATGAAGTCATCTCGCAAACAAGGGCCTATTTTGAGGACCTCGACAAATCCTATTT
TTGGAAGGGATAAAAAAATTGGAGAAGCGTTGGACAAAGTGTATAGAGCTCAAGGGGGAC
TACGTTGAAAAATAAAATGATTTAATTATCAAAAAATCTGTGTTTTATTCCAAAAGTCAC
GGACTTATTGACCCGCCCTCG
>TEdenovo372_ClassII_TIR_Mariner
TAAAATAATAGGGGTTAAAGTATGAAATTGCCGATTTGTACTGAAAACCTAAATTGTATT
TTTTTTTAATTTTTAACAAACTTATTTAATCAAAATAGTTGCCATTATTATCTATACATT
GCGGTCATCTAATAAGAAGGTCATTTATGCCTTTACGATAGAACTCTGAGGATCTAGACT
GCACAAACAGTGTGAAAGAATTTTGTTCTGCCTCCTGGGAAGAAAACTTCTTGTGACGTA
GATAATTGTCCAAATCACAAAAAAAAAATGGTCGTCCGTTAGAGCAAGGTCTGGCGAATA
TGGAGGAAGACGAATAGTTTCCAACTGCAGTTCCTGAAGAGTTAAAACGGTTTATTCTTG
CTGTATGAGGCCTCGCGTTGTCATGGAGCAATAGCGGTGAAGGTCGATTCATGAGTCGTG
GCTGTTTTACTGCTAATTTTTTCAACATTATTCGGTGTTCGGCTGGGTATCTGGGTAGTT
TGACTAGGATCGGCGTTCACCGTCTCTCTTAATTTCTCGTTAATCACCTGTCAGGCGGTC
TTTCTCATGGCTCGTTCTTCAAGTCGAAGTTTCCACCACGAAAGCGTTTAATCCAAAATC
GCACGGCGCGTTCTTTAGCAGACACCTCTTCAAATGCAGCATTGATATTGCGGGCTGTTT
CTGCCGTTTACTTCCGCGTCGGAACTCATATTCAAAAATTACTCAAATTTTCGCAGTATC
CATCTTTCTTGTTTAAGTTGAATAACAAAAACAATTGAACATCGATAATCAAATGTTTCA
CATTTTTTAAAAGAAGAACATCACAGAAACCACGTGAAAAAAGTTCCATTCGAAAACCTC
AAACCATGAAGACTCTATGGCAATTCAAAAACCTACTAGAATAAAACGGCAATTTCATAC
TTTAACCCCTAATATTAATT
>TEdenovo128_ClassII_TIR_Mariner
AAATACACTGGACAGCAAATAAACCGAGCCACCCGCTACTATGGCACTCTAATCCGATTT
TCTCAAAAAGTATAAAACTTACAAATATCAAAAATATACCTATAGAAAGAGCATTTCTTA
AGGATTAAAATGACTGTAAATATTAATTAAAAGGACCATCAATTCACAATGTTATCAAGC
AGCAAACACAATGCTATCAATTTTCTCTGTTTTGATTAGGGTTTGCGCTTAGCGTTATTT
TATTCTATAGTGAGGGAAATTCCATATTTCTTCACATTTCTTTAGTTTTTATCCGTCGTT
TGCTTAGACGCGTGTATTTTTGTGCTCGTTTATTGGTAAATAATGGATACGACCACTCAG
GAAGCAGCTCAAGCTGTAACACTACTTCGAGCAGACCTTGGGCAACGTGAAGTCGCTTGA
CGACTTCCAATCAGCAGATCTTCGGTGCAACGAGTTTACAGACGATACTTGGAGACTGGA
GCATTCGATTGCAGCCCAGGTATGGGCAGACCTAGGGCTACATTAGCAGCAGATGATCGT
TATATCCAACTTTGTGTTGTATGAAATCGTCGCCTCAACGCAGTTTAAGTCCAACAAAGT
CTGCGTGATGAACGCCAAGTCGTCATAAGTTCAGATACCATCAAAAGAAGACTTGCTGAA
CAGAACTTGATTCCAAGGAGAGCTGCAACAGGCCCCATATTAACAGTAGCTCGCCGTAGA
GCACGACTTGAATATTGCTCGAGAACATAGAGATTGGACATTAGAGCAGTAGGCTAACTT
ACTCTTCACTGATGAGACCAGTGTGAGTCTACAT
>RepeatMasker34266_ClassII_TIR_Mariner
CATAGTTAATTATGCCAGCCCACACATTTACTGAGAATTCATGTTGGAATGAACTTGGGC
GCACCGCCCTTAAATTAGCGGAGCAGCAGAGATGGTTGTTTCTGTGGTTTGTAATCCCAG
CTCTTGTAAATTTAGCTTCGTCAGTCCACAGTATTCTTTGTAGAAAATTAGGGTCCTGCC
TGAAGTTTTTGTTTATCCAGGAACAAAACACAGATCTTGCAGCAAAATCTGGTTCGATTA
TGTCCTGGACACGTCGAAAATGATAAGGATGTAATCCTTCTCTTTTCAAAATTCTCCATA
CATGCCACCTCGACATTTGAAGTTGAAAACCAATCCGTCTAATGCTTAGTCTAGGATCAT
TGGTTTTTAGTCTAAGCACTTCTTCATCTTCGGGTGATACCAAGCGATCGCGTTCATTAA
CAGCTCTTTGGATACCTCTTTCCGCTAATCTTGAATGTACGTCGATAAAACTTTGGCGAC
TCGGTGTAGGCCTA
>TEdenovo2218_ClassII_TIR_Mariner
ATTATACTGGGTGTCCCATAAGTCCTTTGAAATCTAAATTTCGAATAAAATTTAAATGGC
GCGCGGGAATGGCATGCGGGGTGCGGGGATAGCATCAACGGTCTTTCGGAATTCATTCGC
CATGGAAAGTTTTACCGGAGCAGACCGTGGTTTTTGTGTGCTTGAGTTTTATCACAACAA
TGATTCGGCCACCATTGCGCGGCGTAAATTTAGAGAGTATCGCAATTTGCGCACGTTTAA
TGACTGTCCCAGTGTTCAAACGGTTAAAAATTGGGTTCAACAGTTCGAGGTGACTGGATC
TACAATTTTATTTTGTTGAATAAACAACGATCGGGCCGCCCAAGGACATCACGGACGGAA
GACAACATCGACGTAGTGCAAGAGTCAGTTCGTGAAAATCCTACTCAATCCATTCGTAAG
CGTTCCAATGCATTAAATACACCCAGATCGACGTTACAGCTCATTTTAAAGAAAGATAAG
AAATTACCATCCATAAAAAATTCAGTTAATACAGGAATAAAAAGATACGCCGCGCAATGG
TGGCCGAATCATTGTTGTGATAAAACTCACGCACACAAAAACCACGGTCCGCTCCGGTAA
AACTTTCCATGGCGAATGAATTCCCAAAGACCGTTGATGCTATCCCCGCACCCCGCATGC
TATTTCCGCGCGCCATTTAAATTTTATTCGAAATTTAGATTTCAAAGGACTTATGGGACA
CCCAGTATTAA
>RepeatMasker10300_ClassII_TIR_Mariner
GTTCAGATGTCGATTTCGCAAAGATCTTGTCACTAGAAAGCGGTCATCACAGTCTGATGT
AGTACGATGGCGGCCTGATCCTGGTCGCCGAACATAGCCTCCAGTTTCTCGAAATCTCTG
GTACACACGTCGAACTGAATATCGACTTAAATTCAACTGTCGAGCGACTTGACTTTGATT
TTGCCCAGCTTCCAATAAGGCTATAACTTGAGCAGCCTCTGCAGGTGTCGTATCCAT
>TEdenovo3267_ClassII_TIR_Mariner
TTAGGGGAAAGTGGTATAAGATGGGGCCTTTAAGGAAAAGTTGCTGAAATACAAACAAAA
AATTATTATACGAAATAGAAACTTTAATTAAGAAACAATCAGTCTTAGTTCTCTTATATT
CTAATCAACAATAACTCAAAAATTTAAATCTTCTTATGAAAATATTTTTTTTTTTCAAAA
CTGTGTCTTGCCCCATCTTGCCCCCGTCAATGGGGCAAGATGGGGGTATGATTGTGGGGT
ACATTAAATCAATCACTGTCGCCACAATTGGGACAAATATGTACCGCCTCATCATCATCG
TCTTCAACTCCTGCACATGGACAATGCGCCCATCTTCCACACAACTGACAAGAGTGATCC
ATCCTTCAGTAGATTGAGAATACAAACCCTGACAGTATTTAATATTCAGTATCCTCAGTG
TCACTCTCAGATTCATCATTTTTTTTTTTGGCTGGCTTTCTAGTTTTTTTATTGGTTTTC
TTTTGTGTCTTCTTATTTTTTGTTTTCAGTTTCTTACTTCTTTGTCTTTCTTCTAGTTCA
GCTTTGTATGGAGATTCCGTAAGTATGGCATACCGTTTGTACCCCATCATGCCCCAAACG
ACAATTTACCAAACTTTATTTTTTTGAGATTAGAAAACCAAAGCTACTCGATTGAAACAT
TGCTCATAAATTGGCAAAATATGTCAGCTTTACGAAAAAAATACTTCGTCCGTCTTATTG
TCACATATTTCACACAGTAACGTAGATCACTTAATCGAAATATTAGATAAAAAGCGTCAA
AATCAATAAATTACTTACGAAATCTCAATGCACGCACTTTCTGCCATGACACTGAATGCG
GCACTGAATAACTTACTCAAAAGGCCATTAGATGACGTTAGTAGTAATTTCAAAGCATGT
TTGGAACATTCTTTTTTTCGCAATCCCCATCTTACCCCACGACCCCATCTTATACCACTT
TCCCCTAG
>TEdenovo2257_ClassII_TIR_Mariner
AATACGAGGGTCACACTGAAAGTTTTTAGAACTGGCCACTTATAAACAATATAATAAAAA
AATAATTCTAAAATTCGAAAATAGAACTCTTTACCAATATTACTGAGTATATATTTAATT
CATTTGTCATTTGTTTTACGATTTGGCGGCAAATTGAAAATTGTCTGTGTCACGTCAACA
TGAATTTAACACGAGAAAATTTTCGTGCAATGATTTTTTATGACTTTCGATGTCATTTAA
GTCAACAAGAAAGTTATGATAGACTACGATTGGCCTTTCACGATGAAGCCCCATCTCGTG
CGACTGTTTACAACTGGTTTAATGAGTTTAAACGTGGTCGCACTAATCTCACTGATGATT
TACCTGAGGGACGGCCTTCTACGGCGACGACTGAAGATAACATCTGTGTTGTGCGGCGTA
TGATAGAGACTGACAAAAGAGTGACCTATCAGCAGATTCGGACAAGCTTAGGCATCGTTA
TGAGTCAAGTGCACAAAATCCTCCACGAACATTAAGCGGTCAGGAAGCTTTGCGCCTGGT
GGATACCTCATAATTTGACTGAGGCTCAAAAACTCCATAGTGTGGATTGGTGCCGTAAAA
TGATTAAAAGATTTAACGGAGGTGACTCAAATGCTGTGTTCGACGTACTAACACTACAAT
AAAACATATAATAAAACGAATAACTGGCTAATGTAACCAGTTTCTGATTTTCTAAGAACT
TTCAGTTTGACCCTCGTATTTACAGAATA
>TEdenovo401_ClassII_TIR_Mariner
TAATAATACGAGGGCGGGTCAATAAGTCCGTGACTTTTTGAATTTCTGACCTCTTTACTG
AAAAAGCAACACTACTCCTGTTAACAGGCATCTATCAGGTGACTCCTGACAAAATTTGAA
CTTGCTGCGTCAGTTAGATTGTGTTTTACAGCTATCTTTATCAGACTACCCAGTAATCTG
AGGAAAAAATGGAACAAAGTGAATTTCGTGTGCTCATTAAGCATTATTTTTAGCGAAAAA
AAACCATTACCGAAACCAAGGCTAAGCTTGATAAATACTATGGGGACTCTGCACCATTGT
TTTCAATCGTAAAAAAGTGGTTTACTGAATTTCGTTGTGGCCGTACAAGCACTGAAGATG
CCGAACGCCCTGGACGCCCAGTTGAAGTCTCTTCACCCGAAAAAATCCACGGTATGGTGT
TGGCCGACCGAAGATTGAAAGTGCAAGAGATTGTTGAAGCCATAGGGATCTCGCATGGCT
CAGTGGTTTCAATTTTGAATGATCACTTGGCATGAGAAAGCTTTTCGCAAGATGGGTGCC
GCGTTTGCTCACAGTCGACCACAAACGCAATCGTGTAACAACTTCACAGGAAGGTTTGGC
GTTGTTTAATCGCAATATAGAGGAGTTTTTGCGCTGTTTTGTAACAGTGGACGAAACATG
GATCCATCACAACACACCAGAGACCAAACAACAGTCAAAACAGTGGGTTTCTAATGTGTG
TGTTCTAAACAGTGGGCCGATTTTGAGGACCTCGACAAATCCTATTTTTTGGAAGGGATA
AAAAAATTGGAGAAGTGTTGGACAAAGTGTATAGAGCTCAAGGGGGACTAAGTTGAAAAA
TAAAATGATTTATTTATCAAAAAATCTGTGTTTTATTCCAAAAGTCACGGACTTATTGAC
CCGCCCTCGTAATATCGATACTAA
>TEdenovo222_ClassII_TIR_Mariner
TACTACACTTCTGGACACATCTATTGGCCCACCTTGTATTTTCAGTTTCGTTTGGTCCTA
GCTAAATTTTTATATTAGGTCGAGCAAAAGGTTTTTATGCAGTTTTGAACCTTGCACATT
CACAATTTCATTCAATAGTCTTTTTTTTGAATTTCGAATACAGAATTTAAAGAAACAAGA
GACAATTTTGGAGCCTGCTTGTTGATATCAAACAATCGATTACTAAGAAAACTTGGTTTT
ATTGGTTTACTTGGATTTAATTCTTGAAAAAAGTGATTGATATCTTTGGTTTTGCAACAA
ACATTACTTATTCTTAACATTAAGGTGAGGTTCTCTCAATAATCTATGGATACTTCACCT
GAAGTCGCCGCCCAAGCTGTGGCACTTATTCAGGCCGGACACAGCCAAAGAAACGTGAGT
GCTCAACTTAATTTAAGTCGATCTGCGGTCCGAAATGTTTATCGGAGGTACCTAGAGACT
GGCGGCTTTGTTCGTCGCCAAGGAAGGCCACGATCTCGGGTCACAACTGAAAGGCAGGAT
CGATTCATCGTGACGACCAGCTTGAGAAATCGTCACCTTACCTCCATTGAGATACAAAAA
CAACTTCGCGACTTCCACGGAGTATCTGTGAGTGCTCGAACTGTTCGGAGAAGGTTAAAA
GAACGCGATATGGTACCACACAAGCCAGCTAATGGGCCCAAACTAACGCGAGCCCACCGA
ACAGCGCGCCTTCATTTCGCACGCAGTCATTTAAATTGGACACAGCAAGATTGGAGCCGT
GTACTCTTTTCTGATGAGTCTAAAATTGTGTTACATGGCAATGATGGAAGGAAGAAGGTC
TA
>RepeatScout576_ClassII_TIR_Mariner
TATTAAAGCGTCGAGTTAGGCGCCACACAATTAACAACAGAGAAGAATTGAAACGCTACC
TGCGCCTAGAATGGAACGCGATTACTGCTGAAGACTGTAAAAATCTTGTTAGCTGTTTAC
CAAAAAGAATTTCTGCTGTAATTAAGGCAAAGGGTGGACCCACAAAATATTAATTTTCAA
TTAATAAATAGTAAATTACAAATAAAAAAAAAGTTTTGTTTTATTTCTATTTGATACTCC
GCATAAAACTGAAAGATGTCATGGGTGCTCAATACTTTTGGCCAAGGCTGTATTT
>RepeatMasker76832_ClassII_TIR_Mariner
TTTCGCCACCCGCATGCACGAGAATCCAGCGTTGACCAGGATTCGTATTTTTCATTACAC
TGGCATCAGAACTGTTCTGCCAGCACTTTCTCACAGTGTAGTGGGAATTAATCCATGTCT
CGTCCAAATACGTGACAGGTTTCTTGTCTGCTCCAAGTTCGTTGTTTTCCTTCATACGCC
GCAAGTATCTAGCCCTCCAAGCTGCAATATCGGGTTTTTGGATTAAAACCGATCGGGTAT
TTTTGCATTTTTTGAACTTGTACCCCA
>RepeatScout1706_ClassII_TIR_Mariner
CCGAAATCCATGTCGCACTCAGAAGAAACTCGCTCTGCAGACCAATATTTCGCGCGTTTC
AGTCAACAGAATACTGAAATATGATCTCAAGGTTAAGGCGTATAGCCGTAGGAAAGTACA
CTTTTTAAACGATCGCCTTCGTCAATTGCGACGCGAACGTTGTCCAATACTGCTTAGGAG
ACACGATGCGAGGAAGATACTCTTCACCGACGAGAAAATCTTTACCGTCGAAGAAAAGTT
CAACCGACAAAACAATAAAGTGTATGCCAAAAGTAGCAAGGATGTCCCAGCTTCAGCACG
GAATGTCTCGCGTACTCATCATCCGGCTAGTGTCATGGTATGGTGGGGAGTTTCGTACGA
AGGTGTCACTCAGCTTCATTTCTGCCAACAAGGCGTCAAGGGGAAAGCCAAAAATTATCA
AA
>RepeatMasker48012_ClassII_TIR_Mariner
AAATCGACATTTGACTGGTGTTGAGGTTCAACAGCAACTGCGTCATGTTCACAGTGTAGT
TGTGAATGCGTGTACTATACGACGAAGACTTGCAGAAAGCCGATTATTGCATTCCTTTAA
AGCCTCTAATGATCCAAAGTTAATTCTCAGGCATCGACGAACACGGCTTCAGTTTGCCCG
TGCTCACTTCGATTGGACACTCGATCAATCGTCGTCTCGTCCTCTTCTCTGACGGGTGTA
AAATCAGTCTATGGAAATGATTGAAGTTTACCGAAGGCAGAGAACGATT
>TEdenovo1805_ClassII_TIR_Mariner
ATATAGGGTGTCCCAAAATTAACGCAAGATTTGAATTAAATAGAAAACACAGTTTTTAGT
CTTTTGATTGTAATTTTTTTATTGATTCATAAAGTACATAGGATAGGGTTATTTATGGAA
TAACACATCGGGCAAAATTCAACAAACTCTCTTCGCTGTGCATGGTCATTGGGCTTCAGT
AGTTGTGTTAATTGAATTTTGTAAGCATGGAGACACAGATCTTTAGTGAGTATACGCTGT
AGAGAGCTTCTTGAAATTTGCAATTCTTGTCCACGACGCCGAATTGAGGTTCCTGGATTG
TCACCGACACTCGCACGCACTGCCTCTATATTGACATTTGAACGGCTTGTTTTTGGACGA
CCAGTGTGTTTGGCGTCTCCCACGGATCCTGTCTCTCGGAATTTTTCAATTAATCGCTTC
ACAGTTGACGAAGTTAAAACACTATTCCGACCATATTTTGTATGAAATTTTCGAACTACG
GCCGCCAAGCATTCATTATTTTTGAAATATTGCTCAACAATGAAGACACGTTGTTCTATT
GCGTAACGCTCCATTTTTACTAACCCTAAACTGTCAACTGTCGATTTATTTTGTTTTTAG
GGTTGGCAACACTGTACTGCATAAATGGCGGCAAATTCAAATCTTGCGTTAATTTTGGGA
CACCCTATAT
>TEdenovo3055_ClassII_TIR_Mariner
ATAGTAGGGGAGGCGAGAGTGCTAAATCGGGAGTGACTCGAGCGTCAATGAGACCTATTA
GATTGCGAAGCTTAGATGATAAGAAGAAAAAAATGTCCTGACATACACACACTTTCATCG
GTGGGTGGAGCGGCTATAAACTTTCAAAAATGTAAAAAAAAACAGTTGCATGGACATACT
GGAGCGCGTCAGATATTAATAGCATGCACGTCCTACGTCATTTTGAAAACATACGTATAT
TAATCTGACTGTTTCCATGGTGGGGGTGGTAGTAGGTAAGGGTTAAAAATGGGGAAAAAA
ATAATTTTTTCGAGCGCGTCAGATTATCAAAAGGGGTGTTAAGTGAACCAAAACGAAGGC
TCTTATGCAATAATCTGACGATTTAGACGTGACCTAAACTGGTGGCCATTATTTGAAATT
GCAAAAAAAAATCGCCATTTTGAAATACTCGAGCGCGTCAGATTAAGATATATATGGTTC
ATTTATGTACCCTTAACGTAATCATCTTATAATCTGACGATTATCTGGAGGAATTCGCTT
AATCTGACAATGGAAAGTTTTTTTGCAAACCTTTTAACAAATTGAAGAACTGAAAAAATT
GCAAGTAAATAAACCAGTATGTACCTATTCTTTGAAGTACAAAACTTTTATTTATAAGCA
AATAAGTATGAAAAACATAAAGGACAATGGACACAAATATACGGAACCTCGTACACTCCA
CCAATAGCAATGTCATACATATCATTGTATAGGCCTTTTTATCTAGAACAACCTTTAATA
TGACAGCTTTGTTGACGTTTGCCCGTCCTGAGATATAGATCAAAAAGTGTGTAAAAGTTA
AAACTAAATAATCCATTGATATCTCAAGTTTTTAAAGGAATATCTAAGTGCTACTACGAG
TATGTCTTCTAAGTA
>RepeatMasker36182_ClassII_TIR_Mariner
GATTTCTTCGAATTCTTTCCCTCGCTGCTTTGACCACCTTTCTTGTACGAGAACTACACA
CCTACGTGGATGGCCAGATCTTTTTCTGTCACAAACAGAGGAGATCTCATAGCATGGTAC
ACAATCATTTGAAATATTGCATTTGGCTCCATACCTGCTCTGTGTAATGCTATCTCAGCA
AATCGGTTCTCCTTATCAACCCACTCCATTTTATTATCACAAAATACTGCACAA
>RepeatMasker44893_ClassII_TIR_Mariner
GTAGGGGAGGCCTAGAAGGGATTTCGGGATTTACTCAAGCGCGGCAGATTATTGTATAGG
GAGGTACCTATTACCCCATTTAACACCTCCACCAAATATAAGCCCTGTATATGCAGCCGC
GCGTCTAGAATAAAGGATCAGATTAGTAAAAAAAAAATTATCATCTGACATTCTCGAGCG
CGTCAGATTAAGATAGGGTTAGTTAGTTATATGCTAAAAAGTGTATATTCCACTAATCTG
ACAATTTGCGATTGACGATAAGAAGTAGGAAGGTTACAAACTTGTAAAAAAAAAACGTCA
TCTTGACTTTCTCGAGCGCGGCTATTTTTTTTTTTATTTTGAAGGGAGTAATTCAACGTT
CACGAAAAATATAAAATCTGACGATTCCCGTAAGCCGAAGTAAGGAAAATTAATCGATAA
AGTTTACAGCGTGCAGCTACGTAATGCCGGTATTCTCCTCCCAAGTTTCTATTCCTCTCT
CTCTTTTTTCAATT
>RepeatMasker60911_ClassII_TIR_Mariner
ATAGGTCTTTACCTATGAAATTGCCGTTTTATGAACAAATTTAAAAGATTTTTTTTTTCA
TGAATTTTTTATTTCTATTACTCAAAGTATGTATCAAAGTAACCCACGCAATCAATGCAT
CTTTGCCAACGCAGTGGCAGTGAATTGATGCCCTTCTGAAAGAAATTAGCTGGACGGGAG
GCAACCATTTGTTCAAAGGCATTTTGTACTGCCTCTTGGGTATTGAAATTTTTTCCCGAC
AAAAAGTTATCCAAATTCTGGAATTAGTTGTTGTGTGTGGGCACAAGGTCTGGTGACTGG
TGGATGACGGAAAAATTC
>RepeatMasker502_ClassII_TIR_Mariner
ATCGTTCGCTGGTCAACTCCATGATTGGCCAATGCACGGAGTCAAATATTCCATGACGAA
AGCCGGCTTTGTGAGAAATTCATCAACTGAAGGCAAAGGATGTGAAGTACTTTGACTGAG
AAGGTGTTATACACTTGTGGAGGGTCTGTTATGGTGTGGAGCGGCATAACTTTGAAAGTA
CCCATGCTTCATAACTGCACACCGATATAGATATTACCGAGATCTTAGAAAATATGCATC
CGCATTTAGAGTATTTGTTGGCTCAAATTTTGTATTTATGCACGATATCGCATTAAATTA
ACCAAATGGCACGATCAATATACATAATTGATAGAGCAATCCTGGGACATGATTGGGCGA
AGAGTA
>TEdenovo941_ClassII_TIR_Mariner
TACGAGGGCTGCCTTTTAAGTTTTGTCGTTTGAAATAAGTATAGATAATCCAATAGGTTA
TTACCGTTTATTATTTTTTTAAGAATATTCAGCGATGATTAATGCACTTTAGCATGCGTT
CAAACCAGATTTTAAATATTTATTCCATTCCAAAGTGGGGGTAGTCAAAACGGCCGATTT
GTATACGTCAACAGCTTCTTCAGGTGTGCTGAAAGGTAGTCCACGAAGAATTTTCTTAAT
TTTAGGGATTGTAATAAAATCATCAGTGCTTAAGTTAGAGCTGTAAGGTGGATGATCCAA
TATTTCAACATTTTGGGAACTCAAAAACAGCTTTGATTGGCGGGCGGTGCGCGAACTTGC
ATTGTCTTGGTG
>RepeatMasker8755_ClassII_TIR_Mariner
ACACACCGGCACAATTAGAGGAACACAAAAAAAAAGACGTTTTTTTTTATTTCTTATGAG
AATATTTACAAGTGGCTCCTTTATTTTATTTATTACCCTCTTATGACATACCCTTTTGAG
ACTTTTTGACATCCCTCAATAATTTAACAGAAATTGGACCCTCATAAGTGTTTGTTGACA
ATTAGGGCGTTTAAGTGTTTTGGATAAGAAATTTGTTTATGCAGTCAATGGTGGCCCTAG
CTCACTTTGTTGTTGTTACTTGGAGAATTAACATTGTATTGCATCGAAAATGAGTGATTT
GCCAGCAACTGATGTCGCCAGAGCTGTGACAATGATCGAGGAAGGTCACACATACCGTTC
AGTGAGTCGAAGGTTGGGTGTGTCCGTATCTGTGATCCACCGTAATGT
>TEdenovo280_ClassII_TIR_Mariner
ACGAAATTCTTCACTTCCTATGAATCCCTGACAGGGTAAAACATGATTTTGAAGGATCTC
TTCAATATACCGCACTGTTGTCAGACGACTTTCGACAACCAATAATTCAGTACGGGCTTC
TGAACTTATGCCTCGCCAAACCAAGATGGACCCACCATGAAAAACCGACTGTTTGCTTGG
TAGTGGTGGGAAGAAACCATTCTCCGCGCTTTCTCCATTCACGTTCACGGCCGTCTGGAG
CTCTTAAGACGACTCTGCATTCATCGGTCCATAAAATTTTACTCCATTGGTCATGCGTCC
AATTTGCATGTTCTCTTGCAAACCTAAGTCTGGCTATGCGATGGTGCGGGAGAAGTTCCG
GGCCTCGAGTTGGTCTTCGAGCACGCAGATCCCGTTCCTCCATCCTTCTTCTTATTGTGC
GCTTACGGACGTTGACTTCTCTTGCTGTTTGCAAAGGCTGGCGTATCTCTAACGCAGTGA
GAAACCGATTTTTCATTATTGCACGTACGATAAATCGGTCGTCGTGCGCCGACGAACACC
TTACACCCCCACTTTTTGGTCTT
>RepeatMasker90167_ClassII_TIR_Mariner
ATAGGTCTTTACATATGAAATTGCCGTTTTCTATTAAAAAATTTAAATGCTTTTTTTTTT
CATGTAGGTGTTATTTGTATTTATCAAAGTAATCACTCATGCAATCAATGCTTCTTTGCC
AACGCAGTGGCAGTGAATTGATGCCCTTCTTAAAGAAATTAGCTGAAGGGGAGGCAACCA
TTTGTTCAAAGGCATTTTGTACTGCCTCTTGGGTATTGAATTTTTTACCCAACAAAAAAT
AATCCAAATTCTGGAAAAAGTTGTAGTGTGTGGGCACAAGGTCTGGTGATTGGCGGACGA
TGGAAAAATTC
>RepeatMasker75845_ClassII_TIR_Mariner
ATGATCTCGTTTTAAAGCCTATACTTTTAGCTTTAAATTGAGGGTAAACAGAGAAAAGTC
GGCGCTATAGTTTTAATGCTATCGATCACAATTTCGAACAAAACAAAGTGTTAGCTTGTT
AAGTAAGGTACGAATTGGGATTATTGTCATCCAATACAAACATCCAGTGTCAGAATTTCT
TTATCAGTACATTGCATCAAAGTTGGTTGGTGATAATCTTGAATTAATTAACCTAAAGTG
CTGGAAAAAATGGACTCTACGCCTCTAAAAGCTGCTCAAATTGTTACATTGCTACGACAA
GGGATGAGTCAATGTGCTGTGGCTCGTCACCTTCATTTAAGCCAGACCTGTGTGTCAAAA
ATCTACAGAAGGTTCAGGGAAACTGGAGCT
>RepeatMasker43764_ClassII_TIR_Mariner
AACGATTTTTTTCATCTATTTTTTATTTGTATTAATCAAAGTAATTACCTATGTAATCAA
TGCATCTTTGCCAACGCAGTGGCAGTTAATTGATGCCCTTCTTAAAGAAATCAGCTGGAC
GGGAGGCAACAATTTCTTCAAAGGCATTTTGTACTGCCTCTCGGGTATTGAATGTTTTTC
TAGCCAAAAAGTTATCCAAATTCTGGAAAAAGTAGTAGTCTGTAGGCGCAAAGTCTGGTG
AGTAAGGTAAGGTGGATGACGTAGAGCTTCCAACCCCAG
>RepeatMasker72029_ClassII_TIR_Mariner
GGGTAAAACCGGGATAGTTGCCCCACTTTTTGAAAAGGCTCTCTAATTTTCAAACTGTAC
GTGATCCATGAAGAATTTCCATAAATATTAAAAGTTTGATCTTTTTACCAAAAATACGAC
TTGTTTTTGTTGATTTAACAATAACAGATTCTGCAATTGAGTTTTTGCAAACCCATTTTT
TTGAGGATAAATGCCTACCTATATGGATAGATGCCTCACTTTGAAAATGCTGGGGAGGAT
AGATGCCTGTGATGTTGGATAGGCGCCCTTTAGATTGA
>RepeatMasker54806_ClassII_TIR_Mariner
ACAAGATTAAGAAATTGACATTTGACTGTTGCTGAAGTGTTGAACAGGAACTTCGTAATA
GTCACGGTATTGCTGTAAATGAGTGCATTGTACGACGAAGAAGTGCAGAAAGCGGATTTC
CTCACAAATTCGCTAATGGTCCAAAATGAATCCCCAAACATAGCTAAGCACTGTTTCGAT
TGGCCCATGCTCACGTATATTGGACACTCGATCAATGGGAGTTCTTCCTGTTCTTAGACG
GGCGTAAAATCAGTAGTTATGGAAACGATGGGCGAGAAAAGTTTTCAG
>RepeatMasker104694_ClassII_TIR_Mariner
ATGGATACAACTGCAGCTGAAGCCTCTCAAGTCATTGCACTACTGCAATCAGGGATGCGG
CAGTGTGATGTTGCTCGGCAGCTGAACTTGAGTCGTTTTGCCGTTCGACGTGTGTTCCAA
TGCTTCCAGGAGACTGGTGGCTATATCCGAAGACGTGGATCTGGAAGATAACGGTGCACA
TCCGAAAGAGACGATCACTTCATTGTTAGGACGTCTTTACGTAATCGGTTCTCGAATGCT
GTTGACCTGCAACAACAACTGCGATCAGCTCGCAGAACTTCTGTAAGCGTCTCCACGATT
AGAAGAAGGCTGCAGGAGAAGAAAATTGGAGCTGATAGGGCTGCTACAGGGCCAAAATTG
ACTGCACAGCATAGGAGAGACCGGTTGCAATTTGCCCGTGACCATGTGGATTG
>RepeatMasker45645_ClassII_TIR_Mariner
TAATAACTTGATTTTTTCACGTATCCACGACGAAGAAGAAGATTGTAATGCGATGACAAT
GTAGCACTAATCAATAAACTAATAACTACTTTTGGAAGATGAATTTCATGTTTTTTTAAT
AAAATTAATTTGAAATTGCAATTCTTAGCCAAAAAAAATTATTAAGATTTGAAATGGCCA
TTACCGCAGAACGGCAGTTTCATACATACAAACTTAT
>RepeatMasker33656_ClassII_TIR_Mariner
AAACTTTTTGAAAAACATTCTGTGGACCGATGAGTCATGTTTTGACCGTAATGGTATCAC
AAATTACCACAATTTACATTACTGGGCACCGAAGGGAGAAGGAAACCCTAAGAAACTGAA
ACCAACCGCATCGCAGCGTAAGTTCTCGCTTAATGTTTGGATGGGTATTGTAGACGATAA
GTTAATAGGCCCACATATTTTATCCCAAACATTAAATGG
>RepeatMasker80641_ClassII_TIR_Mariner
TTGATGATCAAGTCCATTCATTTTAATTTCTTCTTTTTTGACGTGCTCGACAAAATTTTT
AATTTTTCAGGCGATATTTGATTTAAAGCTTCATCAAATAATTTTTTGACGTCATTTAAT
TTGAATGTAGTATTGTGTCGAGCAACGTAACCTTTCGTATTCGCCCCTATGAGTTCAATG
GGGTTGAGCTCGTAATGATGGGCGCTAAGCGTAATATTGTTACTCCTTTATCTTTCGCCA
TTTCGTCAACTGCATATTTTTT
>RepeatMasker40663_ClassII_TIR_Mariner
TTCCTCTTTCTCAGCTAGTTATAGATTCTACACGTTGTTGTCCTTTCTCAGTCACAATTT
TTCCTGGATCCTGTACTGAAGAAATTCCCGTCTCATCTACATTCCATATGTTCCTTGGTA
AAAACTTATATTTATCCATTAGCTCCGTAAGAAGTTTGAAGAATATAGCAACTTCATTCC
TGTTAAAGGCAGTGACTCTATTAAGGCTTGTACCTTGAGCTTTCCTGGCGGATAAACGAT
GTCTTTTCATAAACCGTTTAAGCCAGTCCTTGTCAGCTAATTC
>RepeatMasker101864_ClassII_TIR_Mariner
GATTTGACTGATCTGCAGAGAGAAACGCGTGTTGAACCTTTTGTTGCCTTGTTGAATCGG
TACAGAAATGAAGGAATATTGGATCGAATTGTGACATGTGATGAAAAGTGGGATTCTTTA
TGATAACCGTAAACGAAAAATGCAAAGGCTGACCCCAGGTCAAACGCCACAACAGTGTCC
TAAAGCAAAACTTACCAATAAAAAGGTAATGGGTAACTGTTTGGTGGTCTCAGCATGGTG
TCATTCACTATAGTTTTCTCCGATCTGGTCAAGCAATAATTGCTCCATGACAACGTGAGA
CCTCATACAGCACGAGAACCCATTTTGACTCTTCAGGAACTGCAGTTGGAAACCATTCGT
CATCCTCCGTATCGCCAGACCTTGCTCCAACGGACTACCACTTTTTTGTAATTTGGACAA
TTATCTGCGTGACAAGAAGTTTTCTTCCCAAAAGGCAGTCCAAAATGCTTTCACAGGTTT
TTGTGCAGCCTAGATCCTTAGATTTCTACCGCAAAGGCATAAATGACCTTCCTTTTAGAT
AGCAGTAGTGATGGGTAAT
>RepeatMasker16118_ClassII_TIR_Mariner
CAGAAAGATGCAGTTTAAATTCAAAAAGAATGGTTTGCGACGGGACATTCCTAAAGATTT
AATATAATGAGCAATACAAGAGTTATCAAAAGGTTCAAAAATAAAAATAACAGCTGATAA
ATATGGAGTCCCTAGATCAAGTTGGCAACGGTACCTGAAACAAGATTCTATAAAGGATTT
TTCGCGCAGATTTATAACCTCACAAATTTTCACTGACGAAGAAGAACAAAAATTTACAAA
TTAT
>TEdenovo3809_ClassII_TIR_Mariner
TATAGCCCGGTCAAAATAGACATAAAAGTAGTGGTCAAATAACAAAAATTCCCACAAAGC
TGATTTTTGGTGGAGAGCTAGATTTGATCATTATAAATAAAATACTAAAAGTCCCCATCG
ATCCCATGTGTGCGTCAAAAGTTATTCGAGGTCAAATGTCAAAATTTTAGGTTTTTTGAT
TTTTTTTCGAAAACGGTAAGTTTTATCAAAAAAAGACATCAGACCAAAATTGTAGATCTT
TAAATTTTCTACAAAAATGGCATTAACAGTTTTCTCCTAAATCTTACCATTCCTGAGATA
TCGCGATTCAAAGAGTCACACTACACATGATATGCACATATAAGCCACGTACATACGAGG
GCTGCCTTTAAGTTGTATCGTTTGAAATAAGTACAGACAATCTAATAGGTTAATACCATT
TATTGTTTTTCAAAGAATTCTCTGCGATATTTAATGCACTTTTGCACGCATTAAACCCAG
TTCTTGAAACATTTATTCCATTCTGAAGTGGGGGTAGTCAAATTGGCCGATTTGTATGAG
TCAACAGCTTTTTCAGGTGTGCTGAAACGTTTACCACGAAGACTTTACTTAATTTTGTGG
AATGTAAAACAATCGTTATGCCCACGGATCTATGTCACGGTATGTTACATGTTGGTCTGC
GACAATTAACTGCCGCATAGCCTCGATATTATCTTGGGTCATATCGGGTTTTCAACTACC
TTCACGTGGCTTGTCACTAAGGCTAGATTGCCCACTTTTAAATCCTAAATATCAGCGTAC
TGCAGTCCTAAGGCATGGTTCTGCATCACTAAACACAGAACAAATTTTTTTAAAGCGCTG
AAGTCGCGACAATCCCCTTTTAAAGTTGTAGAAAATTATCGCACGCTAATTTTCCTTCGA
CATTTCCATTTTTATCCAGAAGACTGGG
>RepeatMasker49885_ClassII_TIR_Mariner
AAGGGTGTCCCAAAAATAACGCAAGATTTATGCGCCATTTTTGCCGCCATTTATGCAGTA
CAGTGCTGCCAACCCTAAAAACAAAATAAATCGACAGTTGAGTTTAGGGTTAGTAAAAAT
GGAGCGTTACGCAATATAACAACGTGTCTTCACTGTTGAGCAATATTTCAAAAATAATGA
ATGCTTGGCGGCCGTAGTTCAAAAATTTCATACAAAATATGGTCGGAATAGTGTTTTAAC
TTCGTCAACTGTGAAGCGATTAATTGAAAAATTCCGAGAGACAGGATCCGTGGGAGACGC
CAAACACACTGGTCGTCCAAAAACAAGCCGTTCAAATGTCAATAATATTGACATTTGAAC
GGCTTGTTTTTGACTCAATATAGAGGCAGTGCGTGCAAGTGTCGGTGACAATCCAGGAAC
CTCAATTCGGCGTCGTGGACAAGAATTGCAAATTTCAAGAAGCTCTCTACAGCGTATACT
CACTAAAGATCTGTGTCTCCATGCTTACAAAATTCAATTAACACAACTACTGAAGCCCAA
TGA
>RepeatMasker94741_ClassII_TIR_Mariner
ATGAATGGGGCAAAAGGCATTACATGGGGTTCTAAGATCTCTGTAATGTATAGATGTGCA
GTTAGAGAACCTCCATCGATGATGACTAAAGCCGTGCGTGCTGATAAAGTAATGCCACCC
CATACCATAACGGACCCTCCACCGTATGACACTGTTTCGGTAAAATTTGCTTGATGGTAG
CGTTCTCCTCGATGCCTCCACATCCTTTCTCTTCCGTCTATGAAATTTACACAAAATCGG
CTTTCATCAGAGAATAAAACTTGACTCCATTCTTCAGACCAATTTTGGTGTTGACGAGCA
AACGCTAATCTTGCAACTCGATGGCATACCTTAAGCTTGGGCGCTTTAGCTGGCACGTGT
GACTTTAAACCGGCTTCATTTAACCGTCTTCTTACTCTTCTTTCACTAACACGCACATTA
CGCACTTCTTCTAAAAGATTTCGGGTTTGAACTGCAGTTTGACGACGATTTCTCAAAGTT
TGCACCCTTATAAAACGGTCATCTACGGCATTGGTTGCAGGATTTCTGCCTTGTCTCCGC
CTCCGCACGTAGGACCCCGTCTGCCTGTACCGTTTAACATTAAGGTGGATCACAGATACG
GACACACCCAACCTTCGACTCACTGAACGGTATGTGTGACCTTCCTCGATCATTGTCACA
GCTCTGGCGACATCAGTTGCGGGCAAACCACTCATTTTCTATGCAATACAATGTTAATTC
TCCAAGTAACAACAACAAAGTGAGCTAGGACCACCATTGACTGCATAAACAAATTTCTTA
TCCAAAACACCCTAATTGTCAACAAACACTTA
>TEdenovo380_ClassII_TIR_Mariner
TTTTTTAAAATACACTCAGCGGCACGGAATCTGGCCCAAGCACATTTGAGCCTTATAACC
ATTATTTAAATGAAAAATCTGAATTTTTATTTTAAAATTGTTTAATTTACTCATTTTCCA
AAAGAAAATGACTAAACAAACAACAGAATTGTGAGGATTTTCATTAAGTTTCATTGAGTT
AGAAAACAGAGTCCTTTACCGCAATAATCACCATAAACTTTTTAAATTCAACATTTTTAA
CAAAACAGAAAGTTATCGAATTTTAATAATGGGTGTTTCTTCCTCTTGATCTGATGACTG
CCTGCATACGATCTGGCATGCTCTGGATGATGTTTTTTATCTCCACCTGAGAGATCTCCT
CTCAGGCAGCTACCAGCGCGGTTTTCAGTTCACTAAGAGTCCGTGGTGGGTTACGACTTG
CTTGGACCTGTCTTTTAAGCATGTTCCAGACATGTTCTACAGGATTCATGGCTGGGTTTC
TT
>RepeatMasker80022_ClassII_TIR_Mariner
AATGCTTTTTGCCCCATTTATTGGCGAAAATGTTGTGTTTATGCCCGATAACGCACGTCC
CCATAATGCTGGCGTGTTTAACGAATACCTTAGCGAAATCAGAATTACCCAAATGATCAC
CAGACATGAATTCAATAGAGCATGTCTGGGACATGATTGGGCGAAGGGTAAGAGGGAAGA
TTCCACCTCCCAGGAATGTTGAAGAGCTAAAGTTGGCTCTGGTCTGGTCAAAGAGTTGGT
CAACTTACCCCAAGAAATGGGCGCGAATGTCATTATGAGTATGGGCAGACGTATTCAAGC
TTCAATTTGAGCCCGCGGAGGCAATACAAGGTATTAAT
>RepeatMasker34274_ClassII_TIR_Mariner
TTCTTCATGGGCTTTTTGTGCTTTCGAGCAATTTCGTTTAATTCGAGCTTTAACATTGTC
TCGTCATATGAAATATTTTTTGATTTTAGCCAATCTTGGATTTTCCCTTTTCGCCGATTA
GAAGTAGGTAACGATTCCAGTTCTGGTGTGATATGGAGCATTATCTATTTATTACAAGTA
CTGCGTTTTTTTTTTAATTTTGGAAAAATATTTTTTAACCAGTTTTCGTATATATCAGAA
GTCATCTCCTTGTGGTAATCATTTAGCCCCTTTTTCGCTTCGAATATTAATAGAGCATCA
TCCACGAAACCCTCTTCACTTCCAACATGGGACACTACAAGTCGTCTCCCCTTGCCTGAA
GGCCCTT
>TEdenovo71_ClassII_TIR_Mariner
ACCATACCATGACACTAGCCGGATGATGAGTACGCGAGACATTCCGTGCTGAAGCTGGGA
CATCCTTGCTACTTTTGGCATACACTTTATTGTTTTGTCGGTTGAACTTTTCTTCGACGG
TAAAGATTTTCTCGTCGGTGAAGAGTATCTTCCTCGCATCGTGTCTCCTAAGCAGTACTG
GACAACGTTCGCGTCGCAATTGACGAAGGCGATCGTTTAAAAAGTGTACTTTCCTACGGC
TATACGCCTTAACCTTGAGATCATATTTCAGTATTCTGTTGACTGAAACGCGCGAAATAT
TGGTCTGCAGAGCGAGTTTCTTCTGAGTGCGACATGGATTTCGGCGAAGTCGCTCTCGGA
TGATTTTAATGTTCGCAGGCGTCCTCACAGAGCGTGGACGACCACTTCTTTGCCGATCTT
GTAAAGAACTTGTCTCCTTGTATCGTTTAATAGTGTAATACACGAAGTTACGGCTCACAC
CAAAACTTTTCAGTTCTCGGAAAATGTCCATAGGTTTTCTTCCCACCTTAAATAGTGAAA
TGACGGTCGCACGTAATTCTTTTGTTCCCTCCATTACGAGAAAATTTAAATAAAATAATA
TTCCAAAATCATAAGATATTAAAAATTAGACATTCCAAATTCAAAATTAGAAAAAGAAAT
ATACAGCAGCCAGTAACATTTTTTTTATTTTTATAAGTAAAAAGTTTGTCTCAAAACTTA
TGAACACACGAGGTACA
>LTRharvest131_ClassI_LTR_undefined
TCACCGCGCCGCCCTACCCGACCCTACTTCGCGTTCCAAATACAAATCTGTGCGCTCGAC
ACAACTCAAATGCTCCAAGCGTACAGTTGCAAAGCGAGACAGGGTGACAAACATTAGGAC
TTCTTGTATCTCATTCAGCGAAGCGTTCCATTCGTTTTATTGTATTGTAGTTCAAACTTA
CCTCACACACTCATTGCAACGTTTAATAAATAAAGTGTATTTTACACGCAATTTTAGATA
GTAATAAATATAAAAATAGTCAAATAAATGTATTGGTAATTTGGTCACTGTAATATAACC
CCGAATGTGCCTAAAATTTAGTATTGCCAGTAAATAAAATTAAAGCATTATTCAACCATT
TCCGTGGATAAATATTCATTTTATTTATTTCTAAAATTAGTAGGCAAGAATCTTTGATAT
TATGACCACATACTCCCATTACTATATAGCATGCAATACGGGGGAATTATTTGGATTATC
GGGGTTGGGGTTATTTCTTGTAACTCACCGCTTCCGGGGTATTTAACAGATTTAACAGGA
TGAACTTCTAGCATATTGAAGAGATCGGCGAGCATTGCTACTAAATTTTGACGCATTGAC
CTGAAAACACAACATAGTTCATCAAAAACTATACATAGATTAACCCTGCCCGAATCACAT
CCCCGGCGTAAAAAAGACCCACATTAAAGACCAAACGCCTTCCCAAGCGCAAAAACAAAA
GCCGGAACATACCCTCTCATATAAGTGACGTCTTCAGGCATCATATGGAAGACGTTGTGA
GGCAGCGCCGTCCGACAGAAGTCGTGGACCAGCATGAGGTTGTGCAGGCAGTCTTGTATG
GAGGCCATGCGGCCCACGCGCACGGCCGTGCGGGGCAGCGCGTCGGGACAGTAGAATGAG
ATCAACGCCGCGAGCGCAGTGCCGTCGCAGATTTCTTGGAGACTCTTCAGCATCGGTACG
TGCGATGATGTGTCCTCCTGGAATGTNTGCCGCACGCCGTGCGCGTTGCCGCCCCCGCCC
GCTGCGGACACACACGTCACATCGGCCCTGTCACCGCGCCGCCCTACCCGACCCTACTTC
GCGTTCCAAATACAAATCTGTGCGCTCGACACAACTCAAATGCTCCAAGCGTACAGTTGC
AAAGCGAGACAGGGTGACAAACATTAGGACTTCTTGTATCTCATTCAGCGAAGCGTTCCA
TTCGTTTTATTGTATTGTAGTTCAAACTTACCTCACACACTCATTGCAACGTTTAATAAA
TAAAGTGTATTTTACACGCAATTTTAGATAGTAATAAATATAAAAATAGTCAAATAAATG
TATTGGTAATTTGGTCACTGTAATATAACCCCGAATGTGCCTAAAATTTAGTATTGCCAG
TAAATAAAATTAAAGCATTATTCAACCATTTCCGTGGATAAATATTTATTTTATTTATTT
CTAAAATTAGTAGGCAAGAATCTTTGATATTATGACCACATACTCCCATTTCTATATAGC
ATGCAATACGGGGGAATTATTTGGATTATCGGGGTTGGGTTATTTCTTGTAACTCACCGC
TTCCGGGGTATTTAACAGATTTAACAGGATGAACTTCTAGCATATTGAAGAGATCGGCGA
GCATTGCTACTAAATTTTGACGCATTGACCTGAAAACACAACATAGTTCATCAAAAACTA
TACATAGATTAACCCTGCCCGAATCACATCCCCGGCGTAAAAAAGACCCACATTAAAGAC
CAAACGCCTTCCCAAGCGCAAAAACAAAAGCCGGAACATACCCTCTCATATAAGTGACGT
CTTCAGGCATCATATGGAAGACGTTGTGAGGCAGCGCCGTCCGACAGAAGTCGTGGACCA
GCATGAGGTTGTGCAGGCAGTCTTGTATGGAGGCCATGCGGCCCACGCGCACGGCCGTGC
GGGGCAGCGCGTCGGGACAGTAGAATGAGATCAACGCCGCGAGCGCAGTGCCGTCGCAGA
TTTCTTGGAGACTCTTCAGCATCGGTACGTGCGATGATGTGTCCT
>RepeatScout1883_ClassI_SINE_undefined
TCATATTTATTGTACTGTTAATTTTAATTCTACTTTAATTTTATTGTATTGCCATTCTAG
CGGCACCCATTATTACCATATCTTTGCTAATATGTGGATAATGTAGTTGGCTGCAATATT
GTTTAATTATTAGTAATTATTTTTGTAACATTTATATTGTAGCTGTTTATTGTCCCATGA
TGAATAAAATAAAATAAAAAAA
>RepeatScout1575_ClassI_SINE_undefined
TTGTACATTTTCTGCAGCAACTGCGACAAATCAGGAGCCAGAAAGTCTGTCAAACAGTTT
TACTTACCATGGATAACGCGGTGTCTAGTTCACTGGGTTGAAGAGATCAGATAGGCACTC
CAAGTAAACATTGGTACTCAAAAAGATTCGGTTTGACTGGAAGCCAACACCCACACAATT
GAGGAATAGCTGGGTGGATGATGACTGAGTCATCAGGCAAGCGCATAGTTTCACTA
>SINEfinder209_ClassI_SINE_undefined
AAAATGCATAAAGTTAGTCGTGGTAGTCGTGGTGGCCTAGTGGGTAAAAGAACCAACCTT
TCGAGTATGAGGGTGTGGGTTCGATTCCAGGGTCAGGCAAGTACCAATGCAACTTTTCTA
AGATTGTATGTACTTTCTAAGTATACTTAGACACCAATGGCTGATAAAAAGGTGAAGGAA
AACATCTTGAGGAAACCTGGACTATAAAGTCTGAAATCACCAACCCGCATTGAGCAAGCG
TGGTGATTAATGCTCAATCCATCTCCATGTGAGAGGAGGCCTGTGCCCAGCAGTGGGACG
ATAAAAAAAAAAAAAAAGGCTGTAACAATAAAAACAATATGCATAAAGTTA
>SINEfinder215_ClassI_SINE_undefined
TAAAAAAATATTTTAGTTTTTTTTTTATGGTTTGCTGGAATTTGAAGATACAGCCAGATT
AGATTTGTTCAAGACTGCATAAAGGAATTTTTGCATGTAATATTAATACTCATATAAAAG
AGCAAAGTGCATAAAACAAAATTCTCCAATCAAAATAATTCCTGGAAAAACGCCCCGATG
TATCTCCGAAAATGGTACTCAGGTACAATATATTTTATATGAGACCTACATTAACGACAT
ACTTATGAAATAATAGGTCATTAAACCACAGAAACCGCTTGGCAACAAAAAATAAAAAAA
TAT
>SINEfinder87_ClassI_SINE_undefined
ATCAGTTACTTTTATGTGTTGATATATTGAGAATGTCCTGGTGGCCTTATGGATTAAAAA
CCAACCTCTCAAGTATGAGTGTGTGGGTTCGATTCTAGGTTAGGCATTTTGTATTTACTT
TCTAAGAACATCTTTGACACAAATGACTGTGTTTCGGATGGTACGTTAAGCTAAGTACCG
GCTGTCATTGAACATCCTTGGCAGTCGTTAAGGGTCGTCAGAAGCCAGTTACTCTGACAC
TAGTCTAACCAAGGGGTATTGGGTTATAAATAATAGTAAAATAATAGTTTATTTCACACA
ATGTCCTCACACAAGTGCGTTCTTTTACAGCATTTATTGCATTCTCTCACTAGCACATAT
AATATGTATGCTAATGTTGTTCAATGTTTATAAAGAACTGACTTCATGCTGTTATTACAT
ACCGAACGAAACCTTCTAAGTTCTCCTCGGGTTGTATTCATAGTGCTGATGGTTTTAGAT
GGTAGATAAAGGGTTAAAAAATTTTTAGAAACTGATGCAGTTTTTGTCAGTTAATTTTAT
A
>RepeatScout905_ClassI_SINE_undefined
TAAAGCAGTGTTTCCCAAAGTGGGCGATAACGCCCCCTTGTGGGCGCTGCAGGTCTCAAG
GGGGGCGGTAAGAGACCCAGAAAGAAAATGGGGGCGTTGTGTAGAGGCCTGGGGGGTGAT
TTGTAATTTTATTTAGCTAGGAGGCCTCTTAGACAACGACTTGTGAACATCAACTAATAT
GAATTACAAGATTGCTCAAACTCGGTTCTATATTTCTCTCCACGTAGTTCATATATCTGT
CCTATTTTATTGAATATAGAAAAAATAAAAATCAT
>SINEfinder44_ClassI_SINE_undefined
TTAGAAAAAGTCGTGGTGGCCTAGTGGGCAAAGAACCAACCTCTCGAGTATGAGGGCGCG
GGTTCAATCCCAGGTCAGGCAAGTACCAATGCAACTTTTCTAAGTTTGTATGTACTTTCT
AAGTATATCTTAGACGCCAATGACTGTGTTTCGGATGGCACGTTAAACTGTAGGTCCCGG
CAGTCATTGAACATCCTTGGCAGTCGTTACGGGTAGTCAGAAGCCAGTAAGTCTGACACC
AGTCTAACCAAGGGGTATTGGGTTGCCCGGGTAACTGGGTTGAGGGGGTCAGATAGGGCA
GTCGCTCCTTGTAAAGCACTGGTACTCAGCTACATCCGGTTAGACTGGAAGCCGACCCCA
ACGTAGTTTGGGAAAAAGGCTCGGAGGATGATTAATTAGAGAAAAGTATGAGGAAAATAT
TAGACACTTAAAAAAAGATAAAATAGGCGAATAAATTAAATACGGTTTGAAAAAGC
>RepeatScout3067_ClassI_SINE_undefined
GCTACGTGAACTTACTCTAATTAAATGAATAATATGTGTAGAGGTCGTTTCATTTATTTC
TTATAATATATCCTTTGATCTTTAGGGAACTAGTGGCCTACTAACAGCCACACGAGTCGA
TCGATCATAAGGTTAAGTAACGCTTGGCGATCCGTGGATGGGTGACCTTTCTGTTATGAC
GAGTTCTTCCGTGTTTCGGAAGGCACGTTAAACTGTCCCTCCTGG
>RepeatScout83_ClassI_SINE_undefined
AAAATACATAGGTACAGAAGTCAATCTACATATAAAGCGCGTTCGAGTCACGCAGACACA
GGTGTCTATGTGTGCGTGTTCACAGACGCGCTGTCTCAAAACAACTCAAAACAGTGCGAG
CGCGGCTGCCGTTTTCTTGAGATACGCGCGTCACACACAAGGTAGATAAATGTGCACGCG
TTGTGATATCAACCTAACTTTTATTTTATTATTATAATTTTAAAAAAAAAAAAAAAAGCA
AAAATAA
>SINEfinder188_ClassI_SINE_undefined
AACATTTTAAAAGTAAATATAATAAGAGAGTCGTCGCCTAGTGGGTAAAGGACCAACCTC
ACAAGTATGAGGGCGCGGGTTCGATCCCAGGTCAGGCAAGTACTAAGTAATGCAACTTTT
CTAAGTTTGTATGTACTTTTTAAGTATATCTTATACACCATTGACTGTGTTTCGGATGGC
ACGTTAAACTGTAGGTCCCGGCTGTCATTGAACATCCTTGACAGTCGTTACGTAGTCAGA
AGCCAGTAAGTCTGACGCCAGTCTAACCATGGGGTATCGGGTTGCCCGGGTAACTGGGTT
GAGGAGGTCAGATAGGCAGTCGCTTCTTGTAAAGCACTGGTACTCAGCTGAATCCGGTTA
GACTGGAAGCCGACCCCAACATAGTTGGGAAAAAAGGCTCGGAGGATGATGATGATTTTA
AAAGTAAAT
>SINEfinder36_ClassI_SINE_undefined
TGTAATAAAAATAACTAGAATAAATGTGGCCTAGTGGGTAAAGAACCAACCTCTCGAGTA
TGAGGGTGTAGGTTCGATTCCAAGTAAACCAATGCAACCTTTCTATGTTTGTATGTACTT
TCTAAGTATATCTTGGACACTATGGCTGATAAAAAGGTGAAGCAAAACATCTTGAGGAAA
CCTGGACCATGTAGTCTGAAATCACCAACTCATATTGAGCAAGCGTGGTGATTAATGCTC
AAACCTTCTCCGTGTGAGAGGAGACCTATGCCCAGCAGTGGGACGATAAAAAGGCTGTAA
CTGTAACTAGAACAAATAAAGGTTTTACTGGAATTATTTTTACAGTATTGTGTTTGGAAA
CATAATTGTATCCGCCTTTGGTTGGAAGACAAATACTGGCAGTATTGCTTCCGTTAACGA
TGAACTGGCTTGCGGTTCAGATATATTGCGACGCCAATAGCGTTCAATTGTTTCAGAATT
GCACGACCTACTTAATGATAACTTTTTTATTATTTAATGAAAAT
>RepeatScout1060_ClassI_SINE_undefined
TATGTATGTATGTATGTTTTATTTTTTTATTTATATATATATATATGTGTGTAATTTATA
TATCTTTACTATGTCCTTTTACACAGTCTATCTACTTATTTCTATTCAATCTCTCCCTCT
ACGGGTCTGCTGGAAGAGATTTCGATTTAGAAATAAGCAGTACCTTTGTACTATTTCTAT
GCTATGTCTATTTCTTTTATATGTTCACTGTGTACATAAATTGTTAAATAAATAAATAAA
T
>SINEfinder70_ClassI_SINE_undefined
TATATTTTTTTATATTATATACAGTCGTGGTGGCCTTGTAAAGAACCAACCTCTCGAGTA
TGAGTGTGGGTTCGATTCCAGGTCAGGCAAGTACCAATGCAACTTTTCTTAGTTTGTATG
TACTTTCTAAGTATGTCTTGGTCACCAAATTGCTGATTAAAGGTGAAGGAAAACATCTTG
AGGAAACCTGGACTAAGGGTCAATCCCCACTGAAAGAGCAGCGGCCGTAAATGCAAGGGG
TTGAGCGCGAGCGCGGCGGGCTGCTCTTACATTGTCCGTGCTCTTACGGCCGCTGCCGGC
CGCTGCTCTCTCAGTGGGAATTGACCCTAAGTCTGAAATCACCAACCTGCATTGAGCAAG
CGTGGTGATTAATGCTCAATCCTTCTCCGTGTGAGAGGAGGCCGCAGCCCAGCAGTGGGA
CGATAAAAAGGCTAAACAAAAAAAAAAATATATTTTTTGACA
>RepeatScout836_ClassI_SINE_undefined
TTTTTAATTATAAGGTTATAAAACAAATCAAGAACAGTAGGGTGACCACGCCAAAGAAGT
CCATGGACTATTACTGGCTGTCAAAATATGACGTTATGGAAACTACAGATGAGGAATATC
TTATATTTAAGAAAAAATGCGTCGACGATCCTACTATCCGTATAATTCCGATGGAGAAGT
ATTTTGAAATATTAAAGGAAGTTCATAAAACTGATGGACAAGGTTGACGACTAAAAATGA
TTCAATACATTAAAAATAGGTTTATATCCCAAAGAAACCCATTGAGCTATTTATTGACTA
TTATTGTGTTATTAATAATAAT
>RepeatScout131_ClassI_SINE_undefined
GAGCTCGTGGCTAAGTCAAAGCCGCGCGGATCGATCGATCATAAGGTTAAGCAACGCTTG
GCGCGGTCGGTCCGTGGATGGGTGACCATCTTGTCATAATGAGTTCTTCCGTGTTTCGGA
TGGCACGATAAACTGTAGGTCCCGGCTGCCATTTAAACATCTTTGGTAGTCGTTACGGGT
AGTCAGAAGCCAGAAAGTCTGACAACCAGTCTTACCAAGGGGTATCGGGTTGCCCAGGTA
ACTGGGTTGAGGAGGTCAGATAGGCAGTCGCTCCTTGTAAAACCCTGGTACTCAGCTGCA
TCCGGTTAGACTGGAAGCCGACCCCAACATAGTTGGGAAAAGGCTAGGCAGATGATGAT
>SINEfinder198_ClassI_SINE_undefined
TATATTATCTCTCTCTAAGTCGTGGTGGCCTAGTGGGCAAAGAACCAACCTCTCGAGTAG
TCTCGAGTATGAGGGCGCGGGTTCGATTCCAGGGCAGGCAAGTACCAATGCAACTTTTCT
AAGTTTGTATGTACTTTCTAGGTATATCTTAGACATCAATGACTGTGTTTCGGATGGCAC
GTTAAAGTGTAGGTCCCGGCTGTCATTGAACATCCTTGGCAGTCGTTACGGGTAGTCAGA
AGTCAGTAAGTCTGACACCAGTCTAACCAAGGGGTATCGGGTTGCCCGGGTAACTGGGTT
GAAGGGGTCAGGTAGGGCAGTCGCTCCTTGTAAAGCACTGGTACTCAGCTACATCCGGTT
AGACTGGAAGCCGACCCCAACGTAGTTTGGGAAAAAAGGCTCGGATGATGATATATTATC
TCTCTCT
>SINEfinder243_ClassI_SINE_undefined
TTTTTTTTTATATTTTCCAAAGTGGTGAAGAGTGAGTACTGTCTAATGTTAATTTTGACG
TTCAAATTGCTTTTTAACACGCTTATATTAGCTTCACATGCAACTAACTATGTATGTAAG
AAAATCTTGGAATCTTAATTTGACCCACTTCCCGGCGGTCGATTAGGATGAAATTTTACA
CACGCTCTGAGTTCTGATGACAATACATGACTAGCGTGTTTTTTATTTTTTTAAT
>SINEfinder46_ClassI_SINE_undefined
ATTTTTTTATTTAGTCAGCTAAAACCGCTGGCAAAAGCTAGTTTCATCTGAATCGGTTCA
CCGGTTCAACTAAAAAAGTGTAACAAACTAACAGACATCAAAACTTTAACCCTTTTACAT
ACTTCTCCCATTACAAAGATAAATTATGGAAAACAGCCCTGACACACATTAAAATTTTCT
GTTTTGAAAACAGAAGCCCCACTTAAGAGAAGGAAAGGGGTTGCAGCCCCCGAAACGACT
CAATATAGCACCCCTAAATCTCAAGTGTGTTATTATTTATTACTTTCGACTTAAAAGCTT
TTTAAAACATACTTTATTCTTACTTTCAGAGTCGGCTAGAGCATCACTTTGAATTATTTT
TTTTTCACGATTTTTTTTTTAA
>SINEfinder29_ClassI_SINE_undefined
TTACAAAAAGTCGTGCTGGCCTAGTGGGCAAAGAACCAACCTCTCGAGTATGAGGGCGCG
GGTTCGATTCCAGGTCAGGCAAGTACCAATGCAACTTTGCTAAGTTTGTATGTACTTTCT
AAGTATATCTTAGACGCCAATGACTGTGTTTCGGATGGCACGTTAAAACTGTAGGTCCCG
GCTGTCATTGAACATCCTTGGCAGTCGTTACGGGTAGTCAGAAGCCAGTAAGTCTGACAC
CAGTCTAACCAATTGGTATTGGGTTGCCCGGGTAACTGGGTTGAGGGGGTCAGACAGGGC
AGTCGCTCCTTGTAAAGCACTGTACATCCGCTACATCCGGTTAGACTGGAAGCCGACCTC
AACGTAGTTTGGGAAAAAGGCTCGGAGGATGATGATATTGTGGTTACATAAATCCATATA
ACCATAAGCTGGTTCAGTTACCCAATAATTAACTGATCAATTTCACATCTTTCAGGAACA
ACCGAAACCTTACTTATATGGGCATTTTTTCTACACCTATTTTAACCGCCTTCCCAAAAA
ATCG
>SINEfinder171_ClassI_SINE_undefined
TGAGTAATTTTTTTATACATAATATTAAGTAACTCGTCGTGGTGGCCTAGTGGGTAAAGA
ACCAACCTTTCGAGTATGAGGGTGTGGGTTCGATTCCAGGGTCAGGCAAGTACCAATGCA
ACTTTTCTAAGTTTGTATGTACTTTCTAAGTATACTTAGACACCAATGGCTGATAAAAAG
GTGAAGGAAAACATCTTGAGGAAACCTGGACTATAAAGTCTGAAATCACCATCTCGCATT
GAGCAAGCGTGGTGATTAATGCTCAATCCTTCTCCATGTGAGAGGAGGCCTGTGCCCAGC
AGTGGGACGATAAAAAGGCTGTAACAGATTAAGTAACTCTACAAAGATTAACATACCTAT
TATAGGCAGAAAATGGTGCATGGGGCCAAGGATGGGTAATGATGACAGCCCCGGTATCGA
CTTATATGGTTTTGGCTCCTGTACCGGAGAAGAATAACTTCGCCGGCCATGTCTATAATA
AAGCTTTGATTATTAAGGAACATTTGCACATTAAAAAAAATTGTACATCCTGTGAAATCA
TTAATTTTAT
>RepeatScout956_ClassI_SINE_undefined
CTAATGCCCGTTTTCACCAACGAATACCTAAATTTAGGGAGCATTTACGGAACACTTAAT
AAGAATTTCATTTTCACCAAAGCCTAGGTGTCAATTTTAACCTAAAAATTTCACTTAAAC
TTGGGGGCCCGATTGATGCCTGCTTAAACAACCCCTATCATTATCATTACAGAATACAAA
CATATTTTGAACCGTTTCTGGCGATGGATAGTGAAATGTACCTTTATATGTTATGTAACA
CCAAAAATACCATGTTTAAAAAGCAAAAAAAAAAA
>SINEfinder242_ClassI_SINE_undefined
CGCACGAAGGGTTCTGTTTCGTGTCGTGGTGGCCTAGTGGGTAAAGAACCAACCTTTCGA
GTATGAGGGTGTGGGTTCGATTCCAGGGTCAGGCAAGTACCAATGCAACTTTTCTAAGTT
TGTATGTACTTTCTAAGTAAACTTAGACACCAATGGCTGATAAAAAGGTGAAGGAAAACA
TCTTGAGGAAACCTGGACTATAAAGTCTGAAATCACCAACCCGCATTGAGCAAGCGTGGT
GATTAATGCTCAATCCTTCTCCATGTGAGAGGAGGCCTGTGCCCAGCAGTGGGACGATAA
AAAGGCTGTAACAGTTCTGTTTCATTATTTATAAGTTTAAAACCGCATACACCTGTTGCC
GTTATCGATATCGAGCAAAAATGAGCAAAAAAACCGGCCAAGTGCGAGTCGGATTTGCAC
ACGAAGGGTTCCG
>SINEfinder129_ClassI_SINE_undefined
AGGAACTATGGCACCTGGAAAAAAAGTCGTGGTGGCCTGGTGGGCCAAGAATCAACCTCT
CAAGTATGAGGGCGCGGGTTCGATTCCAGGTCAGGCAAGTTCCAACGCAACTTTTCTAAG
TTTGTATGTACTTTCTAAGTATATCCTGCAATGACACCAATGACTGTGTTTCGGATGGCA
CGTTAAACTGTAGGTCCCGGCTATCCTTGAACATCCTTGGCAGTCGTTACGGGTAGTCAA
AAGCCAGTAAGTCTCACATCAGTCTAACCAAAGGGTATTGGGTTGCCTGGGTAACTGGGT
TGAGGAGGTCAGATGGGCAGTCGCTTCTTGTAAAGTACTGGTACTCGGCTGAATCCGGTT
AGACTGGAAGCTGACCCCAACATAGTTGGGAAAAAAGGCTCGGAGGATGATGATGATGAG
GAACTATGGCACCTGC
>SINEfinder294_ClassI_SINE_undefined
TGTTACTTCATGTTACTGGCTCGTCGGAGTGATCTAGTGGGTATTGAGCACCTATCTCTC
ATGTATGAGAGTGGGTTCGATTCCAGTTCAGGTTACCAATGCAACTTTTCTAAGTTTGTA
TGTACTTTCTAAGTATATCTTGGACACCAATGGCTGCTAAAAAGGTGAAGGAAAACATCT
TGAGGAAATCTGGGCTATGAAATCTGAAATCACCAACCCGCATTGAGCAAGCGTGATGAT
TAATGCTCGATCCTTCTCCGTGTGAGAGGAGGCTTGTGCCCGGCAGTGGGACGATAAAAA
AGGCTATAACTTCATGT
>RepeatScout463_ClassI_SINE_undefined
TTTTTTTTTATATCTTTTTATCCACGAAATCGATGTGGTCCAAAATTTAATTCTGGAGGG
TAGCAATTAGGTAGCAACTCTGGGTGAAAAAAAAACTCAATACTTTTGCGCCGTTTCTTC
ACACTGGGAAAAGTGACAGCCATCCTGATATCAGAATGGCTGTCACCTTTGGATGCTGAA
TATCTTCAAAACCACGAGGGTAGCAATTGGTAGCAACTAATGGTAGCTGGTAGCAATTAG
GTAGCAACTCTCTATATGTATTTCGAGAGGATCGATGAGTTGTGACGGCGGTCCTGACGC
AGAC
>RepeatScout1509_ClassI_SINE_undefined
TTTTTTTTTTCATTTTAAATTTAAGTTTACGATTTATGTAATTGGCTGTTAAAGCCGTGT
AAATCGTATAAATAAATAAAAATAATGGTCAAACACTTATACTCGGTATCGAGAAAGTGA
GACAGAACATTCTAAGTAGGGAAGTGCGAAAGAGATGTCTGGACTTTCCGATGAGAAACC
GTGACGCGAGCCGCTCAACGCTGTGTGTGCGAGTGCAACACAGATACAAACGGACGACGA
TTGAATGAGTTGTTAAAGATACACTGATACATTCGGATTTGAACTGATACAAAGAGTGAG

>SINEfinder76_ClassI_SINE_undefined
TAATAGTTGGATATGAATTAGAATAGCTTGTAAGTTTGTAGTGGTGGCCTAGTGGGCAAA
GAACCGACCTCTCGAGTATGAGAGCGCGGGTTCGATTCCAGGTCAGGCAAGTACCAATGC
AGCTTTTCTAAGTTTGTATGTACTTTCTGAGTATATCTTAGACACTAATGACTGTGTTTC
GGATGGCACGTTAAACTGTAGGTCCCAGCTGTCATTGAACATCCTTGGCAGTCGTTACGG
GTAGTCAGAAGCCAGTAAGTCTGACACCAGTCTAACCAAGGGGTATCGGGTTGCCCGGGT
ANCGAAAGGCAACGTCACAAAATATTAACTAATTTTTCTGCATGTACATTTATTTATTTA
TAAATTTTTGTTTTTGTTATTTTATTCTTAAATATTTTTTATATCATTCTTAAATAGTTG
TGT
>RepeatScout58_ClassI_SINE_undefined
ACCCAACACCCCTTGGTAAAACTGGTCAGACTTACTGGCTTCTGACTACCCATAACGACT
GCCAAGAATGTTCAATGACAGCCGGAACCTACAGTTTAACATCCCCTCCAAATAACGGTC
ATTGGTATCCAAAATATACGTAGAAAGTACATACGAACTTAGAAAAGTTGCATTGGCAGG
TACTTGCCAGACCTGGAATCAAAGACGCACGCTCATACTTGAGAGATTGGTTCTCTACCC
ACTAAACCACCACGACTTCCACTAAGTCATCACGACTTTGTCATCTCAGTAACATTTAAT
GTTTTTTTACGTAATAATACGTGTAATATTTTTGCCACACACAACTTAAATGCGGACTAA
TTAGAATCACTACTTTTATCCCTATGGTCACGTCTATTGCGGTTCAGTTCTCAGCGTTTT
GTTTAGTCTGCTGTGCTTTTGCCGTTGAAGTACAAAAATTAAATATATGGAACGTTTCTA
ATGGTTATGCGTATTCCGTTGTTTTCAAGTCAACGGGCCCTTAAAATTCAATATCAGACG
ATTCAGATCTTTGATTTTGCTGACCCCGTAGTCGCTGGCATAAGGGACAGGATCCGCGTA
CGAAGTCGCGGGCAGAAGCTAG
>RepeatScout688_ClassI_SINE_undefined
AAAGGATGATGGGTAAAATTGGCCGGTATATCCAATAAAAACCATTCGCATATCAAATGA
TAGCTTATACCCTAAGCTTCATTTTTTATTATGGGCAAAACATTGTAAACCACCGGAGAA
CGAAGATATGACACTTGATAGCATAGGACAGCCCATGGACTTGAACCACTTCATTGAGTA
TGGGAGGGATGTTTAAGTGCATTATTATTGTCAATAATTGTCAGAACGAGTCACAGAAGG
TGTCTGTGCCCATATTTTCCAAGTTTATTGAAAAAAAAAAGATTATTTAGCAGGTAGTAT
TTACAACGTATGGTGTACGTATTCCGCCGTTCTGGTGAGTCTAACCGGCATAACCAATAA
AAACCATTTGCATATCAAATGATAGCTTATACCCTAAGCTTCATTTTTTGTTATGGGCAA
AACATTGTAAACCACCGGAGAACGAAGATATGACACTTGATAGCATAGGACAGCCCATGG
ACTTGAACCACTTCATTTTGTATGGGAGGGATGTTTAAGTGCATTATATTATTGTCAATA
TCAGTCAGGACGTGTCACAGAAGGTGCATGTGTCCATATAAAAAAAAAAAAAAA
>SINEfinder295_ClassI_SINE_undefined
ATGTTGTATGAGAGCTAAGTCGTGGTGGCCTAGTGGGTAAAGAACCAACCTCTCGAGTAT
GAGGGTGTGGGTTCGATTCCAGTTCAGGCAAGTACCAATGCAACTTTACTGAGTTTCTAT
GTACTTTCTAAGTTTACCTTAGATACCAATGACTGTGTTTCGGATGGTACGTTAAACTGT
AGGTCCCGGCTGTCATTGAACATCCTTGACAGTTGTGACAGTCAGAAGCCAAGTCTGACA
CCAGTCTAACCAAGGGGTATTGGGTTGCCCGGGTAACTGGGTTGAGGAGGTCAGATAGGC
AGTCGCTTCTTGTAAAGCTCTGGTACTCAGCTGAATCCGGCTAAACTGGAAGCCGACCCC
AACTTAGCAGTAAAAAAGGTTCGGATTATGATGTTGTATGGGAGCT
>SINEfinder56_ClassI_SINE_undefined
TATTTTTTAGATTGTATTGATTAGTAAAGTCGTGGTGGCCTAGTGGGTAAAGGACCAACC
TCTCAAGTATGAGGGCGCGGGTTCGATCCCAGGTCAGGCAAGTACCAATGCAACTTTTCT
AAGTTTGTATGTACTTTCTAAGTATTTCTTAGACACCATTGACTGTGTTTCGGATGGCAC
GTTAGACTGTAGGTCCCGGCTGTCATTGAACATCCTTGGCAGTCGTTACGGGTAGTCAGA
AGCCAGTAAGTCTGACACCAGTCTAACCAAGGGGTATCGGGTTGCCCGAGCAACTGGGTT
GAGGAGGTCAGATAGGCAGTCGCTTCTTGTAAAGCACTGGTACTCAGCTGAATCCGGTTA
GACTGGAAGCCGACCCCAACATGATTGGGAAAAGGCTCGGAGGATGATATTTTTTAGATT
GTATATTGAGTTTATTTCTATTTTTTTGTT
>RepeatScout478_ClassI_SINE_undefined
TTTTTTTTTGCTTTTCAGTGTTTTTGGGAGTCGGTTTTATTTTTTTGTAAAAAGTTTTTT
ATTTTTGGCTTTTCAGTGACAAGCATAGTTGTCACTATCCGCATTTGTGGAAAGTTCTCA
TCAATACGAATAATATAAGCCCAAACACGAGGTAGTTTACATATTCAGTTGTCGAGTTCC
CTCGACCTTCTCCGGTCTCCATCATCAGGTCAGCTCCAAACCTTCACTGTTGCATAGTGT
TATCAAACGTACACCTCATTGTCAAGTTTTTAACCTATGCACGCCTACAATTTTCGAAAG
TTGCCCTCGATTTCTCAGGGTTTCCATCATCAGATCCTGACCTGGTGATGAAGGTGGTCC
CATAATCCTAGCATAATCAAATCCTGCGAATTAGGTTTTATGTCATGAACAACCAAGCGC
ACTACGACTCCTAACAATTGTCTTTTTCTACAAAACCTATTTAGGTGCATATCTTTTTTT
TGCCATGGAATTGAAGGTAGTGCCCATAGTAACAATTTTAGTACAAACAAAAACCTTCAC
AACGGCATATGCTATAACTCTGTTGGACAATGAGCCCAATTTGACTCATGGTCCTTT
>SINEfinder281_ClassI_SINE_undefined
ACACAAGTTAATTAATACCTTAGGTACCATGAGCTAGTGGTGGCCTAGTGGGTAAAGAAC
CAACCTCTCGAGTATGTGGGCGTGGGTTCGATTCCAGGTCAGGCAAGTACCAATGCAACT
TTTCTAAGTTTTTATGTACTTTCTAAGTATATCTTAGACACCATTGGCTGATAAAAAGGT
GAAGGAAAATATCTTGAGGAAACCTGGACTATAGTATGAAATCACCAACCCGCATTGAGC
AAGCGTGGTGATTAATGCTCAATCCTTCTCCGTGTGAGAGGAGGCCGCAGCCCAGCAGTG
GGACGATTAAAGGCTGTAACAGTAACAGTAACAGTACCATGAGGCTAACCGACCGTGAAA
GGAAAAGTGCCCTGACATTTTATCGGTTGTGTCGTACCTAATCACATTAAATTAAATACG
TTAATATACTGGTTAATATGTCAATTAACACAAAGAAAGGAATAAAGTACGTAAAAATAA
AAAAACAGTTTTTTTTTTTTTCAAAAAAAGTTAAT
>TEdenovo536_ClassII_TIR_MuDR
AAAGGGTAGTATTTAAACGCAAATCAAAAAATATCCTTTTTCTATGCAATAAGATTCCGA
ATTCCCATCAAAATTACTGATTGCACAGCAAAATATTCAACTCAAAATATCACTAAACAC
ACTACAATTTATTTTCGCAGCGTACAGCGATTTTTCCTAAAGCAAAAGCTTTTTCATCAA
TGCACAGCTAACAATCTTAATGCACATTATACATGTTAACTCTTTTTCTTTTAAATATAG
CTTCTATTTTTATATTATTTACAGCAGTTTTTCTGAATAAAACAGCATTTTATTAGTCAC
AGTCATCTTATTATTTATTAATTACCACATAATGAGATCAGCAAAAAAATATAAAATTAA
ATACAAAATTGTAATTTATTGAATTATTAATAAGCGTCCACGCTTCCTTTTTTGCCCAAT
AGGCACATTTTTAGCTTCTGCAGGTGGCAGCGCCACGTACTTGAGTCGGATCGCAAGTCC
GATGATATGCTTGCACATATAGTTCTTAAAAAAAATGGGGCAGGTGCATTTTTAGTCATT
GTCAGTACTTCCTTTTGGCATACATTTCATATAAGTAGTCATTAAAAGGCAGAACTATCA
TATTTCAGAATGTTTATAGTCAGAATCATCTTTTGGCATAGTTTTGGAATTTTTATTTTC
CTGTAAGAAGCATGCAAACAAGCCTGAAGCATGCAAGCAGGCATGCAGCATGTAAGCAGG
CATGCAACATGGAAGTAAGCATGCAACATGCAGCAAGCATGGCTTCTGTCACGGCTCCGG
CGCTTCGTGGCTCCGGCGGTCCCATGCGAGCTTATCGTCGCAGATGGTTTTCACGCTCAC
CACCGCAGCTTCGGCTTACTGGCCGGCAGAGCCGGCCAGCCTCAACCGCGTCGGCGAGCG
TTAAAACTACCTGCGCCTCAGCTCGCAGGCCGCCTCGCCCCTCCGCGCCTACGCGGTTTT
GAATTGCACTCTAGGGGTAGGGCAAACAAGACTACGTGGAGTCGGTTTTGCAGCGATTCG
TTTTCGTTACTAGCTTCAATTTTTCAGTTAATTTGTTCTGCTTTTAGAAATAATGCAATG
TGACAGGATTTTTTTGTTATAATAATCATTAAATTTGCCGAGCATGGCTTCTTGAAAATT
AAGACAAATATGATGAACAGGTTTTGTTGTACTTACTGGTTAATATGCGACTGGGATAGT
TATTTTGCTATGAAATATGGAAAATTTGCTGTGCAGTCAGTATTTAATGCTTGTATGTAG
TATTTTTGTACAAGAATAAATTTAACTGTATTGCATTATAAGAAAAAAAGTAATGTCATA
TTGATGTATAATTTCGAATTATCTGCAGTTTGAGTTTTGTTAAACATTTAGTTTATTTGT
AGTGAAGTAAGTTATTTGATGTAAAAAAGAATATAAATGATGAGTATTTATTGATAGGCG
ATTATTTATTTGATATGCAATTTATAATATCCCA
>RepeatMasker10883_ClassI_LTR_Bel-Pao
TGTGGGCCGTCCCACCATAATGATGAAGAACTAAGTGTATCTAAGTATACTCCTCGCGAC
ACTAAGTCCGCAGGATTATCTTTGCCAGCGACATGTCTCCATGGGTGCTCCTTGGTTAGG
TCATGGATCTCTGCCGTTCTATTCTGGACGTATGTTTTTAGTAAATTAGGAGGCATACCT
AACCATCCTAGAACAACGGTGGAATCAGTCCAGAAAACGACATTATTGACTGTAGAACGT
AGAGAGCCAATGACTTTGGAATATAATCGCGCTCCTAATAACGCGCCACACAACTTCAAC
CTAGGTATAGTTGTGGGTTTTGTAGGTGCGACCTTACCCTTAGCGCATAACAAGCGCACC
GTAACGACAGATTCACTATTAATAGTGCGGACGTACACACAGGCACCATACGCTACCTGC
GAGGCGTCAGTAAATATATGTAGTTCAGTATGTATTGGGTCACAACACATAACATATCGC
GGTATACGTAGATTGCCAAGCGAAGATAAGTTGCTAGTAAACCGGTTCCAGACATAAGCT
ACGTCACTAGGAACAGGTTCGTCCCAATCTAGTTTTAATAACCAACATTTTTGTAACAAT
GTCTTGGCTATTGTTATGAACGGGCTTATTAACCCCAACGGATCAAAAATCTGGGCTGCG
TGCGATAAAATAATGCGTTTA
>TEHMMER2642_ClassI_LTR_Bel-Pao
TAAAAACTTAGATAGTTCGTTGTATGCACCGACAAATGAGGTACCGTTGTCGGAAAAGAT
ATCAACGGGTTTTCCTCGACGAGCAATAAATCGATGCAAAGCCAGTAAGTAACTTTTACC
CGTTAAGTCGCCAACAAGTTCCAAATGAATAGCTTTAGTGGTGAAACATATAAAAATGGC
AATGTACACCTTTACCAGCCTGCATCCACGGCCTTGACGACTGGCACACAAGATAGGGCC
GGCGTAATCAACGCCTGTACTCTCGAAGGGATAACCTGGACGAAGCCGTTCTTGCGGTAA
GTTACCCATAATAGGTGCTACCACCTTACCCTTCATGCGCCGACACAGAACGCACTTATG
ATAACAAGCCTTCGCCAAGTTGCGGCCCCCTATCGGCCAATAAGATTCCCTTATCGATGC
TAGTAATAATTGCGGGCCAGCGTGCAAAAGCCTTTTATGCTCAAAATAAAATAATAATTT
GGTAAATTGATGAGTGGACTGTAATAGACAAGGATGTTTTTTATTATATAAAAATTCTGA
ATTATTGAGTCGTCCTCCTACTCGCATTATATTGTCTTCATCTAAATAAACATTAAATTT
TAAAAGGGCACTCTTCTGAGGTATGCTTTTTTTATTTAAAAGTATTTCATACTCGGGAAA
TGATTCATATTGACATCTACGAATGACAACAGTGAGTGAGTCTTTCAATTCATCCTGTGT
CAAATAATTAGTTTTAGGATACTGCTTCTGGCATGACTTTATAAATCTTAACACATAAGC
TACAGAGCGTATAAGCCGTGAATAATTAGAAAATCGGTTAAATTCAATTAATGCCTCACC
TTTAGATTCGAATGTTACTGCATTTAACGATATATTAGGTTTAGTCTCCAGTAACGGCTC
TGAACATTTGATTTGAGTCGGCCACTCAGACCGGTCCAGTCGTAAAAACTCCGGTCCTGA
CCACCATAGATCTAAATCCTGCAGAGCACCAATATCCACACCACGAGATATTAGGTCTGC
GGGGTTTTTATCGGTTGGGACGTGCCTCCAGGTACAGTTACCGGCCTTATCCAAAACTTC
AGCGACGCGATTTCGCACAAACGGCTGAAGTTTGGCAGGCAACATCTGTAACCAGCCCAA
CACGATGGTCGAGTCAGTCCAACAGTAGGCCCGACTGATAGTCAACCGGAGTGACCTCAT
CACTTTCTCATAAAGACGAGAACCGACTACTGCACCACACAGCTCGAGCCGAGGAATCGT
TGTGGGCTTTATGGGAGCTACACGACTTTTAGCCATCAACAAACGAACAAAATAGTCACC
CTTATCATTAACACTGCGAATGTAAGCACAAGCACCGTATGCAGCCTCAGACGCATCTGT
GAAAATGTGGAGTTCTACCTCCGTATGTAAAGTGCAAACTACAATACGCGGAATTCTTAA
ATGATTTAAAAGGGGTAGTGACTTCAGTATATTATTCCAACGTTCACTAATTTCACTAGG
TAAGGGTTGATCCCATGACAATTTATCTAACCACATTTTTTGTAACAGCATTTTCATGGA
GACAACAATAGGGCCTAATAGACCTAAAGGATCAAAGATTCGCGCAATCACGGATAACAA
ATCACGTTTAGTAGACCCGGCTGATCGCTGACTCAATTTTATAGGGAACCCTAATTCATC
TGATCTGACATACCAACTAAGACCAAGTAATTTGTCAGGCTCATTCGATCCAATATTTAA
GTCAAATGAATGAGAAACAGTGTCTGAAACTAGTTGTGGTTCATTCGACTTCCACTTTCG
CAATGGCATACATGCCGATGCCAATTCTTTGGTCACCTGAGCGCGAATAAATTTAGCTGC
ATCTAAATCATCACAGCCAGTAAGCAAATCATCGACGTAGAAGTCGTGTGAGATGATTTC
ACTTATTTTAGGGTCACTGCAGTCGAGTCCTATTTGCCTAAGACAACGCGTAGCGAGAAA
TGGAGCACTAGCCGTACCATACGTGACGGTGTTCAGTTCATATACTTTAATAGGGTCAGC
AACATTGTCACGCCAAACTATCCGCTGCAAGTGTCTATCCAACGGGTGTACGCTCACTTG
CCTATACATCTTCTCCACGTCTGCAGATAAGACATACTTGTGGCATCTAAACCGAAGAAG
TATAGACAATAGGTCGTCCTGTACAGTGGGCCCGACCATCTGTAAATCGTTGATGGACAC
TCCCGTCGAAGTAGGACAACTTGCGTTGAACACAACGCGAAGTTTGGTCGTACTACTTGA
CTCACGCAGTATACCGTGATGCGGAATGAAATAACCAATACACTTTGATTCATTAATAAG
ACTCATATGACCAAGTGTCTCATATTCTAACATGAACTCGTGATACATTCTACTAAAATC
AGGCTTAACCTTTAGCCTACGCTCTACTGACTGTAAACAATGTGTAGCTTTCTTGTAAGA
GTCACCTAACACTGAAGAATCTTTCTTGAGAGGGATCCGAACACAAAAACGACCATCCGA
CATTCGCGTCGTATTTTTGACAAAATGGTCTTCACATAATTTCTCTTCGGGCATATAAGC
AGCAGTATACTTCGCATTCACCTCCTCCAACTGCCAAAACTTTGTCAAATCTGATCTAAG
GTGTTCCAATTTAGCATTATTATCAGAAGCAGTTTTAGAAAAATTACATTTTAAATCATT
ACATAACAATGAAATAGAATTCTGACTAACTGGACCGGAAACTATCCACCCTAAACTAGT
TTCATACAAAACAGGTTTTCCGGTACCTAGCTTTATTCTCTGTGATCCTAACAAATCCCA
AAAGAGATCAGCACCGATGAGAATATCTACCTCAGCGGG
>TEdenovo3297_ClassI_LTR_Bel-Pao
TTCGTTTCAGTAGGAGTAGATTTCGCTGGCCCGTTCTTTATCATTAACCGAAGAGGACGA
GGAGCGAGACTGACAAAATCTTACTTGTGCTTATTCATTTGCATGCGCTACAAGTGCATA
CATTTAGAGGCAGTAGGTGACCTATCCAAGGATGACTTTTTAACGACCTTAAAACGATTC
ATCGCACGACGAGGCAAGCCAGCGGAAATATTCTCCGATAACGGTCGTAATTTTGTCGCA
GCTGCTAAGGAGTTAGGATCATTTTTAAAAATAAATAACCACTTGTTTTCCGACTTCGCT
GCACAAGAGGGTATAAAATTTAATTTCATCCCTGCTTACTCCCCTCATTTCGGCGGCATT
TGGGAATCAGGCATCAAATCCGCAAAACACCACGTCAAACGCGTTATAGGCAATCTTCAC
CTGACCTTTGAAGAATTGCAGACATTATTTGCGCAAGTGGAGGCAATATTAAATAGCCGG
CCCTTATGTCCCATGACTTCAAATCCCAATGACTTCCTTCCCCTCTCTCCTGGACACTTT
CTCATAGGGAGAGCGCTAACTACGTTTCCGTATCCACAAATAGAAGAGGTGGACCCCAAC
AAGCTGAAGCGGTTTCAGAGATTAGAACAAATTAGACAGCACTTTTGGCGGCGTTGGCAA
AATGAATACATAAATGAATTACAGAGAAGACAGAAATGGTTAAAGGATACGCCACAACTC
AAAGTGGATGACTTAGTCCTGATCAAGGAAGAAAACTTGCCACCGCTGTGTTGGAGACTA
GGAAGAGTCACGAAATTGTTTCCGGGTCCCGATGGGGTAATACGAGTGGCAGATGTGAGG
ACTTCAACCAACTGCCTTCGACGAGCTTTGGTACGCTTGTGTCCCCTTCCTGGTCCAGAA
GAAGAGATCTCTATTGAAAGAGAAGCCTTTCAAAGGGGGGAGCAACATGGCGCGGCCTGA
AGCGCCAATACATTTTTTCATAGCAACGCGCATCTCAACGGGTCACGGTTCATCGTTCTA
GGCGTCAAGAAATGACGTACATTTTTTATGGAGATACCTACGTTACAAATTATTTTTTAT
TATATTCATTCACCGTCACTTTTATGCTGTTCACGTCAGCTCCATGTATTTTCAAGTTTT
TGCAAGTATACACACGTAAAATCAAGTTCCCGGGTTTTATTTACACCCAGAATAGGACCC
TCTTATGTCTAACAAGCAGACA
>RepeatMasker66739_ClassI_LTR_Bel-Pao
GGCCACTCTTGTTCTGTTTGCCGAAGAAACGCGGGGCCTTGGAACCATCTTGATTTGTGA
CTGAACTCGGCCGGCGTTCCCCTTGTAGCGTCGTCCGCCGGGTTCTCTTTAGTGGGCACC
CATCTCCAGTCCTCCGGCTTAGTGTTTTCTTCGATTTCTGCGAGCCGGTTAGCCACGAAG
GTTTTAAATTTCCTTGGCTCCGCCTTGATCCACAGTAACACGGTGCTAGAGTCAGTCCAG
TAGAATTTTCTTGATACTTTCAGGCTCATTTCTTCCTCGATACTAGCTGCTAATCTACTG
CCAAGCAGGGCGGCTTGCAACTCTAATCGTGGAATCGACACTGGTTTTGTCGGCGATACT
CTTGCTTTGCCTGCGACCATGGAGACGTGCACTTTCCCGCAGGGTTCAACTGTCCTCCAG
TAAGCAACCGCCGCGTAAGCCTCTTCGCTAGCGTCCGTGAA
>TEHMMER181_ClassI_LTR_Bel-Pao
AATGAAAGTGAAGCCAAATTACCTCGAGTTCAGTTGCCCACCTTCAGCGGAAGATATGTG
GAATGGCAGTCGTTCTGCGATATGTTTACGTCACTGGTGCACAATAACAAAAAGTTGTCG
GCCGTTCAAAAATTACATTATCTGAAAGGGAACCTGTCAGGTGAACCAGAATTGCTTTTA
CGTAATTTTTCCATTACAGAATCCAACTATGAAGAAGCCTGGCAATGCCTGATTAAGCGT
TATGAAAATAAGCGTTATAATTGTAATTCTATTATGAAAATGATGTTCACCCAAAAACCG
GTAACTACAGAATCTTCCAGTGCAATTAGAAATTTGCTAGATACAACCTCATCTTGTCTA
AAGTCGTTAAGTAGTATGGGCATAAACAACGAACAAATAAATGATGTGTTTGTCATCTAC
CTTGTAGTTTCCAGACTTGATGCAGAATCCATAAAGCAGTGGGAGTATCATCTAGGTTTG
TTAAATGATAATCTGCCAACATGGGCACAACTGTCAGAGTTTTTAGAATCTAGATTCAGG
TCATTAGAAATGGTAGATTTTAACAAAGTGCGTAATAACACCAACACAAAATCTAAATCT
TTCCACGGTTCAATTAAAAATAGTACAAGTCATTCTAACGTATGTACCATGTGTAAAGGT
GAACATTCTTTACCCTATTGCAAGGAATTTAGTCAACTTAGTGTAAAAGATAGGCAGGAT
TATGTCAAGAATAATAATTTGTGTTTTAATTGTCTCTCTCCATCCCATCCAGTTATTAAA
TGTCGCAATTCAATGAGCTGCAAACGATGTGGCAGAAGGCACCACTCATTACTGCATTTC
GATCGAGAGGAGAGTGGTGTACCAAATAGCGTGAGCGTTTTAGCGCAGAGCGAGTCAACC
AGTCCTGTGAGTACATCTATTTCTACAAACTTTTCGAGTGAAACTCTAGAACCAAGTCAA
GTTTTGTTAGCTACTGTGTCAATTTTGGCATATAACGAGCACGGGTACAAGCAACCATTG
AGAGGATTATTGGATCAGGGATCGCAAGCATCGTTTATCAGTGAATCGGTGGTTCAGTTA
CTTGGACTTCCCCGTAAGCGTATTAGTGGTACAATTACGGGCATTGGGGGTAGTGACCAC
ATTAGTGTCAAGTATATGGTTTCTCTTCAAGTGGCTTCACGTCACAACCCTGGGGCTTCA
ATCCAAGTAAATGCATACGTTTTGCGATCGGTTACGTCATTACTTCCTTCAACCGAGCTA
CAGGCTCCTGATTGGCTACATTTAGAGAAAATACCACTAGCTGATCCAGGTTATGCTACA
CCAAGTAAAATTGATATTCTTCTAGGGGCAGAGGTATACAGTGAGATTTTATTGGATGGC
ATCATTCGTCACAATAAAATATTGGCCCAAAACACTACCTTGGGTTGGGTATTGTCAGGG
AAAGTGTCAACCAATCCTCCTTCTACTCACCATGGAATAATAACCATGCATTTGCACTTA
GGTGGCGATGAGCTGCTAAGGAAATTCTGGGAAATGGAAAATGAGCCCAACTTAATTCAT
AAAAGGATGACGGATGTGGAACAAAGATGTGAAGAATATTATAACCAGACAACAACAAGA
GATGAGGAGGGGAGTTTTATAGTCAAACTGCCTTTTGATAAAGAAGATCCAGAGTGTCAA
TATGGAAATTCAGTAGTAATAGCCAAAAGAAGATATGAATTTTTAGAGAAGAAGCTACAA
AAGGATCCCAAATTAAAGGAAGAGTACAACAAGGTTCTACAAGAATATATTACAATGAAT
CACATGATACAAATAAAAGAAGAAGAGGTAGATAATCCCAAAGCAGTTTATCTTCCACAC
CATGCCGTAGTTAAAGAAGACAAGGACACCACAAAGGTACGAGTAGTTTTTGACGCTTCC
TGTAAAGGACTGAACAACATTTCACTTAATGACAATCTCATGGTGGGTCCTAAGTTACAA
CAAGATTTAAGACATATTGTAATGCGCTGGAGAAGTCACAGGATCTGCATAGTAGCAGAT
TTAGTCAAGATGTTCCGAATGGTGAAAGTCAGTTCAGAAGACACGGACTTCCAAAGGATT
TTATGGAGACCTCAATCAGATCAGCCATTGCAACATTTCAGATTACTACGAGTAACCTTC
GGTACGGCTTGTGCTCCATATTTAGCAGTAAAAACTCTTCAGAGGTTAGCTGATGAAGAA
CAAGCCAGATATCCTACAGCATCTAGTATTACTAAAAAGGATTATTACATGGACGATCTC
CTGACCGGCTGTGAGACGCTACAAGAGGCTAAACACATATATAATGAAATGAACAAGTTA
ATGAACAGTGGTGGCTTCGAACTACAGAAATTCAGCAGCAATAATCAAGACTTGTTAACA
TATATTGGTGAAGACAATAACAGCGATAATGATTCATTAAAATTAAAATCAACTCCTATC
ATGAAGATACTAGGATTGAAATGGCACAGGAATTTAGATTGTTTTCAGTATTCAGTTGAT
TTACCAGAAGTGAAGCAGCCTATTACTAAACGGCAAGTATTATCAGAGGTGGCCAGATTG
TATGACCCATTGGGATGGATCGCTCCTGTGATAATTACAGCAAAAATATTTATCCAAAAG
GTATGGAAGTCA
>RepeatMasker18299_ClassI_LTR_Bel-Pao
AAAATACAACCTGACAACAACAAACGAGTAACAAAAAGAAAGCTACTATCTGAAATCTCA
AAAATTTTCGATCCACTGGGCTGGCTGACTCCTTTCACAGTAAAAGCAAAGCTGCTATTT
CAAAGCGTCTGGTTATCGGGATGCGAATGGGATGAAACTTTACCTGTCAGCGTACAAGAA
GAATGGAAGCAGTTTACGAGCGATTTACACAACATTACCGAATATCAAATACCAAGGTGG
CTGGGAGATACAACAAAATCGTTCCAAGTACATGGGTTCTGCGATGCGTCCGAAAAGGCC
TACGCATGCGC
>RepeatMasker33857_ClassI_LTR_Bel-Pao
CGCAAATTGAAATTAAATCACCTTGAATGGCGGAACCAACCATCTGTATTTGATTTAAAG
AAATACCCGAACTCGACACCATTCCGGCATCGAAAACGACACGCAATTTAGTAGTAGTAG
CGTTTTCACGAAACACTCCGTGGTGAGGTAAAAAATAATGCGGTGTACTATACGTTTGAA
CAAGACTCATGTGACCTAAGTCAATGTATTCGTGTATGAAATCACTATACATTTGTTTAT
ACTTGGCATTAC
>RepeatMasker108283_ClassI_LTR_Bel-Pao
CAGCCACTGTGGTCCTCTCCACCACAATGTATGCTCACTCAACTCCTTGGGCTGTAGACC
ACGTGACGCACAGTCCGCAGGGTTTGTTTCTGATGAGACGTGATTCCATTGCCGGTAATC
CATAATATTTAATATGGTGGATACTCTATTGCTCACAAATGTTGCCCATCGACTTGAACC
TCCCTTGAGCCAAGCTAACACTATGGTGGAGTCGGTCCATCCATAGAGATTATCATTAGG
TATATCCAGCGCTTGAGATACTTCAAATATAAGCTTGGCTGCTAAGGTGGCGCCACACAA
TTCAAGTCGAGGTATAGAAATCTCCTTTACAATTGGAGCAACTCGAGTCTTTGCGGACAG
TAAATGTA
>TEHMMER20_ClassI_LTR_Bel-Pao
GTTAAGCACAGAGATAATTCTACACCAAAAATAGATATACCAATTTTCAACGGAAATTAC
CAACAATGGATTTCTTTCAAAGACTTGTTCCATGAATCTATCCACAGTAATAATTCAATT
TCTCCGGCCCAAAAAATGCAGTTTTTAAAAATGAAACTACGTGGAGAAGCTGAAAAACTG
ATACAACATCTTCGTGTAAGCTCCGACAATTACCAGACCTGTTGGGACATCCTAAATCAA
AGATATAATAATAAAAAACTAATTTTTAATTCACACATGAATGTTCTCATGTCTTTGCCA
GTAATGCACCAACAAACAGCTTCCAGTATAAAAAGGCTTCATGATACCACTAATGAATGC
CTTAACGCATTAAAAAATCTAGGCATAGACATATCTACCTGGGACCCGATAATCGTATAT
CTTGTATCGCAGAAAATGGACGCCGAAACGTATACAGATTATATTGACTCATTGCCGGAC
CCTCGAGACCTGCCACATCTGCAAGATTTTCTAGCTTATCTTGAAGGAAAATTTATTGCC
TTAGAGACAGTTCGTCGCAAAACTGAGACAATTAAGAATACGCAACCATTCAATAACCAA
CAAAAGCATTCTAACCAAAATTTTAATACCAGTACTCAACGTAAAAACCCAAGGGATTCA
GGGTTCCATAATGCTAATCGACACGATGAATGCAAACCATTTATTAATCATTCTGCTATC
AAACCATACCAAAAATGTTTAATTTGTGACGAAAATCATGCACTGTTTATATGCAATAAA
TTCCGTGAACTAAATAACCAAGAAAAACGGAAACTTATTGCGCAAAATAACATTTGTAAA
AATTGCCTAATTAACCATAACGGTAAAGAGTGTACGTCGCAGAAAACATGTCGCCATTGC
CACGAAAAGCATAATTCGCTATTGCATAATGCCTACGTTATTACTAACTCAGTTACCAAC
CAGACTCATACCAATCAGCAAAACCAACCAAAATGTGTGTCACACGTGTCAAAAGACAAC
GAGCCAATGACAGACATTTTATTAGCAACAGCTCAAGTTAATGTTTTAGGAGCTGACGGA
ACCTACAAAACTATGAGAGCCCTTATTGACCAAGGGTCTCAAACCTCCATTATTTCCGAA
AATGCAGCACAACAACTTGGAATCCATCGCCGAAAGTGTAAAGGTTCAATCTTCGGTATT
GGAGCGAAAGAAAGTAACTGTAAAGGAGTAATGACAATCACCATAGCATCAAAACATAAC
GAGTTTACCACGAATATTGATGTATTAATAATGAAAAACTTAATCAAAAAGCTACCAAAC
CAATCTTTCACCAAACCATCGTGGCAGTTCCTCAAAAATATACAACTCGCAGACCCTGAA
TTCAACCAAAGCCGCCCTGTCGACCTATTACTAGGTGCAGAGGTGTATTCTGAAATTATC
CTACACGGCATTATAAAGGAAGATCAATCACAACCAATCGCACAACAGACGCAACTAGGC
TGGATCTTATGTGGTAACGTGAGATCGTACTACTGTAACGTGGTTTTGAACAACTGTGAC
GATATAAAAAAGTTTTGGGAAATAGAAGATTTGACAGACCAACCGGATAACCAATCTAGA
GAAGATTTATACTGCATACAACAGTATCAATCTGAGACTAAACGTCAACCAGATGGCCGT
TATGTTGTAAGATTGCCAATGAAACCGGAAGTAAAGGAAGTATTGGGAGAGTCTAAGTCA
AAGGCCATAGCTCAATTTCACCAATTAGAAAGAAAATTTAGAAAAAATAACCAAATAGCA
GCTGGTTACAAACAATTCATGAACGAATATTTTAACCTTGGTCACATGAAAATAAGTCGT
AATGACCAAACCATAGAGTACTTTTTACCACACCACTGTGTAATACGCAGCGAATCGACA
ACGTCTGCAATACGAGTTGTATTCAACGGGTCAGCGAAAACATCTACTGGATATAGTGTA
AATGACCTCATGTATAGCGGACCCAACTTGCAACTTGACCTATTATCTGTAATTATAAAA
TGGAGACAGTACAAAGTAGGTTATGTAGCAGATGCTGAGAAGATGTTTCGCCAGATAATC
ATAAATGAAGATGACCAGCAGTACCAGAAAATCATATGGAGAGACTCTCCG
>TEHMMER2541_ClassI_LTR_Bel-Pao
CTTCACCCCTAATATGAGATCGATTTGACGTGAGACGTTGTATTCCGGATCTGCTAGTTT
TAAGTTTTCTAGATGCGGCCATACAGTTTTCTTGAAAGTTGTAGTTGGTAAGTTGTTTGT
CAATTTCTTCATAATAAGGGCTTGAGTTTCGAAAGTGTAATTGGAGTGAATGGATTTACA
GGTCAGATGAAGTTGTCCTCTGCAATCTCCGGAAACAGTTCCAACGCCTGTGACGCTTAC
GTTGATCCTTTTGCGTGGAAGGCGCAATATTTGTGCGGCGTTCTCTGTGATCAAGTTAAC
TTGAGACCCTTGATCAAGTAGGGCTCGCAGTGTGACGTAAGTGCCGTCACTTGCCCGTAT
GTGCAGTTGGACTGTGGTTAATAAAACCTCCGTATCGCTGTTGGATAAGTGGTTGGATGT
TTGTGATTGAGTTGATGTTGACGGATATTGTCCTTTGCTAATCTTAGGTAAAGTTGTTGG
TTTTCGTTCAAAATTGTGTAATAACGTGTGGTGTTTCAAATTACATTCCCTACAAGTTTT
CGTTGATTTGCATTCTTGATCGCCGTGACTGTATAAACAGTTCTTGCAGAGTTGCAATTT
TGAAACGGTGTCATTCCGTTTAGGCACTTCCAACTCAAGAAATTTATCGCAATTCCTCAG
CACGTGACTTCCTTTGCAATGTGGGCACTTTCCGAATGACGCATGAAAGTTGCTTGATCT
AGCAAATCGATAATTAGTATTCTTCACCGGGGTTTGCTTGTTAACGTTATATGTTGAGGG
TTTTTCTGGACCTGTTGAGTTTCCCTTTTTTGCGGACTTCATTGTTTCATAAGCCATAAA
TTGGGTTTCGATGAAATACAGAAAATCCTGCAAATTCTGAAGTTCCCTATGGTCTTGCAG
CTCCTTCATGTAGTCACTCATGGTTCTCGAGTCCAGTTTCTGAGTCATGATGTGCACAAT
GATCGGATCCCAGGAAGATGTATCAATGCCAATGTTAGAGATGCCGTTCAAACACTCTGT
GATGACATCGTGCATCTTTTTCATGTTGAATGCATCTGGTTGTTGTATGACAGGAAGATT
CAACATAGTGTTCATGTAAGCAGTAAATTGCAAGCGGCGATTGTCGTAACGCTGAGTCAA
TATTTCCCAGCAGGACTTGTAGTTCTCGGCGCTGATGGTAAGATGCTGCACCAAGCGTTC
CGCTTCACCCCGAAGTTTGGTTTTGAGATGTTGCATTTTCTGCGCGTTATTGATCACTGG
ATTCTTATGTATGGTTTCTAAGAACAAATCCTTGAAAGAAATCCATTGAACATAGTTACC
TGAGAATTCTGGTAGCTCGATCTTTGG
>RepeatMasker37724_ClassI_LTR_Bel-Pao
TTGAGAAGACAGAAAATACAGAAAACGACTGGAAAACATAAGTCATCAATTTGACGTGAA
CAGTGAAGAAGTAATCCTGTCTGAAGATTCTGCCGGTCCGAATGAATGGGCCAAAAGGAA
CAGTCAACACATTCGCATTGATGGACGACGGGTCAACGGTCACACTCGTCGACGACAACG
TCACTGCGAGCATCGGAGCAACAGGACCCGTAGATCCACTGAAAATATAAACCATCAACC
AGTTGAAGACTGCGGACTCAGCATTAAGAAGTGACCATCGGGCTGAAAAGGGTCAACAAA
TAAGAAGACCAATTACAAGCAAGAACAGTGAAGAACCTACAAAT
>RepeatMasker69216_ClassI_LTR_Bel-Pao
ATTCTATCCGTTTGCCTAAAATTGATCTTCCTAAGTTTTCCGGCAGCTATCATGATTGGT
TAGAGTTTAGAGACACTTTCATTTCTATAATACATGATAACGACAGCATAGATAACATAA
ATAAATTACATTATCTTCGTGCCTCCTTAAAGGGTAGTGCTTCCTTAATTATTGACAATC
TTGACTTTAGATCTGATAACTACGACGCTGCCTGGAAGTTGCTCTGTGATAGGTATGATA
ATAAAAGGTTGCTGGTTAACAACCACGTTCAATTACTTTTTAATGTGCAGTCCATAAGCA
AGGAATCAAGTAAGTCATTAAGACATATTGTTGACACCACAAATAAAAATTTAAGAGCAT
TATCTACACTGGGTCAACCTGTTGAGTACTGGGACACACTGATCATTTATATAATGACAT
GTAAGCTTGACCAGGTGACAAACCGAGAGTGGGAGGAGCATAGGAATTCGTTGTCAGAAC
CTCCAACGTTAGCTGTATTTATTGAATTTATTAGTAACAGGGCTGATTTATTAGAAA
>TEdenovo2931_ClassI_LTR_Bel-Pao
GGCTATGGTAAGATTACACCGGCGGAGTTTCAACCCAAGTGTTTTTGCGCATGCAGAAGT
AATAAAACAATCCTGCGCCCCACTGTCAACGAGTGCGCGCACGGTACATTGAGTGCCGGC
GGCGGTGTTGAGCGCGCGCACCTGACAGGTTCCTAGTAAAACCATAGCGATTGGGAACTG
CAGCGTGAGAATGAGCTGTAACGTTCGCTTCAGCGCTGGTGGATGGCGCTGGGTCTATAT
GCAGCAGGGTATGATGACGTAAACCACACACCGTACAAGTCATTTTTGATAAGCATTTTT
CTATGACGTGATTTGTACGTAAACAGTTTGTACACATATTATTTTTAGTTTTTATTAATG
CGAGTCTAGCACGAGAGTCTAAAGATTGAAAGGTAGGGCACTGATAAATTGAGTGCGCAT
TATTGCAATGAGCACAAGCCACATTTGCAAGTGAGTTAGATTTAGCGAGATAAGATGAGC
GTTTTTGTCCGCTGCTATTTTGCCCGCGCGGTGCGGGTCCGATCGGAAATTTTGTATACG
CGAGTTTACGCGGGGAACTAGAATTATTATTATTTGTAGATTTAGAAGATAGCTGATTAG
TTTCTAAGATTTTAACATAATCTTGAAGGAAACTTTAACAATTCACAAAAGGTAGGTACC
TATTTGCGAAATGTTTGTTTGAGTTTCGAATCGAATGCGCGTGTCCGGATCGAGCGAACG
CGATGTTAAATAAAACAAAACAAAATCACCTAAGTTTTCGATTTTCATTGATTGGAGAGC
ATGGTAAGCCTCATAAGCCTCACCTGTTAACTTTTGCAGATCTTGGAAGTTGCCTGATTT
TACAGCTGGCAGGTTGAAAAATTTATCAAGATATGACAAAGCTATAAGACGCTTGTTTTG
ATAACGCTCGATTAAACTATTAAAAACGACTTCGTAATTATCGGCGGTCATCGGAACTCC
TTTGACAATAGACAAAGCGGGGCCTTGTAAACAAGACGCTAAATAATGAAATTTTTCTAT
TTCCGAAATCGACTTATTATCGTGAATCAAACTTTTGTAAATATCATAAAATGTTTGCCA
GTTTTCTATTTTGCTATCGAATTTAGGCAACTCAAGTTTAGGTAGCCGCGCGTTACGTCC
CGAGTTAGATTTTACTTCCGCTCGCTCTAGAACCGATGACGTATGCGAGGACGTTCCGTC
GACGTTGCCGCTCTTCTCGGTAGTAGGCAAGTTAGCCGCTGCACTGATTACGGCATAGTA
CAAATCATCAAACGAACTCAAAGATTTTTGGGACACTTGCGCATCAGGTTTTATAGCTAA
CTCCAATGCTTGTATTTTACTAGGTACATAACGAAACAAATTCTTCGCGAATTGAATGTA
TCCGAGAATATCTCGCCTTGAACGACGATACCTTTGAATGATCTTGAATCATAGCTATTG
ATACCAAAGTCATAAAGGATTTGAATATCACGATAGACATATTCGCGTTGAGATTGAAGA
AGTTTTAGTTTGCCCTCCTCCATTTTGTTTTTGTTTCGTAAAGTATGTAGGTACCTAGGT
ATTAAGAAATCACGTATGAAATGCGAACCTAAGTTGAGATTGTATTAGGTGTAAATCAAT
ACGTTTAGGTGAAATAGTTTTAATTGTGATAAGTTATATTCATATAATAAGATAGTAAAC
AATTTACTTTGTAAATAGTTACGAAAATTATTGTAATATAACCCGACTAAATGAAGATGA
CCTGTGAATCCGCATAGGTTACTCACGGCGAGTATGACTAACAATATTTAGTAGGATAAT
ACTTTTAAAATTGAAAAATCTAGATAATCTCAGAGTTTTCGATAGAAATTGAACCTGAGA
ATGCTTGAATAAACTGTAATCTACAGGTATTCGCGCTCGAAATGGACCACAAATATGATT
GAGTTTGGCGTCCAGCCGGGGACGCCTTGATTTAGGTATTTTGCTAGAAACAGGCTGTGA
GATTAAATGAATGAAAGATCAAGTACTTACAGGATGCCAGGAACACAGGGATCACAACAC
CAGAGCACTTTTAGTCGTATTCACAGGTTTAACTTGATTTTTTTACACCGCGCGCGCAGT
TATCGATGCCGGCCGGCCATTGCTGAGTTTGAAACTGGAGTTCTTTTGTCTATGAGTTCA
ATAGATGGCGTTCGTTGCGCAGTTATGGTTGCGTTCGGTGCTTTATGATTAT
>RepeatMasker106973_ClassI_LTR_Bel-Pao
ATTAAAGCGAAATAATATTTTTTGGTATTTTCTATGCTCATCAATAACAGCCACTTGAAG
ATACATTTGTTTTAAATCAGATGTAACTGCTATAGGAAACAATCGGAAATCTAAAAGTAA
TAAAAATATATCAGCCTGTAAATTCGGCCCTGTATGCAACAGATCATTCAATGACACGCC
ATTGTGAGACTTAGCACTTGCGTCAAGGACGATGCGGACTTTTGTGGTTTGTTTATCATC
TCTAATAACAGGGTGATGCGGTATATAATAACCTACTGATTTATCAGAGGAACT
>TEHMMER2641_ClassI_LTR_Bel-Pao
GATCACGGGAGCAACTAGACCGAGAACATCAAATAAGCGGGCCACTATCGAGAGTATATT
TCTCTTAGTACATTTCTCGGCCACTCGAGCGGTCGTGAAGAAGAACTTATCCTGCGAAGG
CTCCCATGAAAGACCTAAAACCCTGGACACATCATTCCCTTCATGAAAATCAAGCGACTT
ACGATGTGAATCAGGAAGACTGTTTAAAAGCGCGGGTGAATTGCTACACCATTTTACAAG
GTCAAAATCACCCGACTTAAACATTTTTATGAGATCATGCGATATGCGGATAGCGTTCTC
TTCATTATTCACCGAGTAGACCAGGTCATCCATATATAGGCTGGTCTCAGCTACTTTAGC
AGCTTCGGGATAATGCGGACTGTCCGAGGCCAGCTGTCGCACAGTGCGCATAGCTATGAA
AGGACTCGACTTAAGTCCGAAAGGTAAGCGGTTAAAAGCGAATGTTAACAAAGGTTCGTT
CTCATTGAATCGAAACAAGATGCGTAGGTATTTACGCTGCGCAACAGGTACGCAGATTCG
TAAATACATCTGTCTAATATCAGAATTTATAGCGATAGGAAATAATCTAAAATTGATTAA
AAGAAGAAACAGATCCGTTTGTAAATTCGGACCAATATGGAGTATATCATTTAAAGATAA
ACCAGTATGCGTCTTAGCACTCGCATCCAATACAATGCGCGGCATCGGTTTGTCTGGCCG
AACGACAGCGTGATGAGGGATGTAGTACCCGTCATCCGAAATGTCTGACTCATCGACTTG
ACTTAAGTATCCATTGTCTATGTACTCTTGGATCACTGCGTTATAGTTTTCCCTCAACGT
CGGTGATTGGCGGAGTTTTTTCTCCAGCGCAACCAGTCGACGGTACGCGGCGGTGCGGGA
GTTACCTAACTCAGCGGGATCCTTACTGAAAGGTGACGCGACAGTGTACCGGCCCGAATC
GTCACGTGACACGGTCGAGGAAAAAATATTCTCACATTCGGTTTCCTCAGGAGATAAAAA
GCGTTTACCTTCAACTTCTTCCATTTCCCAGAACCTTTGTAATAAATTATCAAGGGCTAA
CGTTGTGTAAGAAAAGCTAGGTAGCTTTAAATTATCTTTACTATGCGGAAAATCACCCAT
AAGGACATACCCGAATGTCGTTAACAATGCGGGAGGCGCATGTGAACCTAAGTCTACCCT
ATTCCCCAAATAAATATACGGAAACAGTTGAGCGCCTAACACTATGTCAATATCGCCTGG
AATATTCCAGCTTAAATCAGCGAGCGGTAGCGAGTGGGAGTCCACTGAAGAATCCCACTT
AATATGGTGCGAAGGTAGTTGGTCCGTAATGCACTCAACTACTAACGCGCGAATATTATA
TTTTTGATGCGGGTCTACGCGAGACTCGATTTCTAAGTTCACATAACCTATTATCGGCCG
CGATACAGAACCAACACCTTTGACAAAAGAATTACTCAAAGGAATTATTATTAGATTGAG
TTTTCTACAACAAGCGGTGGTTATTAAATTACTTTGCGAGCCATTGTCAATTAAACACCT
AACTATTGTTTTATAACCCGACCTATTATTACTGGCTCGCGCGTAAACCTGCGCGGTTGA
TAACAGAATTGTCGACTCAGCCTTCGTATCAGCTGCTAATAACGCGGCCGTATTATGATT
CGGAAATGTTTTAGTAACATCACCCGAGCCACACACGGTTACCGGCGCGGGAATATCGAC
CTTATCGCTATAAGAATAAGAGCAAGACACAGCGGCGTGAGCCGGCGCAAGCGAAGACGC
CGCGCGGGGCGAGGGGTGCGCGGAAGGCGCGCCGGACAGCGGCGTCGCCAGAGCAGGCGC
GCCGACTACATTGCAATTCATCGATCTAACATCAGCAGTTCGCAGCGGGGGATTATTATT
TTTATCAAAATGTAATAAAGTATGATGACGTTTTTTACATACTTTACAAACCGAGGTCGA
CTTGCATTTACTCAAACCGTGCGAAGTGCTCAGACAATTTGCGCATCCATCTTTGGATTT
AATAAACTCAAACCTAGCTCTAGGAGTTAACGTGGATTGAAACTTCGCGCAGTTATACAA
ATTAACATGAGCGTTATCATTACAATACGCGCAACTCGAGACCGAAGTCGCTGTAGGAGC
GGAACAATTCATCGA
>TEHMMER2551_ClassI_LTR_Bel-Pao
TTCCACTGGATGGTGAAATGTAAATTGATCCGTAGAGGGGTTCCACATAACTCCCAATGT
CTTGTTTGTTTCGGCGTGCTTGAAGTCAATCATGTTTTGACTAATTTGATCGGGTTTAAG
ATCTTCTAATAAGCGTTTGTCGTTGCTCGCCCACTTGCGCAGGTTGAAACCACCTTGTTT
GAGTAGATTGATTAATTGCTGTTGAGTGGCCTTGGCTTGTTGAATGTCATAGTTCCCGGC
TAGGAGATCATCGACATATAGCTGACTCTGCAATATTTCAGCAGCAAGCGGGTACTGAGC
ACCATCATCGTAAATTAATTGTTTTATTGTGCGCATCGCTAAAAAGGGAGCAGCTTTAGT
ACCGTATGTTACGGTACACAGCTGGTATTCTTTGATCTTGTCTTCTTCGGAATCTCTCCA
CAGAATCCTTTGCAGATGCTGATCTTGTTCTTGTATTCGGACCTCTCTATAAAATTTTTC
GATGTCGGCGGTGTAAACAAAGGGAAACCTCCTCCACCGCAATATTAATGCTTGTAAGTC
CTGTTGAAGGTTTGGCCCACGTTCCATTAGTTCGTTGAGACTATAGCCCGAAGTTGTTTT
GTTAGAGGCGTTAAACACAACTCGGAGTTTTGTCGTAGTGGAGTCTAATTTCATGACACC
GTGGTGTGGTAGATAACAACTCGGTTGTACTGAAGTTAAACTTTGCTTCATGTGATTGAG
ACGTATGTAGTCAGCCATGAATGTTTTGTAACTTTCGGAAAGCGACTGGTCTCTTGATAG
ACGTTTCTCCAATTGTCGGAATTGTGCTAATGCCTGCGACTTCGAAGAACCTAATTGTCT
CTCGAATGCCGGTTTCATGGGTATTCTGACCTCATATCTGCCATCAGACCTTCTCGTAGT
TGTAGTTTTATATAATGTTTCGCAATATTGTTCGTCTGACGTCAGCGTTGTTGATTGTTC
AGTTATTTCTTCTATTTCCCAAAAACGTGAAATATCTTCTAGGTTGTTAAGCACTGCGTG
GCATTGGTACGTTGTGGTGTTGCCCAATAGAACCCATCCAAGCTTAGTCTGTTGAGCTAT
TGGCGCATGTATGGGTCCTCGCAGGATACCATCCATGATGATTTGAGCGTAAACTCCAGC
ATCCAGTAAAATGTCAACTGGCCTAGAAATGTTGTAGTTAGGATCGGCAAGGCTTATGTT
TTCTAAATGTGGCCACTGTTGCCGCTCAAATGTGTAATTGGGCAAATTGTTCAGCAAGTT
TGCCATGACAAGCGCCTCAACGGTAAAATTGTAGTCTTGGTATATGGACTCGCAGGTAAG
TAATACGGTTCCGTGACTCTTGTTGTTCGAGATGCCAACTCCTGAGACAATTGCGTCTTG
TTTACGCCTGTGAAGTCCCAATCGTTGCGCAGCTGATTCCGTAATCAAGTTAATTTGGGA
ACCTTGGTCAAGTAGAGCTCTAAGTTTTATAGGCATTCCATTTTCACCGAGAACACATAG
TTCAATCGTAGCAAGTAGCACCTCGTTCGCATTCCCAGCCACGTGATGCGACTTATGTTG
CGCCACCGTAGGGACGCCTTTGGGTGTCAGGTTATTGGTGGGAACCTTTTGTTGCATAGC
ATCATGTAACGTCGTATGATGCTTATTATTGCACACCCTACATGTTTTCGCGGAATTGCA
TTGTTTGTCGTTATGACAGTACATACAATTCTCACAAACTTTTAATTGTGTAATTGTATT
TATTTTATCTTCTGGCGCCATTCCTTGGAATGTTTTACAGGCAACCAATATGTGATCAGA
CTTGCATAATGGACATTTTCTTTCAGATCGAACATGATAAGTCCTTGTCTTGTTGTTAAA
TTTCATAGGAAGTTGTTTGGAGGAAAATTCCTTGGCCTCAATGTTGTTCCTGTTCTTGGC
CTCATGTTTCGGAAAACCAGCCTTGTTATTCTTTCTGTTGACTGGCTCGAGAGCTGTGAA
TTTGCTTTCCAGAAATTCCATAGCCTCAACGAATGAAGGCAGGTTCCGTGGTGCCTTTCG
ACACTCCATGTATGCACTGTAGGTTTCCGTGTCCATTTTTTCTGTAAGAATGTGTACCAA
CAGTGGATCCCACGTAGTGGTATCGACGCCGAGATTGCGTATGGCGTGAATTGTTTCCAA
GGTCGTGTCGTGGAGATTTTTCAATTCTTGCGCAGAGTGGTGGTGTACTACAGGTTGGCT
TAAAAATATTTGTATCTGTTTTGTAAACAGCAGCTGTATGTTGTTGTACCTTCGGGTGAG
TATATCCCAGCACGCGTCGTAGTTTTCAGCTGAAACGTTGAGATGCTGCACTAGACGCTC
TGCCTCGCCTTTCAGTTTTCCCTTGAGATACTGCAGTTTTTGAGTCTTGCTTAGGAAAGG
ATTGTTGTGGATGGCTTCAGAGTAGAGGTCCATGAAAGTTGGCCATTGCGCATAGTTACC
ATTAAATGCCGGAATCTCTACTTTCGGCATTGTTTGTTGTTGGTGAGAAGTATGGCTAAG
TTTTTGATTGAGTTGTCTCTTGGTGGTTTCGTAAATATTTTCATGTTCCACGTACTC
>RepeatMasker17050_ClassI_LTR_Bel-Pao
GGCAGTAAACAAATTTTATTGATGGCACGGGTATGGGTTTTCCCATTTGGTGTCCTAACA
TCAACTGCCCTAATTTTTCCATCATGTCCTGGAAATAATTTAACAATTCGTGCCATTGGC
CATGACATAGGAGGAATATTGTCCTCTTTTAAAATAACTAAGTTGCCTAACTTAACATTA
CAAACTGTATCACGCCACTTAGGCCTGTTTTGTAATAAATTTAAATAACATTGGTGCCAC
ACTTTCCAAAAGGATTGTTTTAAAGAATTACATAGTTGCCAAAACTTAAGTCTATTTTGT
GGAATGTTACATACATTTATTTCAGGATACATTGACAAAGCACTACCTATAATAAAGTGA
CCAGGTGTTAAATAACAATAATCATCTGAGTTTGAAGATAAAGGTAAGAGTGGCCTAGAA
TTAAGTACTGCTTCGATTTCAGTTAATACAGTATTAAGCTGTTCATAAGTTAGAACAGTT
TTTTGTAATATTCTTTTTAAGTGAAACTTCGTGCTCTTAACTGCCGCTTCCCAGAGCCCG
CCAAATGTAGGTGAGTAACATGGTATAAAGTGAAATTGTATCCCACGCTCGGCGGTAAAT
TTTTGAACCTGCATTTGGTGTCTCTGCGAAGCTTGCAGCTTGTAGAGCTCAACTAATTGA
CTCCTTGCACTTTTAAAAGTACTTGCATTGTCGCAGTGAATTTCGGTGGGCAAACCTCGT
CTGGAGATAAATCTCCTTAAGCACGCAAGAAAGGTTTCCGTGGTCAAATCTGATGCAAGT
TCTAAGTGAACTGCTTTTGTCGCGAAACATACGAATACGCAGATATACCCTTTACCTATT
AAAGATCGTCTTACGCGAGAGAGTTTCACATCAATTGGCCCAGCGAAATCCACGCCGACT
TTCTCAAATGGCCTGCTGGTGGCTGTTACACGTGCAGCCGGCAAGGAGCCCATCAGTTGC
TTGGCTGCTAAGGCCTTTTGTCTGAAACATACAATACATTTGTGAGTTACTTTCTTAACT
TCTAATAAGCCATTAACAATCCAAAA
>RepeatMasker81034_ClassI_LTR_Bel-Pao
TGACGTCGCTATCTTCTGGGCACACGGGTAAGGGTGTTAGTTTTATAATAGGTCGTTTTA
AGTATCCGTTCTTGGTTTTTAATGTCACTACACGAACACATCCATCTTTTCCTGGATGTA
CTTCCGTTATCTTCCCCATTGCCCATTTCGACGGTGGCATATTCTCTTCGTTAACCAAGA
CAATGTCATTCACTTGTACGTTTGGTTTACCGTGATGCCATTTACTGCGAGTTTGCAAAC
GGTGTAGGTATTCTTTAGACCATTTGTTCCAAAATGATATATGCATTTTTTGCACTAACT
GCCAACGAGTATGTGGGTGATGGGGTTCTTCCGGATCTTCTAGAGGCGTTGATAGCAATG
GACCCCCTACCAGAAAATGACCAGGTGTCAAAACCTCTTCTTCCATATTCTCTGTCAAAG
CATACAGTGGTCTTGAATTGACGCAAGCTTCTATTTGTGTTAACAACGTGTAAAACTCAT
CAAATGTCAATTTTTGTTCTCCGATAACGCGTTTAAGATGGTGTTTGACACTTTTTACCG
CGGCCTCCCAAAGACCCCCGGCACTTGGCCATGCCGGCGCATTGAAATGCCAAGTGACAC
CCATACTGCTAATGTCATCTAAGAAATCGGTGTTAATGCTGTCCAAAGCCTCCTTATACT
GTTTGCTTAGAATTTTTGCTGCACCAACAAAATTGGTACCATTGTCAGAATAAACATGTT
TAGGTACTCCACGGCGTCCACACATTCGTTTAAAAGCAGCTAAAAATGATGCACTGCTCA
AATCAGTCACTAACTCTAAATGCATAGCTTTTGTAGAGAAGCAGACAAATACGGCTATGT
AGCCTTTTAAGGTTTTTATGCCCCTGCCTTTACTTGCTTTTATATCCACAAATCCCGTGA
AATCCACGCCGGTGTGTGTAAATGGACGTGATGGTGTCACTCTGGGCTCTGGAAGGTTAC
CCATGATTTGCTGTGGACTTCGCGGATTATGTCGCATGCATTGGACACATTGACGAATTC
TTTTCTTGACAGTTCTGTTTCCAGATATAATCCAATAATGGTAGCGTGTATACGCTAGCG
TAAGAGTGGCACCCCCATGAAGAGTTCCTTTGTGATCCTCGTCAATGATGAGGCGTGTCA
AATGAGAGTCTTTTGGCAATAGAATGGGATGTTTTCCGTCATATGTCAAGTTAGAATGTT
TCAATCTCCCACCGACTCTCAAAATCCCATC
>RepeatMasker54782_ClassI_LTR_Bel-Pao
AAGCGCTGAAAAGGTTTTGGGAGTTAGAAGCGGAGCCCACTAATCAAAAGAAAATAATGT
CAGAAGAAGAAAAGCAGTGTGAAGAATTATTTGCGGCAACTACTAAGCGAGATGAAAATG
GTAGATATGTGGTGCGGCTGCCGTTCCGGGAGCAGTCTTCTGCTTACTCCTTTGGTGAAT
TCGAAGAGATAGCAGAGAGAAGGTTGAATTCATTACACGGAAAACTGAAGAAAGATCCTG
ACCTGAAAGAAAGATATAAACAAGTAATAAATGAATATTTAGAATTGGGACATATGGAAA
AGGTTCCAGAAGCCGAAAAAGGAAAAAGGGATACTATCTACTTACCTCATCACGCAGTTG
TGAGGGAAGATAAAGACACGACGAAGGTACGTGTGGTGTTTGACGCGTCCTGTAAATGCA
AAAAGGGATATTCCTTAAATGATAAGCTAATGATTGGACCAAAGCTACAGCCAGAACTTC
GTCACTTATTAATGCGCTGGAGAAAACATCCTATATGTATGGCGGCGGATATCGTCAAGA
TGTATAGGCAGGTCAGAGTGGCAGATGTTGATAAAGACAACCAGAGAATCCTGTGGAAAG
AAGAACCAGAAAATAACGCGGAAACATATCGTATGTTGAGAGTGACTTTCGGTACTGCGT
CGGCTCCATATTTAGCGGTGAAGGCACTCCAACAAGTGGCACACGATGAAGGAAAGGATT
ATCCAGCAGCTTCTAGAAGAGTAATAAGTGATTTTTACATGGATGATCTATTAACGGGAT
GTAGCAATATAGAAGAAGGTCTGACTATTTACAGAGAAATGAACGAATTATTGAGTAAAG
GAGGTTTTGAAATTCAAAAGTGGATGAGTAATAATGTTGATCTACTAAAGGGAATGAAGG
AAAGCAATAAAGACAAAGGAGGAGAAGGGTTAAAGTTTAAAGAAGATGAGGTTGTTAAGG
TTTTGGGACTTACCTGGAATCAAAGAACTGATAACTTCCACTACGCGGTCAATGTAGCTC
AGGAACCGGGACCTGTAACTAAAAGAAAAATTATATCTCATATTGCTAAATTATATGATC
CACTTGGATGGGTAGCTCCGTGTGTAATAACAGCAAAGATCATTATTCAAAAACTCTGGT
TAGCAGGATTAAATTGGGATGAGGAGGTATCCAACCAAATTATAACTGAATGG
>TEHMMER113_ClassI_LTR_Bel-Pao
GATAAGAAAATCACTAAACGTTTAATTATGTCAGTGATTGCACAGATTTATGACCCACTA
GGATTATTGGCACCAGCTATTACTACGGCTAAGATTTTGTTACAAAAATTATGGCTTGCT
AAAATAAGTTGGGACGATGAAGTTCCCAGTGAAATTGCATATACTTGGGGTAATTTTATT
AATTCTTTACAATACTTATCTGACATTTTTGTACCGCGTTATGTCATGTGTCCAAATGCT
GTATACAAGGAATTGCATATATTTTCTGATGCAAGTCAGACTGCATATGGTGCAGTAGCT
TATATACGTTCTTACAATAATATTGATGAGTCACAAGTTACTAGCCGATTATTATGTGCC
AAAAGTAAAGTTGCACCAATTAAGGCGTTGAGTATTCCACGCCTCGAGCTTTGTGGAGCT
TTAGTTGCAGCTAAACTATATAATAAAATTAAAAATTCTCTTAGATTACAATTTGATAAA
GTTTATTTCTGGACTGACTCAACTATAGTTCAAGCCTGGGTTCGGACATCACCACATTTA
CTTAAAACATTTGTTCAAAATAGGGTTGTACAAATAAATGATTTAACTAGCAACACTACT
TGGTTACATGTTAAGGGAAAGGAAAATCCTGCTGATATCTTATCACGTGGTGTTACCTTT
GAGTCAATGAAGGGTGACAATTCTAGTTTGTGGTGGTGTGGTCCTACGTTTCTGTGTGAA
CCAACTTCATGTTGGTTGCCAAAGCACACTAATAATGAAATTAATTTAGTTAACTTACCG
GAATTAAAATGTTCAAAAACTACAACATTGCTTAACGTAGAACCTAATAATATTGTAATA
GATTTTGAAAGGTTTTCCTGTTTTAATCGTTTGCAAAGGACAGCCGCGTTTATGTTACGG
TTTATTCATAATTTACGTGCATCGCGTGCAGGTTAATGTCGTAAAACCGGTTCATTGAAC
TATAGTGAGATTAGTGATGCGTTAGTTGTGTTGACACGTTTAGTTCAATCACAATCGTTT
AGTTATGAGTGTAAAACTCTAAGGGAAAATTCACAATTTGATAAGAAGTCTAGTAATAGA
ACTAGTTTAGGTATATTTTTGGATAAGGATGATATTATTCGTGTTGGTGGGAGACTTAGT
AATTCTACATTTGATTATGATAAGAAGCATCCAGTGTTATTGTGTCATAAACATCGTTTT
ACCTGGTTATTGTGTTCATACGAACACAAACGTTTACTTCATGCTGGGCCTCAACTTCTA
GTGGCAACCATGCGTGATAGATGGTGGGTGCTGGGAGCACGTAATTTAGCTAGGCAAGTA
GTTCACAAGTGTGTTACCTGCACTCGCATGAAAGGAAATACGTTAACACCATATATGGGC
GACCTTCCTGCTGAACGCGTAGAATCTGGATTTCCATTCATGCGATGCGGAGTTGATTAT
GCTGGACCAATATCGATACTGAACCGGAAAGGCAGAGGTTCACAACTAATTAAAGGATAT
ATTTGTTTGTTCGTTTGTTTTGCTACTAGAGCTGTACATTTGGAATTAGTTGGTTCATTG
TCAACTCAAGATTATTTACTGGCATTCAAACGATTTATTTCTCGACGCGGTAAACCGTGT
CAAGTTTTTTCTGATAACGGTAAGAATTTCGTTGGAGCAGAGAAGGAACTTTCGGCTGTA
TTTCAAAATTCCAACGATATTGTTGATTTCGCTTCCAGCAATCATATAAAATTTTGTTTC
ATCCCCCCATACGCTCCTCATTTTGGTGGTTTATGGGAGGCAGGGGTGAAGTCGTGCAAG
TACCACCTGAGACGTGTTGTAGGTAATGCCAGGTTAACATACGAGGAGTTTAGTACGGTA
TTGACTCAGGTCGAGGCCGTCCTGAACTCCCGTCCTATATCACCCATTTCCACAGACCCT
GATGACTACTTACCACTAACACCTGCCCATTTCCTACTCGGCCGGCCGTTGTCTGCGCCT
GCCAGCGAGGACGTCGTGGCCACTTCAACGCCTGCCTGCCGGTACCGACGTTTGGAACAA
CTAAGACAACACTTCTGGGAAAGGTGGTCCAAGGAGTATATATCGGAGCTACAGCGCAGA
ACGAAGTGGGCGAATAAGTCCCACAATATGGACATCAAAATGGGCAGTCTTGTTGTCATC
AAGGAAAATAACCTGCCACCATTTAAGTGGAAAATGGGTAGGGTTATTAATCTGTTCCCA
GGGAAGGATGGAGTTTCGAGAGTCGCAGACATCCGAACCGCGACCGGCACAATCAGG
>RepeatMasker1502_ClassI_LTR_Bel-Pao
TATAACCCTACCCAACTCATTGTCAGCGCCAACGAAGTTCTTTCCGTTGTCACAATGTAT
AGAATAAGGCTTGCCACGACGCGACACAAATCTACGCAGACATGATATGAAGGCTTCGGT
TGTTAAATCACTCACAGCTTCTAAATGTATGGCTTTAGTTACTAAACATACAAATACACA
TAAATAAGCCTTACTGATACGGTTACCTCTACCCTTTTTGGAGGAAATCATAAAAGGTCC
AGCAAAGTCAATTCCACAAGAATTAAATGGAAAGTCTGGGTTGACTCTAACACTTGGTAA
GTCACCCATTAAAGGTTGTGCAGTTTGACCTTTCATTCTAGTGCAAACTACACACTGCCT
AACTATAGTGCGGGCTAAGACCCTACCACCTAGTGGCCAAAATCTCTCACGTACTGATGC
CAGGAGCAGCTGTGGACCTGCATGCATAAGATGTAAATGCTCATATCTCATCAAAAGTTT
AGTAAAGTGGTGTTTAGAGTCCAGTAAAATAGGGTGTTTTTTGTCATACTGACAATCAGA
CTGTCTTAGTCTACCACCTACTCTAATTAAACCATTAGTATCTAAAATAGGATTTAAGGG
TAACAACTTACTTTT
>TEHMMER159_ClassI_LTR_Bel-Pao
AGCCAGCCAATCAAACAATACAAGTTAAATACTATCACATACGGAATGGCGTCAGCCCCG
TATTTAGCAACTAGATGCCTAGTTCAGTTGGGCCAAGAATGCACTGATAAAGATGTACGT
GAATCAATTTTACACGACTTCTACGTAGACGACTATGTCGCGGGCCATGAGGATGAAAAC
ACATTAATACAAAGATGTAAAGGCGTCATTCAAGTGTTAGAGGGCGCTCATTTCCATTTA
CGCAAATGGCGGTCTAATAAACCGTCTATTGTTGATGAAATTACCTCTAGTGAAATCACT
AAACCAGATGATGTAGCAAACCTAAACAAGGTTGATCGTGCAAAAACATTAGGTTTACTC
TGGACCTGTAAGAAAGACACATTACTATTCTCAGTAAATAATACTTCAAAAAATAAACAC
ATAAACAAACGCATAATTCTATCCACTATTGCCCAAGTGTTCGATCCGCTTGGTTTAATT
AATCCTTGCATGTTACAGGCAAAACTCATTCTACAAACACTGTGGGCTAAAAACATTACA
TGGGATGACCAGTTACCCGCAGAAGTTGAGTCACAATGGCATGATTTTATTGAACACTTA
CCAGAAATTACTAAAATTGAAATACCTCGTAGAGTGTTGTGTGATTCATACATTAAGGTC
GAATTATACGCATTTTCCGATGCCTCCATTAAGGCCTACTCTGCCTGTGTATATGTACGT
ACAGTCTCCGATACTGGGAATGTACAAGTTCAACTGCTACTTTCAAAGAGCAGGGTGGCG
CCACTAAAACATAAGCTTACTATGCCTAGGTTAGAGCTTTGCGGCGCCCTTCTAGCTACG
AGGTTAATGGATAAGGTAGTTAATTCATTACGTTTAAAAATTGACTCAAAATTTTATTGG
TGTGACTCAACTATTGTGCTGGGCTGGCTTAAATCATGCAAATTAAACTTAAAACAATTT
ATCTATAATAGAATTCATGAGATTACTAATAATTCTGATCCTAATTCATGGAATTATATT
CCCACAGAAATGAACCCGGCGGACATAGGTTCACGCGGGCTCAATGCATCACAATTACAA
TCTTCACTTTTGTGGTGGGGAGGTCCCCACTTCCTACACCAAACAAACATGCAGTTGCCT
ACACAACCAAAAAATCTAAACATCACTAGTTTGCCAGAAATTAAACATCAATGTCATTTG
TCCACAGATGAATCACACGGTCATGACGTTAACTATTTCATGAATTTTTCTGATTTCGGT
AAATTACAAAGAACTGTAGCTTACGCCAAAAGATTCATTTTTAATTGTCAACATACTAGC
AATAAAATGACAGGTCCATTGACCGTCAAAGAGCTCAATTTAGCTTTACAAGTATTATGC
AAGCAAGTACAACGTGATTCATATTGCAAACAATACTTACAATTGCTTCAGAAACGCCCA
TTGTCTCCTAAAGACAAACTTTTAAAATTTAATCCATTTATTGATCAGGCAGATGTTATA
AGAGTAGGAGGCAGATTATCAAACTCACACTACGACTATAACACAAAGCACCCTATCTTA
CTTGACGCATCACATCACATAACTAAAATATTAGTTGCACACTATCACAAAATACTATTA
CATGCTGGACCACAGCTGTTGTTATCAACATTACGTCATAAATACTGGATAGTTAATGGT
CGTAATCTTTGTAGAAAAACAACTCGAGATTGCATATCTTGCCTTAGATTTGCAGGGAAA
ACTTACCAACCTATCATGGGCAATCTACCTATACAAAGATTGCAAGCAGACTATCCCTTC
AGTAATACAGCTGTCGATTATGCTGGTCCCATCATGATAGCGAACAGAAAGGGTCGTGGC
TGTCAGTTAAAGAAAGCATACATAGCTGTTTTTGTTTGTCTAGCAGTGAGAGCAGTGCAC
ATAGAACTCGTAACCGATTTGAGTTCTGAAGGCTTTATTGCAGCCTTAAATCGGTTTGTT
GCTCGCAGAGGTAAGCCAGCGACAATATATTCAGATAATGGAACTAATTTTGTGGGCGCT
TGCAACGAAATAGCTAAG
>RepeatMasker10880_ClassI_LTR_Bel-Pao
CCCAGTGCTCAGTTGGTTCACCTAATAGTTTTAATGCACGGAGATTTTTCAAAATATTGT
CAATTAGTTTTCTTAATAACACCGGAGATTCTTTTGTTAATGCTTGAATTGTGAACATGG
ACTTTACATGATTGTGAACCAATTGCCTAGTATTATCAAACCTATTGATTAATAATTCCC
ATGCAATGTTATAATTGTCAGCGGAGAACTCCAATGATTCTATTACAGCTTTAGCGCTTC
CTTTAAGTGCGGATTTCAGGTAGTGAAACTTTTGAATTTGTGTTATACTGCGACAGTTGT
GAACTAGTGACAAAAATGTGTCCCTGAACTCTAGCCACTGCTCATAAGCTCCATCAAAGT
TAGGAATTGTGATGGTTGGTAA
>TEHMMER2650_ClassI_LTR_Bel-Pao
CGAAGCGGTTCCGTAGGTGATAGTATTTAGTTTAAAATGTTTAAACGGTTCATTTTCGTT
CTCCCTCCATAATATCATTTGCAAATGTCTTTGACTCTCTGAAATAAGCACCTGTCTATA
CATTTTTTCTACATCTGACGTCATCACATAATTATGTTGCCTAAATCTGACCAAAATACT
AAATAAGTCGTCCTGTATCACCGGACCTACCATTTGTATATCATTTAACGAATACCCGCT
ACTAGTTTTCTCGGAAGCATTAAATACGACACGAAGCTTTGTCGTTTCACTTTTTTCTTT
GATAACTGGGTGATGTGGTAAATAACACGCAAACGGGGGTTTGTTACACTCAGATAAATG
ATGCAACTGCTCATATTCATTTATAAATTCTACATAGGGACCTTTTACGTTAGGCTGCTT
TTTACATCTTTTCTCCAAATTCATTAAACGAGATTTGGCCTTTATAAACGAATCTCCCAA
TACAGTAGGAGAAGTATGGAATGGTATTTTTACACAAAATCTACCGTTTTCAGTTCTACG
CATATTCTTCACAAAGTGTTTCTCACAAAATTCTTCTTCAGTACTACTCTGTAGATTATC
TATACATATTCCTTCTTCAACCTTCCAAAATCTCTCCAACTGTTCGCTAACACTTCTAGC
TAAATGACAATTTGCTTCATAATTACAAATTATATCCACGGGACCCGTAACAAGCCAACC
TAACTTAGAACTCTGCAGTGTGGGAAGACCTTTACCTAATTTTACTTGTTGACTGGTTAC
AAGTTCCCAAAAAAAATCGGCTCCTATCAATATATCTACCTCTGAGGGCTCATAAAATCT
GCTATCTGCCAACTCCACTAATATGTCACCCGGAATATTCAACTTATTTGCATTTACCTT
TACACTTGGCAATATATTAGTGATTCTAGGCAAAATCATACAATTAACTTCTACGGAAAA
ATTATTATGCATTGACCTTATTACAAAGTTACTACTTTCTACTAATTGTAACTTAGTATT
TCCTATACCATTAATATTAAACTTATGATGTGCTTATGATCTATCCGTTTACAAGATAAT
CCTAGTTTTTTTACAAAAACTTTCCGTTACTAATGATAATTGACTACCAGAATCTAACAA
TACGCGCGCTGTATAATATTTACGTTGAGTTTCGCTAAAAACCTTAACGAGCGCTGTCGA
CAAAAGAACGTACTGAGTAGCCACAGTTGATAAGGAAACCGGTTCCGCACCGGGCGACAC
ATACCTCGGGCTCAGCGCGGCCGGCGGTTGAGTAGGTGGCGGCTCGCATCCAGCTACAAT
TCCGACGGATGACGTCGAGTGTGACGTAACAGTAGTCACGTCTTGTGACGAGCTTACCCC
TTTACTAGTGTCTTCGTATTGAGGCCTATTTCTGTGTAATAATGCGTTACGTTTATATTT
ACAAATTTTACAACCGAATGACTTGCAGTTATAGGCCCGGTGGCCCGGTTTAAAACAATT
AATACATAATTTGTTCTTAGAAACAACATCGTTTCTTTCATCTAAACTCATAGAAATAAA
CTTCGAACATTCAAATAAGGAATGATCTTGATTACAAATGACACATTTACGATAAAAACT
ACGATTACTATTTGCTTGCGAGGGTGCGACAAAACTAGCTGCCTTCTCACCTTTCATATT
CAA
>RepeatMasker60806_ClassI_LTR_Bel-Pao
CGAGCTACCATTTTGGAAATATNGATGGCGCCGGGAGTTCGTAGCGGAGCTGCAGCAACG
CACGAAATGGAAAACCAGGCAGCATGAGCTTCGTGTGGGTGATCTGGTGATCCTGAAGGA
AGAAAATGTTCCCCCACTGCAATGGAGACTTGGCCGTGTCACACATTTGTATCCTGGGAC
GGATGGAGTCAGCAGGGTGGCCGATGTCATGTCTTCCAGAGGCACAGTACGAAGGGCTGT
GAACAAAATGTGCATTCTACC
>TEHMMER19_ClassI_LTR_Bel-Pao
GAATATGAGCTCAATACAGTGACTTATGGTGTAACTAGTTCGCCTTATTTAGCGATTCGT
ACTCTCCGTCAACTTTCCGAAGACCATGGGTCAGAGTACCAGAGCCGTGCGGCTCAAGTC
CTGGCGGAGGAAACGTTCATGGATGACGTCACTACCGGATGCTCCACTTTATCAGAAGCT
ATACAGCTAAAAGCGGATTTAGTATCTCTACTGGCCAAAGGTTGTTTTGAACTTCGTAAA
TGGAGTACTAATACTCCTAATCTTCTGTCCGATGTTCCTCCGGATCATTGTCAAACTTCT
AAGTCCTTCGATGAATCAGGCGATGAGTTTCTCAAAATATTAGGCATTCGGTGGAATCCA
TCTAAGGACAGTTTTTCATATAAGTTTTTAGATTCGTTTGATGTTCGTTATACTAAACGC
TCTATTCTCTCGACAGTAGCTCGTATTTTCGATCCACTGGGTTGGATTTGCCCAGTAGTG
TTTGCAGCAAAATCTCTACTCCAAGAGATGTGGCGTTCGAACTTATCTTGGGATGATGCT
ATTCCTCAACATTTAGCTAAACAATGGCATTTGATCGCCGCGAATTTATCCGATTTACAA
AGTATAAGTTTACCGCGGCTAGTGATACCTCCAGATTTTACTGATATTCATTTAGTAGGA
TTTTGCGACGGTTCGTTAAAAGGATATGGGTGTTGCGTATATTTATGCGCTGTTACAAGT
ACGAGTTCTACTGTAACGCATCTATTAATTGGGAAGTCTAGAGTGGCTCCTTTGAAGCCG
ACTACAGTGAATAGGCTCGAGCTAAGCGCTGCAGTGCTTCTAGCGCGTGTGCTATCTCAC
ATGTATAATCTCTTAATGGATAAAATTCCTATTCGTTCTATTCGTGCTTATTCGGATAGC
AGTACTACGCTCTCTTGGATTAATACTGCTCCTCATTTACTAAAAATGTATGTAGCCAAT
CGTGTAATTCAGGTTATTGATTTGATTACCCCTGAAAATTGGTTTCATGTTTCTACTAAT
GATAATCCGGCCGATTGTTGTAGCCGTGGTGTGTCTTGTCCAGAGCTAATAGATCATCAA
CTCTGGTGGCACGGACCTTCCTGGTTACAGGAATCTCCCAAAACTTGGCCATCTAAGCGG
CTGTTGGTTCCAAGAGACGAGTTACCGGAACTGAAATCCGTTGTCACGGAAAATTTACAT
TCTCGTCAACTTCAAGATGTAATTTCAACCTTAATTTCTAGGCATTCCAATCTTACGAAA
CTTCAAAGAACCTTAGCCTGGTGGTTTCGCATAATTTCGAATTTCAGACGTCCTAAACGG
AATTGGGACATTTCTCCTCTTTCTAGCACTGAACTCGATAAGTCAATGAGAACTTTGGTG
AAATATACTTAAAGTCAATATATGTCAACAGAATTCAATCAAGTGCGTGCTAAGCAACAA
TGTTCCAAATCTATTCAAAAACTTTCACCGTTTATAGACGAGGAAGGTTTGTTACGAGTG
GGGGGACGTATTGATGAGGCTAACTTACTCACATCTATGGTACATCCTCTTCTTCTACCT
AAGTTAAGTCCACTATCTCGAATGATAGTTGAACATTTCCATTTAAAGTATCTTCACTGC
GGTCCTAGGACATTGCAGTCGTTGATTCAACGTAGATTCTGGATAATCGGCATAAGACTC
CTTATCCGTTCTGTTATTTCGAAATGCGTTCGATGTTTCAAAGTGAATCCAGTGTATAAT
CAGCCCAGCATGGGCAAATTACCCGCAACGCGACTCCAGCCGTCTCGATGCTTTCAGTCT
GTTGGGGCTGACTTCGGTGGACCTTTTACAATTAAAGAGAGTCGTCGTCGTGGTGCCAAA
ACTTATAAGGCATATTTATGCTTATTTGTTTGCTTAAGCACGAAAGCAGTGCATTTAGAA
GCTGTAACTGAATTGAGTTCAGACGCTTTCCTCGCGGCGTTAGATAGATTCGTTTCTCGT
CGCGGTATTTGCCATTCTATTCTAGCTGATTGTGGCACGAATTTCGTAGGCGCGAATAAA
TATCTCAAAGAGATCGTAGATGAACTTTATAAAAGTAAATCGGCTATGTCCGATGGCTTA
GCCAGTCGTCAAATCGTTTGGAAATTTAATCCTCCCGGTGCGCCTCATTTCGGTGGCATA
TTTGAGAGTGGTATCAAATCAACAAAATACCACCTCAAGCGAGTGGTAGGTACTCAGGTC
CTCACTTTCGAGGAATTCTTAACTGTATTAACTAAGATAGAGGCAGTGTTGAATTCACGT
CCTCTTTGCAATCTATCCTCAGACCCTCAAGAGTCTGATGTTTTAACACCGGGGCATTTT
TTAACGGGAGGTCCTTTGGTTTCTTTGCCTGAGGAACCTATAGATGACACCATCTCGCCT
CGTAGCCGTTGGCAAATGGTCAAGAAGATGACACAATGTTTTTGGCGAGCTTGGCAACGT
GATTATCTTCACACACTTCAACAAAAGAACAAATGGTTCCAAACCGCACCTAATTTAAAA
GTTAATGATTTAGTCATTGTCAACGAATCAAATCTTCCACCTTTGCTCTGGAGACTGGCC
CGTATAGAACAAGTGCACCCAGGTGCCGATAATGTTGTTAGAGTTGTTACTCTCCGAACT
GCTAAT
>TEHMMER2649_ClassI_LTR_Bel-Pao
TCTATTTGAGCTATCAATGATTCTAATATAAACTGCTGCCGCAAAGGCTGATTTTGAGGA
ATCGGAAAAAACGTGTAACTCTCTCTTGCATTCTTGTGTAAAGTTTACCCACCTAGGTAT
TTTAAGATTTTTCAAATCTATAAGCTCTTCTCTGTATTTTAGCCACTCAACCTTTAAATC
ATTCGTCAAACTATCATCCCACTCAAGACCAGATTTCCACAGTTTCTGAATTAAAATCTT
CGCATTAACTACCACTGGGGCAATCCAACCTAACGGGTCATACAATTTCGCAACTTCAGA
TAATACTTGTCTTTTTGTGACTAAATATTTAGGTTCAGGTAAGTTTACTACGTACTCAAA
ATTATCCTCTTTCCTATTCCAACTCAATCCTAATACTTTGATTAAATCATTTAATTTAAT
AGGCTGTGTATCACTCAACTCAGTTTTGCCAATCTGCTCTAAAAAATGATCATTGTTGCT
ACTCCATTTCTGTAACTCAAAACCTCCATTTCTCATTAACTCATTCATCTCCTCATAAAT
TTTTATCGCCTCATTAACCGTATCAGACCCAGTCATTAAATCTTCCATATAATAGCATTG
TTTTGTTATTCTCGCCGCTAATGGATACTTTTCACTTTCTAACTCTGCAAGTCTGTGTAA
CACCTTGACAGCCAAGTACGGTGCACATGCTGTACCAAAAGTTAAACGTAATAATTTATA
ACGTTGTATGGGTTCTGACTGATCAAATCGCCAGACAACTCTCTGAAAATCTGTGTCTTC
ATCCGCCACTTTCACCATTCTGTACATCTTAATAATATCGCCTACGATGCATATTTTATG
CTGACGCCATCTCATCAAGATGTGTCTTAAGTCTGGTTGTAACCTCGGTCCAACCAGCAG
CTCATCATTTAATGATATATTATTATCACCTTTGCTCGAGGCGTCAAAGACGACTCTTAC
TTTAGTAGTGTCCTTGTCTTCTCTCACCACTGCGTGATGGGGAAGATAGACTGCCTTGGA
CTCTTGCAACTCACTCTCATTCACTCGTCTCATATCATTCATGCTTAAATACTCTCTCAT
AACTTTATTATACTCTTCTCTCAACTTTGAATCTTTCGATAGTTTTCTCTCTAAATATTC
TAACCTCTTGATAGCTCTCTCTTCTGTGTTACCAAATTGACACTTAGGTTCCTTCGTTGC
AAAGGGTAACCTCACTATGAATCTACCTTCATTATCTCTCACTGTAGTGGAATCAAACAA
TTCCTCACATTCCTTCTCGCTATTAGTCATCTCTTTCCTTATTAAATTAGGCTCATCTTC
CATCTCCCAAAACCTTTTAAGTAACTCATCTTCTTTCACCTGTACGTGCATGCTAATAAG
ATAATCCTTTGCTAACGTTCGAGATCCCCTTGACACTTGTCCTGACAAAATCCAACCAAA
CACCGTATTTTGAGCAATTACGTTACAATCAGGATGCTTCATCACACCATCAAGTAATAT
CTCGCTATAAACTTCTGCACCTAACAAAATATCGATGTTACCTGGCGTCGCGTATGTAGG
ATCAGCTAAAGGAAGATTGTCAATGTCTGCCCATTCGGAAGTACTCACGTTAGTCGAAGG
AAGTAATGACGTTAGGGTATGTAAAACATAAGCGTTAACGATAACGTAGTTAGCTGGGTT
ATGACGTGATTCTAGACGAAGTGAAACCGTATTTTTAATCCTCATACGTCCATCTCCTAG
CCCCGACACCCAGCCACTCATTGGTTTGCGAGCAAGACCTAATAATTGTACAGTTGACTC
CGATACAAAAGATGCCTGCGACCCTTGGTCAAGCAAAGCACGAATTAATTGTTTAAAACC
ATTTGAACGGCATACCTTAACCTTCGCCGTCGCCAGTAGCACGCTGTTGGGTTACAACTC
TCGCCTTGAAAATGTAGCCGTAATGGTAGTGTCACCTCGTGTTATACTCGCTCTCTCTTG
TTGTTGTTCACTCGGTGACCCTACGGCCGCCTGCTCTCGATTACTGGCTGGCTCCTGATT
CTCTCTCTCAAAGTGTAACATCGTGTGATGTCTTCTCCCACATTTCCTACAGCTGAATGT
CCGACGACACTTAACTACTGCATGCGTTGGTGCCAGGCAATTAAAACATAATTTACTCGT
TTGTACGAAATCCTGTCTTTCCTTAGGCGTCATTTGGTTAAAACGCTGGCACTGGTTGAG
ATAATGACCTTCATGACACATCGGACATTCTGGTTTGGCCTCAGACTTAATATTTGACTT
GTTCTCCTTTTCCTTCTCTACTGATGCGTGAAAGGATTTCGACTTAGTAGTAGGTTTAAC
TTGTTGCGCGTTGCGGTTGCCATTCGTATCTATCATTTCTAAAGTCCTGAATCTGTACTC
TAAAAAATCTCTCAGTTGATTCCAAGTAGGTAATTCATCATTCATCATCATGACCTGCTG
TTCCCATTGTTTGACAGATTCTGTGTCTAATTTTGAGACGACTAAGTAAACGACGGACAC
GTTGGCGTAACTAGATTCAGTACTAATGCTCAAGTTCTCCAAAGATTTAAGACAAGTCGA
CGTCGTATTCAACAAACTCCTAATTGCATTGGCTGACTCGGTTTGAATTTTCTTTATACC
AAATAA
>RepeatMasker99107_ClassI_LTR_Bel-Pao
GGGGTACTGCTGAAATTCAGACGAGGCCTGTACGCTGTCGCGGCAGATATTAAGGAGCTG
TTCTTACAAGTACGCATACGAGAAGAAGATCGCGATAGCTAACGCTTCCTATGGCGAGGC
GACGGAGATGCGACGCCCACTCAGTACCGTATGACGTCGGATATACTCGGGGCGACTTCG
CCGTCGTCGCCAAGCACGGCTATCTACGTGAAAAATAAGAACGCGTTAGAGTACGCAAGC
GCATACCCCGCCGCGGCCAAGGGCATTATAGACAATCATTACATGGACGACTACCTACAC
AGCTTTCACTCTGAAGAAGACTTGATAACGATAACACAAAAGGGCACAAAAGGGCACATT
TCGAGCTGCGCGGCTGGGCTTCGAATCGACCGGGGCTCCTGCA
>TEdenovo708_ClassI_LTR_Bel-Pao
AGAGGTTGGAGTTACTACCACAATATAAGATATGTTTTAACTGTTTCCGTTCGGGTCATT
ATGCAAATCGGTGCAAAGCAAGAGGCTGCAACGTCTGTAAGCGCAGGCACAACACCCTTA
TTCATATTTCTGATTTTAAAGCTAACTCGTCATTTGATCCATCAAGCTCTATCGATAACG
GCAATAACAGCAGTGAAGTTGCGAAGCCATTGCCCAATAACAACGTAACATTGTCGGCAC
AAGTCACGGCGAATGTGCGAAATAAAGGAGACGTTCTTTTAGCCACTTCTTTGTTAAAAC
TCTATGATAGCAGTAACCGCGAACATCTTGGTCGTGCCGTTCTTGACAGTGGTAGTACGT
GCTGCCTTATCACAGAGAAATTCTGTAATTCATTAAGTTTGCCGACTATTAAGGTTAGCG
AGACATTAATTGGCATAAATAATTCCAACTCACTAATAAGTAAAATGTGTTGCGTTCCGA
TAAAATCATTGAATGAAAACTTTTCTGTAAATATTAATTGTTACATCTTACCTTCTATCA
CTGAAGAAGTGCCTTGTCGTCAACTTAATCTTAATGACATAAATATTCCGAGTGATTTAT
GTCTAGCTGATCCTCATTTTTATGCACCATCCTCCGTGGACTTAATTATAGGTGCAGATG
TTTTCTGGGACATCTTGGGTACAGAAAAGATAAACCTCGGTATAGGTAAACCGGTACTAT
TTGAGACTAGACTAGGTTGGATAGTTTCAGGCCCTATGGTTAATAGTGGTCAAGTGTCGC
GTTCACCCTCATTAATTTGTAATTTTACGAATATTCACCATTCTGAAACTAATGTTATAC
AGAATGACTCAAGTACCGATGACATCCAAAACCGTTTAATGCGTTTTAGGCAGCTTGAGG
AAGTTAGCCATCAGTCATCAGTACATTATCTAGAAGAAAATATGTGTGAAGAGCACCTTA
TTAGAAACACTACGTGTCTGAAAGATGGCCGTTTTTGTGTTAGATTAACGGTAAAACAAT
CACATTATAACTTAGGTCACTCTGAACATAAAGCTAAGCAGTGTTTGCTTTCATTAGAGC
GTAGCGTTCAGAGTCAGACATCATTTAGCATTCGTTATTGTGATTTTATGAAAGAGTATT
TAGAGTTAAAACATATTTCTTTATGTGCACCTGATCCACAGAAGGTTGCATATTTAATAG
CTCATCATGGCCTTGTCTGTGAAAGTACTTTTACTACTGAAGGACCCGTTGAGCTGGCTT
CAGCTGGTGTGCCATTACATAAATGGAAATCAAATACTCCTCAAGTATTACCTGATCATA
TAGGTCATTCTTCATTTAGTTTGAACATTGGTTCACTAGAACCTTGTGAAATGTTAGGTT
CAAGCTGGCTTACTGAGACTGACGTCTTAGGTCTTTCATTCAATCCCAATATTAATAAAG
TCATGACAAAGTGTTGGACACTTTTTACAATTGTTCAAATTTTTGATCCACTGGGTATAT
TAGCTCCTTGCATTATTGTCATAAAAACCCTCATGCAAAAGCTTTGGGTATTTAAATTGG
GATGGGACGATGAGCTGCCGTCTGAAATATCCAGAATTTGGTCCAAGATCTTACGCGACT
TACCATTATTAGATGCATTGAGAGTTCCACGGATCGTACTATGTGACTTTTGGACTGACT
CAACGATTGTTTTAGGTTGGATTAAAATGTTGCCAATAAAGTTACAACTTTTTGTACGTA
ACCGTGTCGCTGAGATATTGGACAAAACTGCGGTCTGCTCTTGGAGGCATGTTCCCATAG
ACTTAAATCCAGCTGACCATATATCATGTGGAACAGATGTAACTTCTTTGCAATCCTTAG
ATTTATGGTGGTCAGGCCCTGAATATTTACGATATGATATCTCTAAATGGCCTGATGATC
CAGCAGTTGCAACGAAAAAACTTCCCGAAATTAGGTTCGAAGTTTCTCTACTCGTTATAA
ATAAAAAATCTCGACCATTTTATATAGACTTTGATAGATTTTCAAACTTCACTACACTCA
AACGGTCGGTTGCATACGTATTGAGATTTATAAGTCGTTGCAAAAAAGAGAAGTTATCTA
AACATCTATTTCTTACCACTCATGAGTTAAAACAGGCTCTACATGTTATTATACGAATTT
TACAAAAGGTATCATTCCCCGAATTCGCACTGTTATTGAATAAAAAGGAACTACCCAAAA
AGAGTCCCTTAAATAAGTTTACTGTGTTTTTAGACGACCAAAATTTTATTCAAGTTGGAG
GTCGTCTTGATAATTCTCACTTTGCTTTCGATAAAAAGCATCCATTATTATTACAGTCCA
CTCATGTCGTTATACGATTATTATTTGAATTTATGCACAGAAAGCTTATGCATGCTGGAC
CGCCGCTCTTGCTCGCGTCCATAAGAGAGAATTTCTGGCCAATTGGTGGCAGACGATTAG
CTAAATCAATTTATAAGAAATGTATAGCTTGCTGTCGTACAAAGGGACAGATAATTGCTC
CTCTGATGGGTAACTTGCCACAAAACCCTTTGATTTCGGGAGGTTACCCCTTTGAAACAG
TAGG
>RepeatMasker106016_ClassI_LTR_Bel-Pao
CGAGTACGAGAATTTAAATCATATGTATCCTGCACCTAACCCTGCAGTACCTACTCTCAA
TCGTTATCTCATCCCTCACAGTTGCGTCGTTCGCCCAGAGAGCACGACCACTAAATTGAG
AGTAGTGTTCGAAGCTAGCTCTAAAACTACTAACGGTCTTTCTTTAAATGGCATTGTTTA
TACTGGCCCAAAGCTTCAAGTAGATATTGTAGTCATCATAACTGGCTTCAGATTACACAC
AGTAGTTTTAACGTGTGACATATCCAAGATGTATAGAGGGATCTTAATAAGACCGGAGGA
TCGGAATTATCAACACATACTAGGGCGAGAATCTCCCAGTGATCCAGTAAAAGAGTACGA
ACTCGCGACTGTCACCTACGGAGTTAGTAGTTCACCTTATCTGGCCATCCGCACCCTCCA
CCAATTAGCTGTCGATCATGGCGCCGCGTATCCACGCGCAGCTGAAGCTCTTCTTCATGA
GACATAT
>RepeatMasker50960_ClassI_LTR_Bel-Pao
ACCGGCGGGAGGACAAACCGACCTCACCCTCTTAGCAGAAGCAATCACCAAGGCTGTCAA
GGCGGCTCAGCGACCGAAGTTCATCGAACTACCTATATTCAGCGGGTCACATCAAGAGTG
GCTGCCTTTCCGCGCCGCCTACTACGAGTCTGAGTCAACATTCAGCATCGTCGAAAACAT
CAACAGATTAAGAAGAAATCTTAAAGGAAAAGCAAGAGAAGCAGTTGAAGGGTTGCTCAT
CACAAACACGCACCCTTCAGAAGTTATGAAGACATTGGAGTCAAGATTTGGCAGACCAGA
ATCCATCGCCATGTTAGAAATGGAAACACTTCGAAGCCTGCCACGCCTCTCCGAGTCGCC
GAGAGACATCTGTATATTCGCCACGAAGATTTCTAACGTCGTCGCAACACTGAAAACACT
GGGTTGTTACAACTACATGCACAGCCCGGAACTCGCGAAGACACTGGTGGATAAGTTAAC
ACCGACGCTACGGTACCGTTATTACGACTTCTCGTCGACGCAACCAAAAGAAGATCCCTG
TCTCATCAAACTGGAGAGATATCTCAAGAGAGAAGCTGAGTTATGCGGGCCTTACGCATT
ACCCGAACAGGTGGCAGCACTATCTACGACTGCGCCTACGAAGAAAACACAACGAGTCAC
CAACGTCACAGAAAAACGCTACACGCCGAAATGCTTCGTGTGCGACGAAACAAATCACAC
TAACATAACCGAGTGTGAAACTTTCAAGAAGATGGACACTGATTCAAGATGGGATACAGC
AAAGTCCAAACGCCTCTGCTTCAGATGTCTGCGGTATAGGAACAAGACTCACCACTGTCG
TGCGCAGCCATGCGGGGTCAACGGCTGCAAGTACACGCACAACAAACTGCTTCATCAAGA
CAAGAAGTCAGAACAAGCTGAAAAGACTGAAAATACAGAAAATGAATCGAAGACTGAAAG
TATCAACTCGGCGTGGACAGTCAGGAAACAGTCTTACCTGAAAATCCTGCCAGTTCAGGT
GAACGGACCGAAGGGAAGCGTCAACACGTTCGCGTTAATGGACGACGGGTCGACGGTCAC
GCTCGTAGACGATGACGTCGCGGCGAGCGTCGGTGCAACAGGGCCATCCGATCCACTGAA
GCTAGAAACTATAAATGAAATGAAGGCGGCCGAATCTGCGTCACGAAGAGTTACTATCGG
CCTCAAGGGGAAAAATAAATGCGAAGAAACAGTACAGGCGAGAACAATAAGAAACCTACA
AGTGTCCTCCCAGCGGGTGCCTCAAGAGTTGGTGGAAAGATGTCCGCACTTATCTGACAT
CAAAGACCACCTCGCGTACGCCAACGCCAAGCCCCGCATACTTATTGGCCAGGACAACTG
GCATCTTCTGATCACTGAAGAAACAAGAAGAGGCGACAAAAACCACCCGGTGGCATCACT
CACGCCACTCGGATGGGTACTACACGGCAGTCAAACAACAACACTCGGCCGGAAGATCGA
CTTCGTCTCTCACGTGACAGAAGCAGAAGATGACCTAGAAAGCCTGGTCAAGAGGTACTT
CGAGGTCGACGCCCTCTGCATTAACCCGAAGAGACCAAAATCAGATCCAGAGGAAAAAGC
GCTTCAGATACTGGAACAGAAAACAGAAAAGGTCAACGACACGCGTTATCAAACCGGCCT
GCTCTGGAAGAAGGAAAACATCACGTTACCCGATAACTATGAAAACTCACTGAAAAGGCT
CTACAACATAGAGAAGAAGATCGACCGTGACCCCGCCCTTAAGAAAAAATACGTCGAACA
AATGGAAGCCCTTATAGAGAAGGGTTACGCCGAGCCCGCGCCACGTGAGAAAACTCCTGA
TAAAACATGGTACCTGCCTCACTTCGCGGTCATCAACCCCATGAAGCCAGACAAACTGCG
AGTAGTTCACGACGCCGCCGCCAAAACCAGAGGTGTAGCACTCAACGATATGCTACTGAA
AGGCCCGGATTTACTTCAGTCTCTACCGGGCGTCGTCATGCGCTTCAGGCAACACCTCAT
CGGCGTCACAGCAGACATCAAAGAAATGTTTATGCAGGTGAAACTACGAGCTGAAGATAG
AGACGCGCTGCGGTACTTATGGCGCGGGGAGCGCCGCGACGATAAACCTCCGGAAGAATA
CCGAATGACATCACTGATATTCGGGGCGTCAAGTTCACCGTCAACAGCGATTTATGTGAA
GAATTTGAACGCCAAACAACACGAGGTCACTCACCCCGAGGCCGCAGCTGCTATTGTAAA
TAAACATTACGTCGACGACTACCTAGACAGTTTTAGAAGCCTGGAAGACGCCATACGCAT
ATCTACTAGTGTGCGTGAAGTACACAAGAAGGCTAGCTTCGA
>RepeatMasker35754_ClassI_LTR_Bel-Pao
GCCCCTGTATTTAAGTCATCGATGTAGAAATCATTTTTAATGACATTTGCAATAATTTTA
TCCTGACATTTATCAGCCAGCTCAACTAAACACCTTGTAGCTAAGAAGGGGGCTGAAGCC
ATCCCATATGTTAAAGTGTTGAGCTGTAAAGTTTTTAAAGGTTGATTGGTTTGGTCCCTC
CACAAAATTAGCTGAAGGTGCCGCTGTGATTTATTCAAAATCACTTGACGGTACATTTTT
TCGACATCTCCAGTTAAAACAAATTTATGTACCCTAAAACGAATAAGAATAGATATTAAG
TCGTTCTGTACTGTTGGGCCAATAGCCTGTATATCGTTCAGAGATTTCCCTGAACTTGTT
TTAACCGAAGCATCAAAGACTACTCTCAGTTTGGTGGTATCATGTTGTTCTCGAATTACA
CAATGATGCGGTAAGTAACAACCAAACTTAGGCCTTTCTATTTCGCTTAAATGCCCTAAC
TTACTGTATTCTTGTATAAATTCACTATATTGTTTCTTAAGCTTCTCATTTTTATTTAAT
TTCTTTTCTAGGTTCAAGAAACGTTTAACTGCTGTAGGAAATGAATTTCCAAGTGCCTGC
T
>TEdenovo2999_ClassI_LTR_Bel-Pao
TCTATTAGCAACATAAGAAGTTAGTTTTACAGACTCAACCTTAAGCCATGACAAAACAAT
CTTTGAATCTAAATATAAGTAAATAGGAATATCATTATATCTTAATGCTAAAGTACCATG
CACTTTTCTTGCCAACTTGGCTAACAACAAAGCACTATTGAGCTCAAGACTAGGAATAGT
TAAAGTTTTATCCTTAGGATTAATACAAGACTTGGAACACAAAAGGTTAACATTTACAGT
GTTATCATCTCTGACTACTCTCAAATAAAGGCAACACCCATGTGCAATATTGGATGCATC
AGCATAACCAACTAACTCTAGCCTTTTATGTGGATATACATTGATATTTCTAGGAACAGA
TATACAAGACATATTCATCAAACCTTCAACAAATTGAAGAAATTTTTCATTTAAAGAATC
AGGGAGAATATCATCCCACTTTAACTTTTCAAACCAGACTTGCTGCATTAAGTATTTAGC
TTGCACCAAAATAGGACCTACCAAACCCAAAGGATCAAAAAATTTGCTAATAAAACTTAA
CATTTGTCTCTTAGTAGAAGGTTTTTGTATTTCAGCACTTGGACACTTCATATTTAAAGT
ATCATATGACAAACCTAAAGTTTTCACAAAAGTATTTGTTTTATCAAACTTTAAACCATA
TGTTACAGTTTGTAACTGAAGACATTGCACACTTTGATCAGCAGAATCTCGCCAAAGAAT
ATTTTTCAAGCAGAAATGGTCTTTACCCACTATTATACCCCTATACATAGCCTTTATATC
ACAAAGCAAAACATATTTAAAACTCCTAAATAGTGTCAAAATATCAAATAAATCATTTTG
CACAACAGGCCCATTAAGCATCATGTCATTTAGACAAATACCATTATTGGTTTTCATGCT
CGCGTCAAAGACAGCTCGAACCGGAGTAGTTTTACTATTTAAATTAATGACTGGGTGGTG
AGGTAAGAAATACACATTACCTGCCCTAGGATCATAGTTAGATATATCAAAGTACATGGC
ATGGCCTTGCTCAAGATAAACATGAATGAACTTCTTATATTGTTGATATAACTTATCATC
TTTAGCGAAACGCCTTTCTGAATTATGAAAACGATGCAATGCCTGATTAAATGAGTTACC
CATCTGGATATCATTTAAATTAAGTTTTAAAGGTAAATCTACACAAAACTTTCCATCAAC
AAGTTTGACAGAGTTTTGAAAACATTCCTCAGCTAGTTGATGTTCAGTAATACCTTCCTT
ATAAATTTCAGGTACTTTTTCACATTTCCAAAAATTTGAAATAGTATGTTCAATACTATC
AAGTTGATCATTATGAGAATTATGAGAAATATTATGGGGGGTACCTTGAACTGTTATACA
CAAATTTGAAGAATGGATGTTTCCAACAGATACCGGTAGGCTGCCTGCTACAATATAACC
TAGGCTGGTACTAACCAGGTAGGGACCTTGCGGCGTTAGAGGCAGTGATTCCCTCTGAAG
CACCTGGAAAAATACATCACACCCTAATAACAAAGAAATTCCACCAGTTTTATTAAAGTT
TTTATCTGCCAAATAGACATGCGAAGGAATATTAAACCCAACATTATAAAAACTCTGTTG
TGGCAGTTCACAAGTTATATTCTTAGCTATATAACAGTTTAAGGCTAATTTAAAGTTGCT
ATTAGCAGCATAAATATCAAAATTTGCCCTCTGGTGCATATTACTAGTGCCTTGTAGAAT
ACCTGTAATGAGCTGATTTGCCGGTG
>RepeatMasker79357_ClassI_LTR_Bel-Pao
CATAAAAGGCTTTTGCACGCTGGCCCGCAATTATTATTAGCATCGATAAGGGAATCTTAT
TGGCCGATAGGGGGCCGCAACTTGGCGAAGGCTTGTTATTATAAGTGCGTTCTGTGTCGG
CGCATGAAGGGTAAGCTTGTAACACCTATTATGGGTAACTTACCGCAAGAACGGCTTCGT
CCAGGTTATCCCTTCGAGAGTACAGGCGTTGATTTCGCCGGCCCTATCTTGTGTGCCAGT
CGTCAAGGCCGTGGATGCAGGCTGGTAAAGGTGTACATTGCCATTTTTATATGTTTCACC
ACTAAAGCTATTCATTTGGCACTTGTTGGCGACTTAACGGCTAAAAGTTACTTACTGGCT
TTGCATCGATTTATTGCTCGTCGAGGAAAACCCGTTGATATATTTCCGACAACGGTACCT
CATTTGTCGGTGCATACAACGAACTATCCAAGTTTTTAAAATCGACTAGTTCGTCATTGA
GTGAAGATGCAGCGAAATATTGTATCAGGTTCCATTTTATACCCGCGTATACCCCACATT
TCGGAGGACTCTGGGGGGCAGGTGTAAAGTCAACAAAGTACCACCTTAATCGAGTGTTGG
GAAATTGTAATTTGACGTTTGAAGAGCTTTACACCGCATTAACTAAAATTGAAGCCGTCC
TGAATTCTCGTCCACTGACGCCGTTATCTTCAGATCCTGCTGATTACAGTCCGCTCTCGC
CAGGACATTTTCTTGTTGGGCGACCTCTGACTTCCATACAGCAACCTGACTTCAGCGGTT
ACTCTGCCAACCGCCTATCTCGCTTTCAACGGATTGAGCAGCTGCGTCAGCATTTCTGGT
ACAGATGGAGTAGAGTACGTTGCAGAGTTACGGCTGCGGACCAAGTGGCGTTCCTCGAAG
GATGCATTACGGGTGAACAAATTGGTCGTGATAAAGGAAGATAACCTTCCTCCCTTGAAG
TGGAGCTTGGGACGGCCGTCTACCCAGGGAAGGATGGCATCGCTCGAGTAGCCGACATAA
AGACATCCACCGGAGTTGTGAGACGCGCATTTAACAGGATCTGTCCGCTGCCGGTGTCCT
CGGATTAATTTGGTTGAAACCGTTGCTTTCAACGCCCGGGGG
>RepeatMasker102384_ClassI_LTR_Bel-Pao
AAACTACCACCGATTCACATTCCTTCCTTTGATGGTAAAATAAATAACTGGCCGGTTTTC
TATGAATCATTTAAATCAAATATCCACAATAACTCTAATCTTACAGATTCCCAACGAGTT
CAATATTTAGTAGGTAGTCTCAAAGGCAACGCTTTACAAATTACCGCCGGAATTATTCCG
TGCGGAGAAAATTACTCAGCTATTTGGGACAGTTTAGTAAAAAAATACCAAGATAAACGG
GCACTTGGTTCGCATTATCTTTCTAATATTTTCAATATTAAACCCGCAATTAACAATTCT
ATTTCATTGAATAATTTCATAGAAAGTTTTCACGCGTCAGTTTCAGCTTTAGAACAATTA
CAGATCAAAGACCTAAAAGATTTTATTTTATTAAATTTAGCTTTGAAAAAATTAG
>RepeatMasker18298_ClassI_LTR_Bel-Pao
TTCAAAGCCACGAGCTGTAGCACAGTTTATGCAATTAGAAAGGAGATTAGGCAGAGATGA
CAAACTATCAGATAGTTACATCAAATTTATGAAGGAGTACCTAGAAATGGGACATATGAA
AGAGAGCAGACCGGGCTGCAACACGGAATGCTATTTACCGCATCATGGAGTCCTAAAACT
GGACTCAGTGACAACAAAATTGAGGGTGGTTTTTAACGCCTCTCAAAAAACTGACACAGG
ATGCAGTCTGAATGACTTGATGGAGTGTGGCCCTAAGCTTCATCAAGATCTATTGACCCT
ATTATTAGGTTGGCGACTATACAAGTACGTGTTTACTGCAGATTGTGAGAAGATGTACCG
CATGATCAGTGTCCAGGAAGAAGACCAACACCTGCAAAAGATCCTGTGGAGGGACTCCAA
TCAGGACCCTTTAAAGGAGTTCCAATTATGCACAGTGACTTATGGCACCAAGGCAGCACC
ATTTCTAGCTCTTCGAACGCTGAAACAGCTTGCAGACGATGATGCACAAAGATATCCATT
AGCAGC
>RepeatMasker108061_ClassI_LTR_Bel-Pao
TCCCACTGCTCGGCCAGATCTTCTAGTCGTCTATGCAGTGCCTCGGCCAGACTTCTTGTA
GCAGCTGTTTCGCCCGGTTAGTGACAGGCGAAGCTAATCCCAGTGGATCGAAGAGTGACA
TCACGATGCGTAAGGCTTCTCGTTTAGTCGGTCGTTTCCCTTCGACGAGTGTTGTAGGTT
CTAGTCATGTTCAGGTTGAAAGTCAGCTCGTCTGACTTCATTTTCCAGATGACTCCCAGT
ACTCGTTCAGTTTGTTCTT
>RepeatMasker57236_ClassI_LTR_Bel-Pao
CAAGTTTATTATATTGGACGCGACATATATTCAAAGAGCAGAGAAGCTGTTAGTTCGTGT
GGTGCAACAAGAAGCCTTTAAACAAGAAATAGCCAGTCTCGACAGCAACAAAACAGTCGC
AAGTAGTAGCCGGCTGTACCCGCTGCGCATAGAACTAAACGACGGAGTTATAGTACTGCG
AAGCCGCATAGCTGCTGTAGACAAAGTCGTTAAAAGCGTGAAGAGTCCACCTGTGTTAGA
CGGCGATCACCGTATTACACAGCTATATATAGATTGGACGCACCGTAGCCTACAACACAG
CGGCACCGAGCTCGTCGTGAATGAGGTCAGACAGCACTACTGGATTGTGCGCCTGCGCCC
GACAGTCAAGCAAGTTATCGCGCGCTGCCTGCACTGCCGCATACGTCGCGCGCGCGCGCC
GACGCCGGCAACCGGCGACCACCCGAAGACACGCCTAGCTCATCACCGCAGGCCGTTCAC
ATACACCGGGCTTGATTATTTCGGCCCGCTGTCAGTCACCGTCGGTCGTCAGCATCATAA
GCGATACGTGGCGCTGTTCACGTGTCTCACAACGAGGGCAGTTCACCTCGAGATCGCGCA
CAGCCTCAGCGCGGACTCAGCTGTGTTGGCGCTGCGCAGGTTCGCAGCGCGACGCGGTTG
TCCCACCGAAATCTCCTCCGACAACGGCACCAACATGCACGGTGCTGACCGTGAGCTGCG
TGAGGCCTGGCAGGAGGAGGCCAGCCGACGCGGCATCGCCTGGCGCTTCATCACGCCTTC
CGCGCCTTTCATGGGAGGCGCCTGGGAGCGCTTAGTGCGGTGCGTTAAGACCGCGCTAGG
CGCCACACTGCACGAGCGCCACCCACGCGAGGAGGTCCTCGCGACGCTGCTCTGCGAGGT
CGAGTACGTCGTCAACAGCCGGCCGCTCACCCACGTATC
>TEHMMER172_ClassI_LTR_Bel-Pao
GTAATTATAAAATGGAGACAGTACAAAGTAGGTTATGTAGCAGATGCTGAGAAGATGTTT
CGCCAGATAATCATAAATGAAGATGACCAGCAGTACCAGAAAATCATATGGAGAGACTCT
CCGAATAAGCCCTTGAGTCAATACCAATTAACAACTGTTACTTATGGAACCAAAGCGGCA
CCATTTCTAGCGCTCATGACTATGAAGCAGTTAGCTAAAGATGAAGCCCACAAATATCCA
GAAGCAGCGAAGGTTCTGGAAAATAATCTGTACATGGACGACGTCCTACATGGGCAGCAC
AATCTCGACTCTGCCAAAAGGATTAAGGGTCAATTAATCGAATTATTTAAGGCCGGTGGG
TTTAATCTGCGTAAATGGAAATCAAATGAAACAGCATTACTAGAAACCATTCCAAACGAT
AATGAAAACTCATTTCAGTTCAAACAGGAGGAACCAACTAAGACTCTAGGATTGAAATGG
ACACCATCCACTGACCAATTTAGTTTTGAATTAAAAATGTTACCATTTGTGTATGATGAA
CGCATCACCAAAAGAGAGCTTCTCTCAGAGATATCGAAAGTATTTGACCCTCTGGGATGG
CTCTCCCCTGTAACCACAAAATTGAAACTCCTATTTCAGTCAATTTGGCAACTAAACCTC
AACTGGAATGATAGTTTACCAGAAAATATTCACAATGATTGGAACCAAAATAAACTAGAC
CTACAACAGCTAAATAACATACGAATACCAAGATGGTTGCAATGCCATGAAAACGATAAC
ATCGAGCTGCATGGATTTTGCGACGCTTCAACCAAGGCCTACGCCTGTGTTATCTACTGT
AAGACGCGCAATTCAGTAGTACTTGTAGCTGCAAAGTCACGTCTAGTACCTTTGACCAAA
GATGTGACGTTACCAAGATTGGAATTATGTGCTGCACAATTAATGACGAAGTTAATGAAC
AAAGTGGAATCGTGTCTCACCGAACACCATATTAAAACATTCGGATGGTCAGACTCCACA
GCGGTATTAGGGTGGATTAACGGTAACCCGAACCGTTGGAAACCATTCGTAGCTAATAGA
GTTGACCAAATCGTCAAATGTATACCACCTGAACGTTGGAGTTACGTTAAATCTGACGAA
AATCCTGCCGATTGTGCAAGCCGAGGGATAACCGCTGCGCAATTGTTAAAACATCCCATT
TGGTGGAGTGGTCCTAACTGGCTCCTAACGTTGAAACCAAATCCTCATTCCAAGAAACCA
AAATACTACACGCAAGAAGAAACTAGAAAACAATACCAAACCAATGTTATCACCAAACCA
TATGAAAATGACGTCATAAGTAACTTGATAACCAGCAACAGTAGCTTTTTACGAACGTGT
CGAGTACTCGCGTGGATATTACGTGCGTTCTCAAATAACAATAACAAACCAACATACCTA
ACCATTGGAGAATTGAATAGAGCCGCTAACCAATTAGTGATGCACGTACAAAGAACGGAA
TTTTATGAAGAAATTACCAATCTTAAAAACCAGACTAAGTTGAGTTCAAAAAGTCGTTTA
TTACCATTACACCCTTACATTGACTCTGAAGATGTTTTACGAGTTGGCGGGAGAATAAAA
CATGCCAATCTCAGTGAAGACATGAAGCATCCGATGATATTACCACACAATATTCATTTT
ACTGACATGCTTATTGACCACGCACACAAAATGACCTTCCATGGAGGACCTCGCCTTACT
TTAGCTTGGTTGAGGAGGAAATTTTGGATTATAGGAGGAAATAATGCCGTAAAGAAGCGT
TTACGTAGCTGTGTCATATGCCGCCGAGCTAAATTTGAACACCAAAACCAGTTAATGGCA
GACTTACCAGCTCCCCGGATAAATCAGACACGACCCTTCTTCCATACGGGCGTTGATTTT
ACCGGCTATGTAGAAGTAAAAAGTAACAAGGGCCGCGGCATAAAATGCAGTAAAGGTTAC
ATAGCTGTTTTTGTATGCTTGGCCACCAAAGCAGTTCATCTTGAGCTTGTGTCGGACCTC
ACGTCATCAACATTTATAGCTGCACTTCGAAGAATGTCAGCTCGAAGAGGAGCGCCTCGG
CACATATATAGCGACAACGGAACCAACTTTGTTGGAGCTAACAACACCATACAAAAGGAG
TATTTCAATTTGACTCAAACCATAGACCAAATTGCTCACCAATATCTGGCAGAAATGCAA
ATAGAGTGGCATTTCAATGCGCCATCATGGCCAAGCGCAGGAGGTCTGTGGGAGGCCGCC
GTCAAGAGCCTTAAATACCATCTACGTCGAGTGCTAGGTAGCCAAAAGCTAACCTACGAA
GAATTCTCGACACTATTGACACAGTTAGAGGGCTGCTTGAATTCACGACCACTGTGTGCC
ATTTCGGAAGATCCAGAAGATTTAAATTTTTTGACACCATCGCATTTTCTGGCCAGTGGA
CCAGTATTAACCATAATAGAGTCAGAGAAAGACGAACGTACCAGATGGCAACTCGTCCAG
AAAATTAACCAAGATATTTGGAAACGTTGGCAATCTGAGTATTTAACCCAATTAAATACG
CGATCCAAGTGGCACCATTCTCATAAAAATGTTAAAGTTAATGACATAGTGATTATTCAA
GACGTACACGTGGCTCCAGGGAGGTGGGCCCTCGGAAGAATATTAGAAATTCATCCCGGC
GATGACGGTCTTGTTAGAGTAGTCACGCTCAAAACCAAAGGAGGCATAATAAAAAGACCA
ATTACCAAACTG
>RepeatMasker106972_ClassI_LTR_Bel-Pao
CCTCGAGACAGACAATCACTAGGATTTTCTTTACCGTTAATGTGATAAAAATATTTAGGA
TCAAGATTTTCTTGACATTTAGCGACGCGGTTACTGACAAAAGTGTTCCATTTGTGTGGT
GAGGAATGAATCCATGAAAGCGTAATAGTAGAATCGGAAAAGGCAAATATATTATTAAAA
GCGTTACGGGAGCGGTAAGTGTCATAAACTAGTTTAATTAATTTTGACAAAAGAAAAGCG
GCACATAGCTCTAGACGAGCCAGAGATACGACCTTAACAGGTGCGACTTTGGATTTAGCA
GTGACATGTAAGTATATGACGCAGCCATATGCCTTCATGCTGGCGTCAGCAAAACCTACT
ATATTAATCACGCAACCCATAGAAACGGCTACGTGACGCGGTATCTTTAGCGTAGAAAGT
AAAGGTAATTGCTCACTAAATTGCTGGAAGAGATGCACGATACAATCGGGCGGAGTCTCA
TCCCAATCTATATTTAATTTCCATAATTCTTTAATAAGTAGCTTCGCGAATAAAACTACA
GGAGCAACAAAACCTAGAACATCCCACAGACGAGCAACCGTGGAAAGTATGGAACGTTTA
GTACAACGTTTATCTAAGTCAGATGTGGTAAAAGTGAAACAGTCTTCGGAAGGAATCCAT
TTGAGTCCGAGAATTTTTATAT
>LTRharvest2435_ClassI_LTR_Bel-Pao
TCCTATTTCCCATCGGTCCTGTGTGCAGCTTTCCATAAACCTCTCACAGAAAATCTCGTC
CAGACTTACAACCTGGATAGATCTGTAAAAACCTAATGGTCTAGGGCTTACGGTCAACGA
AGCGCCGTTAAAGTCACACCATTTTTAGTGGTCCTTCTAAGCCGCATAATATACCTAATT
GTTGAGTGTGCTTGGTTCAAATCGTGTAACCTACGACTCAATTATTACGTAAAAGTATTT
AGTTGTCCATTTTAAGTCATTGAATTCTAAACAATACAAAATGGATAGCAAAGAAACTAA
ATTCAAACTTCTCGTCACTCAACGTGAGTACGTATTTCGTGAGATTCAAATTTTATTCGA
TTTATCTCGTCAATTATCATCCGATAACTCCAAGTTAGGCTCATTTAAGAGTAGGTATAG
ACGTATTGACGACTTGCGTCATGAATACATAAATTTCACGAACGAAATAAACTCGTTAAA
ACTAGCTTTGAATCCTCAAGACAGCATAAACATGAAAACGGTTGATGCCTTTGACGACAT
GTACTACGCAGTCAACGAAGTCGCAGAAATCTACCTACAGTGTGATAAAAGTGAAGCCGC
ATTGCCGTTCCGCGACGCCATCTCATCGGAGGGAACCGGAAACCATTTGCGCAACCACGT
TTACCTAAAATCGAACTTATTAAAGACGGAAATATAGAATATTGGCAAACATTCTGCACA
TTTGCATCCCTCGTGCACAATAACGAAAACATTTCTAACTGAAAAGTTTCATTATCTATT
TACTTTCTTGCCTCACGGGTTCCGCTTTGTCAATCGCCAAGGGCATTCCGGTCACATCAG
ACAATTATCAAATTGTTTTTGATAATTGACAAAAATCAATTCGATGCGCTTATAGATCGG
TATCAAAATAAGCGAATCTTAGCAGTAAATTACCTATTTGGAAAAAATCTGTAGTCATCC
TACATTAAAATCTAGTAATCTTAACGATTTACATAATATCACTAGTTTATTACAGGAATC
CGTAAACGCTTTAAAATCCATTAAAATCGAAAACCTTGGGGAATTTATTTTGTTTTATTT
ATCTTCTCGCATATTAGATTCTGATACACACGAAAACGATTCGAAAGTCAAAACAAAAGT
CAGATACCTACTTTTATCGAATTATTAACATTCTTACAAAGTTACCTAAAAATATTAGAA
GCTAGTGAGCCTTTTATGTAATTCGAGCAATAGTTTGCCACCGATGGCACGTAGAAATAA
CAATAATTTTACGAAGTCAAAGTTAGGATCATTTCCCGCGCATTTTTACGATAACGCGGC
AATCGATGTCGTTCGATGAGTGCACAGGGCCGTACTCAGATGCAGGGCTGCACTCAGGCG
CGAGTTCTAACTTTAATAATACATCAAATGTGAATCTTGAGTCAATTTTAAATCAATGTA
ATTTGAATACAGGGTCGAACTCTAATACAGGGTCGCATTCTATTGACAACAATTTCATGC
AAAATAATAATTTGAATAATCCTGATGTTCATGCATTCTCAGTGTCTGATAAAAAATTTG
GGTGTGTATGCTGTGGGTATTTTCACCACACTATTTATAAGTGTCCGGTGTTTAATTCAA
AAAATGTAAATGAACGTGAATATTTAGCCAAATCAAAGCGCTTATGTTTCAATTGCTTAA
AGCCCAATCATGCGGCTGATATGTGTCTGTCTAAAGCTTGCTGTACCAAATGCAACGCGC
GTCATCACACGCTACTTCATCGCGACCAGGGCCCCACGTCAGCGTGTCCTGTGACTTCTT
GTGCTACTCCAGCGGTTCCAGCTTCTTCTGCTGACCCAGTAGTTACTCTTAATTCTATGA
ATACAAGTTGCAACTTGCAGCAACATCGCTCATTAGTTTTATTAGGAAAATTTGGCAAAG
AGATTACCTTCATACTCTGCAGCAGAGATGCAAATGGTTCAAAGACCAAGTCAATATGCA
AGCGGGTGATATAGTTGAATTGTGGAACAAAATCTTCCACCGTTGGAGTGGCGTTTCGGT
CGTGTTGTCGAGCTTCATCCAGGCTCTGATGGTGTAGTGCGTGTCGTCACGCTACGTACG
GCTAAAGGACTACTTCGACGGCCTGTAGTCAAGATTTTCCCTTTGCCTACTTCTAACTAA
ACCTTAACCTTTCCATTGTATTTTATTAACCATAATTATTGTTAATGTAGCTTAAAATCA
ACTTACTTTTAACTTAAAATTATAAACTTAGCATCGTAATCACGTAACTTACTAGGTAAT
TCAGCACGATTTGAACTCGAGCACACATAATACACATCTTTTAGTCTTTTCGACTCTTCT
TTTGTGAAATCCCTGGACTGATTTCAAGTGGGGGGGAATGTTTGAGCTTGCATGCATTCC
TTGTTCCTACCATTTCCTTCTCCTAGTTCCAAAAACTGCCACTCACCAAGCGAGACGTGG
CGCCACCGTCAATACAAAAAACTTTCGCGCGAGTGCCAAAAAACAAGACGCCGGCCGCCA
TAACGCGCCGCAAATTAAAATCAAAAACTATGTCTAAACGTCAATAAACTTCTTAAAATA
GTCAACAACCCCTGCAGGGAGTTACTGGGCGCCCATCAAACCATAAATAACATGTGTACA
AGTGATCTGTGTACTGTGTGAGTGGATCAAGTTGCAGCAACCGGCGGAACTTTGTGAGTA
CCTACTGATTCCTATTTCCCATCGGTCCTGTGTGCAGCTTTCCATAAACCTCTCACAGAA
AATCTCGTCCAGACTTACAACCTGGATAGATCTGTAAAAACCTAATGGTCTAGGGCTTAC
GGTCAACGAAGCGCCGTTCAAGTCACACCAACAT
>RepeatMasker56011_ClassI_LTR_Bel-Pao
CCACAGGATATGTTGATACTTGCGGTCCTCAGGACGAAGTTCAATATTTCTATACATTTT
GGAAACGTCGGCTGTGAAGACTACTTTGTGTAAACGAAATTTTGTAATAATATCAACGAT
ATCGTTTTGAAGTTTTGGACCTGTGTAGACAATATCGTTAAGAGATATGCCGCTAGATGT
CGTCGCGCTCGCGTCGAAAACTACACGCAGTCTCGTTGACGTACTGTCAGGTCTGATGAC
GCAGTGATGCGGAATCAAATATCTAAAATCTGTGTCAGACGGTTCAATTTGATGCATGTG
ATGTAAGTC
>RepeatMasker109253_ClassI_LTR_Bel-Pao
TTAAGTTGCCAACAATTCAGTTACCTAAGTTCAGCGGTTTATATACGAATTGGCTGGAAT
TCCGTGACACCTTTAGTAGTCTTGTCCATTGCAATGATAGCATTGACGATATTAATAAAT
TCCACTACTTGAGAGCATCTCTTGAAGGGTCGGCTGCGGTAGTTATTAATTCTATTGAAT
GTTCTTCGAGTAATTATTCTGTGGCATGGCAGTTGTTATGTGATCGGTTTGATAACAGAA
GATTACTCATACAAA
>RepeatMasker53396_ClassI_LTR_Bel-Pao
TTGTTTTCCTTTCTACTCGTGTGGAGTTGACTGTGCTGGACCTTTCATGAATAGTAACCG
GAAAGGTCGTGGTAATCGTATCACTAAATGTTACTTATGTTTATTTGTTTGCCTCAGTTC
AAAGGTACATTTAGAACTGGTGAGTGAACTAAGTACTCAAGCTTTTATTTTATGCCTAAG
GTGTTTCATATTACGTAGAGGAAAATGTCATGAGATCTTTTGCGATAACGGCAGGAATTT
TGTGGGTGCAAACAATGAACTAGGCAGATT
>RepeatMasker34288_ClassI_LTR_Bel-Pao
TAATACATAACTCCATCTGTTATTCAAGGTAGAGTCTTGAATTTCACCTATTCTATGACG
TACAAATGTTTTTAAGCGGCTTGGTGTGGTGTTAAGCCAGCCTAGGACGATCATTGAATC
AGTCCAGTAATAACACTCATTAAATTCTATTGTGAGTGATTGTAAAATTTTTGTGCAAAG
TCTTGTGCCTGATAACGCTCCGCATAACTCTAGCCTAGGAATAATTGTCACGGGTTTTAA
TGGCGCTACTTTAGTTTTAGAAGCTAGTAACCTGACACATACTTTGCCTTGTCTGTTGAC
AGATCTGATGTAAACACATGCTCCATAGGCACGTTCTGAAGCATCTGTAAATACATGTAT
TTGGGTTATGACAGCCATGTCACTGCAAACCCAACGTGGTATGCGAATATGATTTAAAGC
TGAAAGC
>RepeatMasker51874_ClassI_LTR_Bel-Pao
CTTACTAATTCTAAATGAATCGCCTTAGTCGAGAGGCATACAAATAAACATATATAACAT
TTTGAGGATTGACTTCCTCTACCTTTGCGACTTGAAATAGTAAAAGGACCAGCAAAATCT
ACACCGCATGTGTAGAAAGGAAACATTGAGTAAGTTCTTTCCGAAGGTAAGTTACCCATT
ATTGGTTGAATGGTTTTTCCTCGAAAGCGAGTACAGAGTAGACACTTCTTAGTCGTACTG
CGAGCTAAATTTCTACCTCCTATGGCCCAAAATCGCTCTCTGATAGACGCTAGCAGATGT
TGCGGACCTGCATGAAATAAACGTTCATGTTCTTGCCTGAATAACAATTGAGTGAACTGA
TGTTTTGCATCTAAAATCATGGGGTGCTTCTTATCATAATCAAATTCAGAATTTTGAAGC
CTACCACCAACTCTCAATATATTGTTGTCATCTAAGAAAGGATTCAACGACAGTAATTT
>TEdenovo675_ClassI_LTR_Bel-Pao
GGCGCTTCTGAAAATGGAACTCATTGAAAAGAAGCTGGCTGCCGACCTGGCGAAGCTGGA
CAGCTGCGGCTCGCAGTCGCTAGCTGATGGTGAACCTGGTGAAGAGGAAAATGCGTCTCG
GATCGAGGAGTGGGTGAAGACACAGCGCGTCACTAGCTGTCACGACGATGCGCTGCGCCC
GGCACAACGGCAAGACGCTGTCTTGCAGCAATTGGATAACGCCGGCCCATCTCAGCTCGG
GAACGTGCAACCAAACCAGAACGGTACTGACGACGGCACTATGCACATGCAATCGGCATG
TGTGCTTAAGGACCTAGCCGCCGCCACCGCAACCACCAACGCCAACCAGGCAGAAACTAA
GCTGCTTAACCGACTGTCTATGCCAAAAGACTTACCGAAGTTTGACGGTGACCCGCTTGA
TTGGCTACAGTTTAAGCAAGCATATGAAGAGTCTTCTCAAGTCAGCAAGTTTAGCGACCG
AGAAAACTTATGTGACGTCACTGCGTGCGAACAACCGCATCATCGCTTGCCGCACTACGT
GCCGACCGCTGCCGCCGAAGTCGTCGCCGCCCCAAGCACGGCGACTCAATCTAGCAGTGT
ACCAACTGAAGTGGTAACTCACGTTAACACCAACCACAACGAATGGTCAGTGCAGTTGAA
AGTGGTTCCCGTACTTATTCACGGACCTATGGGTGCATTCAGTGCAAGTGCACTTCTTGA
CGACGGCTTCAACGTCTCAATGATCAGCGCGTCGTTGGCTGCGCGCGCCGGTCTGCGCGG
GCGTACACAGACCATGCGAGTTCGTGGCGCATGGGACAAGAACGAGTTAGTGTGTGCGGC
AGAACTAGTGGACTTAATCGTGTCTAACAAACTCGGTGAAAAGTTTAATATAAGTGCGCG
TAGTGTCAACGAACTGAGTTTGCCTGAACAAGGGTCAGTGAACTTTAAGTGCGAGACCTA
TGACCACTTACGCGATATTAAGGACGATCTGTGTGTTACGTCACAAAAACCCGATGTGCT
TATAGGGCAAGATAATTACCATTTATTGTTTCCTTTAGAGACACTAGTAGGCAAGCCAGG
CGAGCCGTGCGCCACCCGCACACCATTGGGTTGGTGCCTGCACGGCAGAGTACCGGGTAC
TCAAACTGAGCACACAACGTTGTGTGTGTCGGTCGTCGCTACTGCCAATGTCTCCGCGAC
CGCCGAGCTGCATGACGACGTGCGACGCTACTTCACGCTGGAGCCAATGGGTGCTTCACC
ATCAAAGCATCAGCTGTCGGCTAATGACCTCGTCGACCCTACGAGTGCTACGAGCAGCGC
TACGCCCGTAGCGGACAACACCAGTGCTACGCCGCTGTCGACGACGTCGCTCAAGCAAAC
TATTATGAAACCGACTAAGCTAAATATAGCAGATATAGCCACACGAGAAAGCTACGATTG
CTCGGTGTTACAAGATGAGTGGCTACAGGGACCTACCTTCTTGTATAAGCATCCGGAATA
TTGGCCGCTAGATGTCGTTGAACCTGCGAACAAAGAGTTATTAGAATGTGTAACAGTAAT
TGATAACACCATAGAAACCTGTACCTTACCTGTACCTGAACCTTCACGCTTCTCTTCATG
GCTACGCTTGCTACGAACAACAAGTCGAGTACTTACCTTCGTTGATAACATTATCAAGGC
CATCAATAAGAGAAAACAGATAGCTTCCACCTGTAATCTGAATGATGACGTGATGGACAG
GGCTGAACGCTTACTAATAAAGCACTCACAAGCTTTATCATTTGGAAAAGAGATTAAGCT
ACTTCAAGCGTCTATGG
>TEHMMER182_ClassI_LTR_Bel-Pao
GATGCAAGTGAGCAGGCGTATGCAGCTGCAGTGTATTGGCGGACCAGTACTGCAGACGGC
AGAAACCACACGCGGCTGGTGGCAGCTAAAGTCAGAGTCACACCGTTGAAACCCGTGTCG
GTACCGAGACTAGAACTGCAGGCGGCACTACTTGGGAGCAGGTTGGCGCGCTCGGTAGAA
GAGGAACTAGATTTGCAAGTCGAGCGAAAGGTCTACTGGACGGACTCCAGCGTCGTATTG
TCGTGGATAAAGACGGACCCGCGGACGTTTAAGACGTTCGTTGCTCATCGGCTGGCCGAA
ATTGAAGAATCAACGCGCCCACAAGAATGGCGCTGGGTGCCGACCGCACTTAACCCCGCC
GACGACGCGACGCGCGACGTCCCCGAACACTTCAATGCTAATCACCGTTGGTTCACAGGT
CCCGACTTCCTTGCCTATAGCGAGGACAAATGGCCGGCCAGGCGGTCATTTAAGACCGAG
CCGACCGGCGAAGAGAGAGCAGTCGACGCGGTAGCAACGGTGCAGAGCGTCGTGCACACA
ACACCCGACCCGGCGCGCTTCAGCGCCTGGACGCGCTTGCTGCGCGCGACAGCGCGCGTG
CTGCAATTCACGCAACTGTGCCGACGACGCGTGCATGTGCACGCCTGCCACGACCCCGCC
TGGCGCAAGGCGGGCCCGAAGCGGGCGCCTACCCGGGCGCCACCCACCGCACAGGCGCCT
AGCACGCGCTTTGTGCCACTCGACGCAGAGCTGCTGCGACGGGCGGAGCTGCTACTGCTG
GCGCGCAGCCAGCACGACAGCTTCGCAGACGACCTGCGCAACCTCCGGCTGCAGCATCAG
CTGGAGCGAGGCAGCCAGCTGCGTCGCCTTGACGTGGTGCTCGAGGACGGCGTCATCAAG
CTGCGCGGCCGCATCGACGCTGTGCAAGGCGTCAGCCTTGCATACAGGCGTCCACTGGTG
CTCGACGGGCGCCACCAGGTGGCGCGCCTCATCGTGGCGCATTACCATCACCGGTTCAAT
CACGCGAATCACGCCACGGTGATGAACGAGCTAAGGCAACACTACTGGATCCTCGGGCTA
CGGGCAGCGCTGCGTGCTGTGCAGCACCACTGCCAGTGGTGCAAGCTGCGGAGAGCGCAG
CCACACGCGCTACCAACGGGCAACCTACCTGCGGAGAGGCTGGCGCATGGGTGCCACCCT
TTCACGTGCACCGGCGTCGATTACTTCGGCCCCATGGTGATCACCGTGGGCCGACGCACC
GAAAAACGATGGGGCGCACTCTTCACGTGCCTCACCACAAGGGCCGTGCACATGGAGCTG
GTGTCATCGCTGTCAACAGACAGCATGATCCTGGCGTTGCGACGCTTCGCGGCGCGACGC
GGCATGCCCCGCGTTATCTATAGTGATAACGGCACCAACTTCGTGGGGGCCAACAAGGAG
CTGCAAGACACGATGGCTGCACTGCAGCCTGACATCACCGACGAGGCCGCCAAGCTGGGT
CTACAATGGAAATTCATCCCACCTGGCGCTCCTCACATGGGGGGAGCATGGGAGCGTTTA
GTGCGCTCGATCAAGGCAGCGCTAGACGCCACGCTGAAGGAACGACATCCCAAAGAGGAG
GTCCTACTTACCCTCCTCTTGGAAGCAGAGCACGTCGTCAATTCGCGGCCACTCACTCAC
TTGGCCGCGGATTGGCAAGAAGAGGCGCTGACGCCAAACCATTTCCTCATCGGGCGCTCT
TGTGGTGGAGCACGCATCGGGAGCTTCACAGACAGCGAGCTAGTGGGACGCCACACCTGG
CGTACTACGCAACGCCTTGCCGACCACTTTTGGCAAAGGTGGTTGCGGGAGTACCTACCC
ACGCTACTACCGAGGAAGATCAGCGGGAGAGCCTGCGCTACAGATCTGCGCGTGGGCGAC
GTAGTGCTCATTGTCGACGGCACTCTTCCACGGTGCACTTGGCCGCGCGGCAAGGTCGCG
GCCGTGTATCCTGGTCCAGACGGCAGAACGCGCATCGTGGACGTGACAACCAAGGGCGGC
GTGCTACGACGGCCTGCTACGCGTCTGGTGGTGCTG
>RepeatMasker83602_ClassI_LTR_Bel-Pao
GTAGGTCGGCCACCCTTGAGATACCATCGGTTCCAGGATACATTCGTATGATTCTCCCTA
ACTTCCATTTTAGTGGCGGCAGGTTGTCGTCTTTTATCAAAGCCAGTTGATTGATCGCAA
GAGAATCTTGACGAGTTTTCCACTTAGTGCGCGTCTGCAACTCCGCCACATATTCCTTCG
CCCATCGTTTCCAGAACGTTTGCCTCATCTGCTCAATAACGTCGTAGCGCATTAACCGAT
GAATCGATATTTCAGTCAGATCTCTGCAGGCTGGAGCAGTCAATGGTCGGCCGATAAGGA
AATGGGCTGGTGTGAGGGGTTGGAGATCGTTAGGATCAGTGGACAGGGCGGTTAAGGGTC
GGGAATTGAGGATGGCTTCAATTTGTGCCAATACCGTACTGAGTTCCTCGTAAGTGAGAT
TAGCTGAACCGATTACGCGTCGCAGGTGGTGCTTACACGATTTCACCCCTGCCTCCCACA
AACCGCCAAAGTGAGGAGCATACGGAGGAATGAAACTAAATTTAATGTTGTTATTTGAAG
TAAAATCCTCAATATCGCTACTGTTACTTTCAATGAATGAAACAAATTCTCGTTCAGCAC
CTACAAAATTTGTTGCGTTATCCGACATAATTTCAGCTGGTTTACCCCTACGGGATATAA
AACGTTTCAAAGCAAGTATTTAATCTTTCGTTGATAGACTTGTAACTAGTTCAAGATGAA
TGGAACGGGTACATAAACAAACAAACAAGCATATGTAACTTTTAGTGAGACTTGCACCCC
TTCCTCTTCGATTCAATATCATCACTGGACCCGCATAGTCTACCCCA
>RepeatMasker90695_ClassI_LTR_Bel-Pao
GCCACAAAACGTAAGATTTTGTCTGTCATTGCTCAGATCTTTGATTCTATTGGCTTGGTC
GTTCCTTGCATAGTGGAAGCCAAGATAATCATGCAGCAACCGTGGCTGGTAAATTGTTCC
TGGGATGAGCCTGTTCCCGAACATATTCAGCATCCATGGGACAGCTTTCAAAATAGCTTA
CCTTTTTTAAATGATTTCAGGATGCGTCGGTGGATCACGTGTGAATCGTCGTCTTCTGTG
CAGTTGCATGTGTTCACCGGCGCATCTGAAGGGGCGTATGGTGCTTGTTATCATGTCCGC
AGCGTATCGCTTAGTGGTGAGGTTCATCTACACCTTCTTACTGCTACAAGCTTAGCGCCG
GTCAAGTCAACGACCATCCCCCGACTCGAACTTTGTGCTGCGTTGTTAAGTTCGAGATTA
TACGTGAAGGTACCTCGGTCACTCACACTACATATTGACGACGTCTATTTCTGGTGTGAT
TCCACCATGGTCTTGGGTTGGTTA
>RepeatMasker106670_ClassI_LTR_Bel-Pao
ATTATTGAGATGGTAAAGGACATAGTTTGACAACAGGTCTCTTGAAAGAGCCACTGCATG
TCTTCACCATGGCTACGCGGGTTGTCCCATCCTTGCCGGGAAAAACTTCGGTTATTACAC
CCATTGGTCAACGTAAAGGAGGAAGATCATCTTGATGTATGAGAACCACTGTACCAATTT
TAATATTGTCTACAGCATTCAACCATTTTTGTCTAACTTGAAGATTATGTAAATATTCTA
TACGCCAGCGTTTCCAGTAGCTACAAATCATTTGGTCAAGTAATTTCTTGCGGCAAGTTA
GAGACTTCGTTGTGTCGGGAACATCCACGACAGGCAAGGAGGTTAATGGAGAAGCCATTA
TAAAATGCGCGGGGGTAAGCGGTTCTGGATACGGATCCTCATTCAGGACACAAAGCGGTC
TCGAGTTTAGAACTGCCTCAATCTCGGTGAGAACAGTTGAAAGCTCCTCATAGGTAAGAA
GTTGGGAACCAATAACGCGGTATAAGTGAGTTTTTATAGATTTTATATTAGATTCCCACA
ACCCTCCAAAGTGGGGAGCGCGGGGTGGAATCATTTTCCAGTCTATGCGGTAGCGGTCAG
CAAATAATTCTTGCAATTGAGCCTTGGCTCCTACGAAATTTGTTCCGTTGTCTGAATATA
GACAAGACACTGGTCCTCTGCGGGAAATAAATCTTTTAAAAGCGGAGATAAATGTATCAG
ATGATAAGTCTGTGACTAATTCAATATGAACTGCCTTGGTAACAAAACAAATGAATAGGC
ATATGTAAGCCTTTTGACTTTTTTGACCGCGGCGTCTACATAAAGTTATTTTGATGGGAC
CAGCATAGTCCACACCCGTATGAACAAAAGCTTTAGTCTCTTGTACGCGACAAGCTGGTA
AATCCGCCATTTTTGGGCTGGAGTGAGAAGGAGAAAGTTTAAAACAGAAGTTACAAGCAT
GTAATCTCTTTCTTATAACACCTCTAGAAGAGAGGATCCAATATTTTTGTCGCAAAAGAG
AAGTCAAAACATTTGCGCCAGTGTGGCAATGAACGCGGTGATAATAATCGATTAGAATAT

>TEHMMER2531_ClassI_LTR_Bel-Pao
TTCCGACAGTTCGCGTTTAGCGCCTATGTAGTTAGTCCCGTTGTCTGAATAAATTCTACT
AACCGGGCCACGCCTGGAAAGAAACCGTTTAAAAGCGTCCATAAAACTAGCTGTGCTGAG
ATCACCAGCCAGTTCTGTGTGCACCGCGCGTGTAGTCATGCAGACGAACAGACACACGTA
AGCCTTGGTGGAACGAACACCTCGACCGCGAGACATGGTAACTTTAAACGGACCATCATA
ATCCGTGCCCGTGTGGACGAACGGTTTAGCAGATTGAACAACACGGCAAGAACGATGATC
TGCCATCTCAGGAAAGTTTGGCTTTGGTCTGAGCCGAAAGCAAGGAAGACACTTGTGTAC
TCTACTTCTAATTAAGTTTCTAGCAGAAAGTATCCAATACCTTTGACGTAAGAGTGACAT
CAGCAAATGAGGACCTGCGTGGCAATTAACCTTATGATGGTATTCGACAAGCAAATTTAA
AATTGGATCCTTACTTGGAAGCAAGATGGGATACTTCCTATCATAATTCAAATCAGAGTT
ACTTAGACGGCCTCCGACTCTAATGAGTCCGTCTTTGAGGAACGGTTTCAAGTGTCGAAT
AAAAGGACTACAATCCTTGCCTTCCCCGAGTCTGACGATCTCAGCGGAGAAATAATGGGT
TTGAAGTTGGCGAAGAACGAGTAATTCAGCGAAGTCGTAATCCGACGCTGACATGCGATA
TCTAAGAGGTAACAATTTAGTAAAACGACAAATGTAAATTACCACACGAAGTAATTTACT
CCAAGACGAAATACGATCGCCCAAAGAAAGAATAAGAGATTTTTCATTTGGTGTAGCTAA
CAACGAATGTTTCTTCTCTTCAGGTGCTTCGGACACTGAAGAGGGATTGAAGGGAACGAC
CGGCCACTGTGAGACATCCAAGTGAGCCCACCGAGGACCAGTGAACCAAAGCGGATGATC
AATAATTTGAGAAGGTGTGAGTCCGCGTGAGAGACAATCAGCGGGATTGTCTGTACCGGA
CACGTGATACAAATTTTGTGGAGATAAGTCTTTATGTATTTTAGATACTCTGTTAGCAAA
AAAGGTGTTCCACCGATGGGGCGACGAATGTACCCAACAGAGTGCGACCGTAGAGTCCGA
GAATGTGAATATATTACGAATAACAACGCGGTTTTGACAAGCGACAACGACATTTTTTAT
GAGTTGAGCTAGCACAAATATAGCACATAGCTCAAGACGAGCGAGAGAAACTACTTTCTT
AGGAGAAACTTTCGATTTAGCAGTTAACAAGTTGACAGTATTACCATCGCTATTTTGAAC
ATGGAAGTAAATAATTCCACCATATGCCTTTTCACTAGCGTCCGCGAAAGCGAAGATAGT
GACGACACTATCGGCGACAATACCTAGGTGACGTGGGATTTTTATACGACTGAGCACTGG
TAGCTCTTCTTTAAAGCGAGTCCACAGCCTGACGATATCTTCAGGTGGGGTATCATCCCA
GTCACAATCGCACAGCCAGAGCTGTTTGATGAGAAGTTTAGCATACAGGACGACAGGCGC
GACGAATCCCAT
>TEHMMER2653_ClassI_LTR_Bel-Pao
CAAAGTATGTATTGATCTCTTTTGGTCCGCCCCTTGTGATCGTTCGAGGGTGACCACTCT
GGTGGCACCATCATGTCCAGGGTGAATCTCTTTAATCTTCGCCAAGGGCCATCTACTTGG
GCTTATGTTTTCGTCTTTAATTAGAACAATTGCACCGACTTTTAAGTTTTCTTCGTTTGA
CTTCCATTTATATCTCTGTTGTAATTGGTGTAAGTATTCTTTTGTCCAACTATTCCAAAA
GTCTTTTTTCATCTTTTGTATATGCTTCCAGCGGTTTATGAGGTCCGTATTTATGTTGTC
TATTGGGTGAGGTACGCCCACTGCTTCACGTCCAATAAGAAAATGACTTGGCGTTAATAC
TATGTTGTCGTTGATGTTTTCTGTTTGAATACATAATGGTCTTGAATTTAGACATGCTTC
AATTTGATGAAGGAATGTCGATAATTCTTCATAGGTTAAGGTGCTGTCTCCGATTACTCG
TCTTAAATGGTGCTTCATAGATTTTACTCCAGCTTCCCATATTCCACCGAAGTGTGGCGC
TGCTGGCGGTATGAAGTGCCATTGTGTGCCTATGTTAGTTAATGTATTTTGAAACTGCGG
TGATTGAGTAATTTCTAGAATTTCTTTGTATAGGAATTTGGCTGCTCCCACGAAGTTCGT
CGCATTATCACTGTACATGTGATGCACATGACCTCTTCGGGCCATAAATCGCCTGAGCGC
TGCAATAAACAACTCTGTTGATAAGTCTCCTACCAGTTCTAAGTGGATGGCTTTCGTTGC
AAGGCATATGAAGACTGCTATGTAGCCTTTATATGACTTGTGACCTCTACCTTTCATTGA
TCGTACTTGTATAGGTCCTGCAAAATCACATCCAGTGTGGCTAAATGGATATGATTGTGT
CACACGTGGTCTTGGTAGTGCTCCCATTTTTTGTGTCGCTGTTTCTGCTTTGTACCTGAT
ACATTTAACGCATTTGTTTATGTAGCTTTTTACTTTTCGTTTTCCGCCAATAATCCAGTA
TTTTTGCCTTAAATATGATAGTGTGAGTCGATTTCCGCCGTGTAGAGTTCTTAAGTGTGC
GTCATGTATTATTATTGTTGTCACGTGATCGTTGTAGGGCAACAATACAGGGTGCTTCTG
ATCGTAGGGCAGTTGGGAGTTTTGGAGTCTGCCGCCTACTCTGATAAGTCCATCATCATC
TATAAACGGATCCAAACAGGACAATTTGTTTCCTTTTTTCAATAGTTGTCTTTTTTGTAA
CATCTGGTATTCTTGTTGAAATGCGTCTTTTTGTACTTGTTTTAAAATTTGTTTAGTCGT
GCACTCTATTTCTTCGCAAGTCAGTAGTGCTGTATTTTTTCGTCTTCTTATGAATCTCAA
ACAGTATGATATGATTCTCACCATTTTAGTGAAGCTGGAAAATCGTTCCATGACATCATT
TATGTTTTTAATTTTTATGGTGGTCTGAAGGCACCGTTTAACTTCTAAATTAGGCTCTGG
TATTATTTTTGTCGGTATCAGTTTGTTTGTGTGAAGCCAGTGCGGACCGTTCCACCATAA
GTCACAGTATTGCAATTTACTGGGCTCTATGCCCCTTGATATGACGTCAGCAGGGTTATC
TGCGGAAACAACATGATTCCAGGTGGCTTTTGGTAATGTTTGTTGTATTTCTGACACTCT
GTTTGCGACAAAGGTTTGCCATCGGTCTGCTTCCCCTTTAATCCATCCCATGGTAATCAT
AGAGTCAGTCCAACAATAGATGGATACATTTTCGCAATCAAGTGCTGACTTTACTTTGTT
TATTAGTTTTGTCAATAATACCGCTGCACATAATTCTAGTCGAGGCAAGGTCGTTTTATG
TTTCTTTGGAGCTACTTTAGATTTGGCTTGCAATAATGACACATGATATGTTGTGTTATT
GACCTTTGTTCGGCAGTACACTACCGCGCCGTATGCCTTCTCCGATGCGTCACTGAATCC
ATGTAATTCAATAGGCACACCTGTTGTATATTGTAGCCATCTAGGTATTCTTATTTTTTC
GATATGATTTAATTGTTGTTGAATGTGGGTCCACTTCTTATTTATGCTTTCTGACACTTT
TTCGTTCCAGTCTATGCCGCTGATCCAGATCTCTTGTATAAGCAGTTTCATGGTTATTAG
AACGGGTTGTAGCCAGCCATGTGGGTCAAATAGTTTTGCGATTTCGGAAAAGATAAATCT
TTTGGTTGGGTTTTCGGTAGTTGTTATAGTTATTTTAAATTGGAAACTATCTTCGTTTGG
TGCCCAAATTACTCCTAGTGACTTCCTATTCTCGTCTAAGGGTAGTTTTATCGTTTTGTC
GTCCACGTTTTCTACAGGAATGTTTTCTAGCAATTCTGCGCTATTTGATGACCATTTCCT
TAAGTTGAATCCGCCAGCACGTAACATGTTGGT
>TEHMMER69_ClassI_LTR_Bel-Pao
CGCGTCGTGTTCGACGCCGGTGCGAAAACAACTTCGGGCAAATCGTTAAACGATTTACAG
TATATTGGCCCTCCGCTGTTAAATGATTTAGTGAGTATTCTTCTGCGGTTTAGACAATTC
GCGTACGTAGCATGTGCCGATGTGGAGAAATTATTTAGACAGGTTAATGTACAATCTGAT
CAACGTCAACTGCAGTTAATTATGTGGCGGGATAATAAACAAGACCCTATAGGTATATAT
CGACTAAATACCGTGACGTACGGTACCGCGTCTGCGCCGTACTTAGCGATGAGATGTTTA
CGTCAGTTAGCATTCGATTGTACTGATGAGCAAGTTTCAGATAAAATTTTAAATTCATTT
TATTGTGACGATTTTATTTATTCGCATAATAATAAGCAAGAGTTTTTAAGGCTATGTAAA
ATTATTACTGAAGTTTTAAAGGCAGGTTGCTTCCCGTTACGTAAATGGTCTTTTAATTTC
GACGTTAGTTCATCAGATAGTTTTACAAAATCATTATCACTCGATAAAACTACACAATGC
AAAACACTCGGTTTACGTTGGTGTAACAGCAGTGATGAATTAAATTTTAAAACTAATTTA
AATATTAACATTGATGCCACTCAACTTACTAAACGTAAAGTACTTTCCATTATATCGCAG
GTCTATGACCCACTGGGGTTATTAGCGCCAAATATTATTATTACTAAAATTCTTATTCAA
CAACTGTGGCTACGTAAAATCGGCTGGGATGAGCCTGTACCTTCCGATTTAGCATGTTCG
TTTATTAAATTAATTACTTCTTTTGAACATTTATCAGAAATACACGTTCCGCGACATGTA
ACTACACAGCATGCACAGCAATTGGAACTACACATATTCACGGACGCTTCGCAAGACGCT
TATGGCGCTTGTGCATATATACGTAGTACTTGTGAACAAACGAATAAAGTTGTTGTTAGA
TTGTTATGCGCGAAAAGTAAGGTCGCACCGTTAAAGGTGGTTAGCGTACCACGTCTCGAA
CTGTGCGGTGCGTTAGTTGGTGCGCGCCTTTATAAAAAGATCGCCACTTCTATGGATTTA
ACGTTTGAAAGGGTATATTTTTGGAGCGACTCGACAATTGTTTTGGGTTGGTTGCGGACT
CATCCTACCTTATTGAAAACATTTGTCCAAAACAGAGTATGTGAAATTAATGATTTGACT
ACCGGCTGCGTTTGGTCACACGTGCAGGGCGTGTATAACCCAGCTGATCTGTTAACGCGT
GGAATCCATCTAACGGAACTTATTCATAACGACTTGTGGTGGGTCGGTCCAGGGTTCGTT
TTCGATGGCGATTATGGTGTATCTAGTACCGATATACCTTTGACCGATTTACCTGAAACT
AAACCTAATAAGGTTGTTGGGTTATACTCGTCATGTAACGTGTTTCCTTTCGAAAAATTT
TCATCTTTCACTCGTATGATACGAGCGGCTGCATATATTTTGCGATTTATACATAACGCT
CGTTATAAACACGAACGTAAACAGGGTTCATTAACCGTTGATGAATTACGTAACTCAACT
ATTTTACTTGCGCGATTATCTCAAAACGATTCATTTTCTCAAGAATACAATTCATTGTTA
AATAATTCATCAAATACAAAATTTTCCCGTAATTTGTCCGGACTTAACTTGTTTCTTGAT
AAAGATTTAGTAATCAGGGTAGGAGGTAGATTGAATAATTCTACTGAGTTCACCTACGAT
AAAAAGCATCCTGTATTGCTTTGTAGCAAGCACAAATTCACTTCGCTTCTATTTGAATAT
AAACATAAATACTTATGTCACGCTGGCCCACAGCTACTACTCTCGACCATTCGCGAAGAA
TGGTGGCCACTTGGTGGCAGAAATCTAGCTCGTTCAACTATTCACAAATGCGTTCGTTGC
GTTAGGATGAATGGAAAAACATTGAGCCCTATAATGGGTAACTTACCATCTAACAGATTG
GTACCGGGCTTTCCGTTCATGCATACTGGTACTGATTATTGTGGTCCAGTATATATTTTA
AACCGCCAAGGGAGAGGTTCTCGATTAATAAAATGTTATATATGCATCTTTGTGTGTTTT
GCTACTCGCGCTTTACATTTTGAACTGGTGACAACTCTGTCTACTGAGGGATATCTTCTC
TGTCTCAAGCGATTCATATCACGCAGAGGCAAACCCGCTGTCATATATTCGGACAATGGG
AAGAATTATGTAGGCGCAGCTAAGGAGCTAGGTGAATTTCTGTCTACTCACTCAAATGCA
TTAATCGAAGGGGCTGCTTTGGACGGTATTTCGTTTAAATTTATTCCACCCTACTCACCT
CATTTTGGTGGCCTGTGGGAGGCAGGGGTGAAATCCTGCAAGTATCACCTTAGACGCGTC
TTAGGCAATTCACACCTCACGTTTGAGGAATTTTATACGGTGTTAGTGCAGGTCGAGGCC
GTCCTTAACTCCCGTCCGTTAACTCCACTATCATCTGATGCCAACGATCTGCAAGCTTTA
ACGCCTGGACACTTCTTAATTGGGCGCCCGCTTACCGCACCTTTATGCGACGATATCACT
GACGCAGTCACCACTCGCTTGCCACGTTTTGATCGAATCGAACAAATGCGCCAACACTTC
TGGCGGAGATGGTCAAAGGAGTTTGTCAGCGAATTGCAAACGCGCACAAAATGGAAGGCC
AACAAGAGCGAAGTCACGGACAACACACTTGTTCTCATCAAGGACGACAACTTGCCTCCT
TTGAAGTGGCGTCTAGGACGAGTAGTGGAAGTCCATACCGGTAAAGACGGAGTCTCCCGA
GTAGCGAAGATCCGTACAGCCTCTGGA
>RepeatMasker52575_ClassI_LTR_Bel-Pao
CCAGTAAGGAAATGTGCAGGTGTCAGGTAAGACATGTCATCACAATCTCTTGACATGGGA
GTTAATGGTCTAGAATTTAAAATACTTTCTATGTGCACTAACACTGTATACAGCTCTTCA
TAAGTACACTGTGAGTAATTACACGTTTCATATGATATTTTATACTTTTTACTCCTGCCT
CCCACAGGCCACCAAATACAGGGGAATATGAAGGAATAAATTGAAACTGTATTCTCTCTG
AACAACCATAATCAAACACTTTGTTTTGATGATCTGTGGAATTCAGTAGCTTATGCAAAT
CTTTGAGTGCATTATCAGCACCTCTATAATAACTAGCATTATCACAATATATTTTTGTAG
GCTTATTTCTATGGCTTATAAACCTTTTTAAACAAGCTAAGAAAGTATTAGTTGTCATGT
CTGACGCCAATTCTATGTGAATTGCTTTAGTAATAAAACATATGAAAATAACAACATAAG
CCTTGGTTATAACAGGATTTCTTACTCTAGTTTGTTTAACATTGAAAGGACCTGCATAAT
CAGTGCCTACAATTTGAAAAGGACGTGTAATATTGACTCTGTCAAGTGGTAATGAACCCA
TAAGTTGACTGGAAGCTTTAGCCTTAAATCTGAAACA
>TEdenovo2997_ClassI_LTR_Bel-Pao
TTCGTAATAGAGTAAATGAGATCAATGAAATTACAGCAGACTATTCATGGCGACATGTGC
CTACTGACTGTAACCCTGCTGACCTAGCCTCAAGAGGTGTAACTCCACAACAGTTGCAGT
CCTCATCCTTGTGGTGGGAGGGACCTTCATTTCTTAGAAGGGACCCAAGTGAGTGGCCTC
AGCAAGGTGTACCAAATTTAGAATTACCAGAACTTAAAGTAATGGTTACTAGTATAGACA
CTAATTTCTTATTTTTACTAGATATTCAAATTTTACTAAACTTAAAAGAATTATGGCCTA
TGTTCATAGATTTGTTAATAATTTTATTTGCAAATATAGTAAAAATAAAAACTTTAATAA
GCTAACAGGTTGTCTTAGCACAGATGAACTTTGTAATTCCCTAAAAACATTAATTAGGTG
TTGCCAAGTGCAATCATTTTCTTGCGAATTAAACACAATTAAAACGAATAAAGAACTGCA
TCACAAATCCAAAATGCTACCACTAAAACCATTCATAGATGAAGATGGTATACTTAGAGT
GGGTGGTCGTATACAAAATACAAATTACAATTTTGAAAAAAGACATCCAATTATACTTGA
TGCCAAACATAGTTTTACTAAATTACTTATGAGACATGAGCATTTAAGGTTATTTCATGC
CGGACCACAACTACTTTTATCTTCTATAAGAGAAGAATATTGGCCTATAGGTGGTAGGAA
TTTAGCTCGTAGTATTTTAAGAAAATGTGTAGTATGTATACGATTTAAAGGTAAAACACT
TCAACCTATAATGGGTAACCTTCCTAATGTAAGGACAAATCCTAGTTTTCCTTTTTATTC
ATGTGGAACAGATTTTGCAGGTCCGTTCATGATTTCAAGTAGAAAAGGTAGAGGTAGTCG
AGTATCAAAATGTTACCTTTGTTTATTTGTTTGTCTTACAACTAAAGCTGTTCACTTGGA
GCTCGTTAGTGACCTTACTACTCAAGGTTTTTTAATGTGCCTTAGGAGATTTGTTTCGAG
AAGGGGAAAACCTTACGAAATTTATTCAGATAATGGAAAAACATTTGTAGGGGCTAACAA
TGAATTGGGTAGAGTGCTTAAGTCTAGTCGCGAGGCTGTGACAGAGTATGGCAGTACTGA
AGGCATTAGATTTAAATTTAGCCCTGCATATTCACCTCATTTTGGGGGTATTTGGGAAGC
TGGGGTTAAATCATCCAAACATCATCTTAAGAGAATAGCTGGCAACGCAGCCTTAACATT
TGAGGAACTTGCAACGTTGTTCACACAAATAGAGGCTATCCTAAATTCCCGTCCCCTATC
TCCTCTCTCATCCGACCCAACCGATCTCCTACCCTTAACCCCTGGGCACTTCCTAATCGG
GCGGCCACTCAAGTCGGTGCCGTCCTTGCTAATTGAAAAGTCTAGAGCTAACAGATACGA
GCGTATAGAGCAGCTGCGGCAACAGTTTTGGGAGCGATGGCGCCGAGAGTACCTCGCCGA
ACTCCAACAGAGGACCAAGTGGCGGAGACCAGACCGGGAACTCAAAGTAGGCGACTTGGT
CATCCTCAAAGAAGACAACCTACCTCCATTATGCTGGCGACTAGGCCGCATAACCAAACT
TTACCAAGGACCAGATGGCGTCAGCAGAGTCGCCGACGTCCTCACATCGAGAGGGACTGT
CAAGAGGGCAGTCCACAAGTTTTGCATCATACCTGGAGATGACATCGACCCAAATTCAAC
TGCTTGATAGCTGTGCTATCAAGGCCCGGGAGGATGTTAACGCGCACACTGTGCAGGCGC
GCCAAACCGATCCACCGTGCAGCACGAGAAGGGGATGCGGGACGCGCGGGAGGAGGGCCG
CTGGCCGCGTCGCTTCGCCGGGGCCGCGCGCCGCACTCTTTCGCCATCGGCACCGGACGA
GTGCACACGTCGTGATTAACCTAATATTTTTGTATAACGCCAATCGCCACACGTCGTAAC
TATGAAACCTATGTAACTAATTACTTTATTAAAAATATAAGCAGTTTGTACCAGAGGCAC
GCGTCGTTTCATTCA
>RepeatMasker108345_ClassI_LTR_Bel-Pao
CTTGCACTACTGGTCCCTCCATTTGTAAATTGTTTACAGAAACGCCAGAAGTTGTGCGAG
CGGAGGCGTCAAACACAACGCGTAACTTGGTCCACTCGCTTTGTTCCCGTATTACTGGGT
GGTGGGGCAAGAAATAGGCATTTAGCGGTCTAGACTCCGGCGATTCGGATAGGTCACCTA
ACGCTTCATATTCGTCTATGAATTGACAATATTTTTGTTTTAATTCAGG
>TEdenovo2693_ClassI_LTR_Bel-Pao
ACACTCTGATACTGGGACCTCGTTTGTTGGTGCTTATCACGAACGTGGTAAGTTTTTAAA
GGGTAGTTGCGATTCGTTATCCGGTGAGTTATCAAATGGAGACATTAACTTTCATTTTAT
CCCTCCTTATTCCCGGCACTTTGAAGGTCTTTCGGAGACCGGTATAAAATCTGTTAAGTA
TCATTTAAAAAGAGTACTGGGCAATTGTAATCTAACATATGAGGAGTTGAACACTGTATT
AGTCCAGATCGAAGCTATACTAAACTCTCGCCCACTCACACCACTCTCTTCGAACCCTAA
CGACTTGTCGCCGCTTACGCCTGGACATTTTAATTGGACGACCGCTGACATCACTTCCAT
CTTCAAACCTCGAGGACCGATCGTTGACTCAGTTAACCCGATATCAACGCATAGAGCAAC
TTCGTCAGCACTTCTGGTCACGATGGTGTAAGGAATATGTGTCGGAGCTCCAGCAACGAA
CGAAATGGCGATCCTGCACAAAGCCATTAGAAAAAGGCACTCTTGTGCTCATTAAGGAGG
ACAGGGTACCTCCTTTAAAGTGGCGCCTGGGCCGAGTCACAGAGGTGTTCCCTGGACATG
ATGGCATCAGTCGTGTCGCGGACATCATGATTTCAAGCGGTGATGTGGTTCGTCGGGCTT
TCAGCAAGATATGCCCCTTACCTATAGCTCACTCGGAAGATTCTGGTTGAGAGTCGAGCT
CTCAACGCCCGGGGGGATGTTCGGGATACCCAGGACGTGAAACCTTTTTTAATGTAAAAC
CTGTAAACTAGAAACCTCTTTATGTCTGTATTTTGTTTTATCTTTTTTTAAATTTTCTCT
GTCAAAAATATGTCTTGCAGAATACAACTCTGATGAAATTTTCACGAAGCATTTTTTATT
GATTTAACATGCAATCCTATTCA
>RepeatMasker10884_ClassI_LTR_Bel-Pao
TGACTAGTGCCCTCGCAAATTGCGTTTAAATCATGGATATTGTTCGCTCCGCAAATTAAG
TCATCTACGTAAAAGTTATTTTTAATCGTCTCTGCAACATACGGAAGCTCGCAGTCTTCG
GCTAATTGTTTTAAACATCGACAACTAAGAAATGGTGCCGACGCGGTGCCATAAGTTACG
GTATTTAATTTATATATTTTTAACGGTTCTGACGGATCGTCGCGCCACACGATAAGCTGC
AAATCACGTTGATTATTATCTATTAAGACCTGGCGGTACATTTTTTCGACGTCTGC
>RepeatMasker99367_ClassI_LTR_Bel-Pao
TTTCAGAGCGGGATTCTTGTCTATTTTCTTCTATATAGATACAAGTCTATTCATCGCAGT
CGCGTAGCTGTCTGTATCTGTATATCGTCGCTTTTCCATAACAACGCAGTCTGGAGACGT
CCGTCTTGTAACTGTACTATGCTGCGTTGTAGTATGTCTTCTGCCCTCTTCTCTGGGTCA
GAAGCTGGTCGACACGGGTTGATTATGAGCGACTCGAGTGCGAAGTATTCACGAAGCTGC
TTGTCTATGTTTTCCTCGCCGTTATTCAATTGGTTGACGTAGTGTTCTTGCTCTCCCAGC
GTTCCAGTGCGAGCGCCGTGCAGCACCCCGCCCAGTGGAGTTACCGACACTATCGGCTGA
TGCTGTGACCCTCTTCTTATGTCTGTAACTAGGAGCAGATGCCAGTTGTCTTGCCCGATG
ATAATCTTCGGCGTCCCTGCGTTGTACGTCAGCTGATCCGCCAGATCGAACAAGTGTTTG
CAGTCGGCGATGTCATCTGTACTGATTGACTGCGGCGACAAATGCAGGCGTGGTGTAGTG
CGCGC
>RepeatMasker105329_ClassI_LTR_Bel-Pao
CGTCCCAGCTTCCATCGTCGTCAGGTTCTCGCAGATGGGCACAGTCAGAGGTTGGCCGAT
CAGGAAATGTGCTGGAGTGGAAGGAAATCGTTCGAGTCTGAAGTCAGAGGGGACAACAGG
CGGGACTTCAGAACGCCTTCAATTTGCCTTAATACCGTTTCGAACTTCTCGTGAATTAGT
CTGACTAAATGGTACTTGCAGGACTTGACCCCTGCCTCCCACAACCCCCCAAAATGAGGA
CTTTAAGGTGGTATAAACGTTAAACGAATTTGATTATTACTAATATAAGCAAATATCATT
AATATTATTAAAAATTACTGACAAGTCTTTTTCAGCACCAACGATTTTTTTTCCGTTGTC
TGAATATATTTGATATGGCTTGCCACGACGTCCTATGAAACGTTTTAATGATAAAATATA
ATATTGTGTGCTTAAACTGCTTACCAATGCTTAGTGTATGGCTGTAGTGGTAAATTAAAC
AAATATATGCTTTAATAAGCTTGGCACTTCAGCCTCTGCGTCTGCGGTTCACTATATTCA
GTGGTCCGGCATAGTCTACTTTCACACTG
>RepeatMasker109232_ClassI_LTR_Bel-Pao
GTCATTTTTGGGAAATCGAAGAAGTCGATATTCCTCCGGTAACTACCGAGGAAGATAGGT
ATTGTGAACAGTTATTTTCTCAGACTACTGTGCGCGATCAGCACGGTAGGTTTTGTGTGA
AAATGCCGCTCAAACAATCACCGGATTGTTTAGGTGATTCGTATAAAATGGCTAAACAGC
GTTTTTTGTATTTAGAGAAAAAGCTAGATCGCTCACCACAATATAAAAGAATGTACTGTG
AATTTATGCAAGAATACGAGCAGTTAGGTCACATGACGCGCGTAGAAGAAGGTAATTTAC
CTAAACCTTATTATATTATACCGCACCACGGGGTGTATCGCGAAAGCAGCGTAACAACAA
AGTTGCGCGTCGTTTTCGATGCGAGCGCGACCACTTCTAATATTATTTCGTTGAACGAAA
TACAATGCGTCGGCCCAAGGTTACAAAATGATATTTTTTCGATATTACTTCGTTTTCGGC
AATATCGATATGTTGCTAGTGCAGATATTGAAAAG
>TEdenovo2930_ClassI_LTR_Bel-Pao
TGATTGAGTTTGGCGTCCAGCCGGGGACGCCTTGATTTAGGTATTTTGCTAGAAACAGGC
TGTGAGATTAAATGAATGAAAGATCAAATACTTACAGGATGCCAGGAACACAGGGATCAC
AACACCAGAGCACTTTTAGTCGTATTCACAGGTTTAACTTGATTTTTTACACCGCGCGCG
CAGTTATCGATGCCGGCCGGCCATTGCTGAGTTTGAAACTGGAGTTTTGTCTATGAGTTC
AATAGATGGCGTTCGTTGCGCAGTTATGGTTGCGTTCGGTGCTTTATGATTATGTAGAAT
AGGGAGGGAAAAGGATGGGAAAGGAAGTATCCCAAAGCCTGTTCATATCCCCCCACTTGA
AATCACCCAGGGATTTCATAAGATACGGTTTGATAATTTAAGATTTAAGATCAAAATCGA
GGGCCTATGCAGATTCATATGTCATCATTATAAGATTTTTGGTTAATAGATAGATTAATA
ATAAGATAATAGATACGTATAAGTTTTAAGATAAGTGAGTAATAATAAACATTTAAGAAA
ATAATTAAGATAATAAGATAATGTGTGTAATAAAAAAAATTGTGTAGTTAAATTAAGTTG
TTTTGTTCAATTGGAAGAGGACAAATTTTGACAGCAGGTCTTGTAAGTAAGCCTTTTGAT
GTTTTAACTGTTACCACACGAGTAATGTTATCTTTACCCGGATGGAGCTGTACGACACGA
CCCAACCTCCATTCGTTAGCAGGTAAGTTTGGTTCGTAAATGGTTACAAGATCATTCAAC
TTTGGCTGATGGTTGCCATGTTTAAACCATTTTAGTCGCTGTTGCAAGGTATGTAAATAG
TCCCTTTGCCAAGTGCGCCAAAAACTCTGAGATAGGCGCTGTAAGAGCTGCCAACGAGTA
CGTAAAGTTTCGTTTTCCGAATGTACCGGTTCAGGCAGAGATATTAAAGGTCGACCGATG
AGGAAGTGGCCAGCTGTAAGAGCGTCAACCTCGTCGGGATCGGAAGATAATTCCACTAAA
GGTCTAGAGTTTAACATGGCTTCTACTTTCGTTAAGATCGTATAAAATTCTTCAAAGGTA
AGAACCTGCGATCCGATTATACGTTTGAGATGGTATTTGGTAGATTTTATACCGCTCTCG
AATATGCCTCCGAAGTGAGGGCCCGAAGGAGGATTGAGCTTCCACGTAATTCCTCGAGAA
GCGAGCTGATTGGAAATACTGTTGCTATCGCGGTTGAGCATTTCGCTGACTTCCGATAAA
TAACGTCTGGCACCCACGAAGTTAGTACCACCATCTGTGACTATAGAGTGACAAAGTCCT
CTGCGTGATACAAAACGATCCAAGGCCGCTATAAACGCTTCAGATGTGAGCTCGGTGACG
AGCTCGAGATGAACTGCCTTGGTAGCGTGGCATACTATGAGGCAAAGATACGCTTTGTAA
GTTTTAGCGTTACGGCGTCTACTTTCTTTTATGATAAACGGACCTCCGAAGTCGATGCCG
ATTGTTTGAAAACAATGACCCGGTTGTAGTCGGGAAGGTGGAAGATCACCTTGAAAAGGT
TGAAGTGGAATCGGTTTGATTTTAAAACAAATCACGCATTTTGATAAACGCGATCTGATG
AGATTCCTGACGCCGAGTATCCAATATCGACGCATAATTAAAGATTGGAGTAGACGAGGC
CCACAATGAAGGTAAGTTGTATGAAAGTGGTCGATAAGAAGAGTACTCAGTCGGGAAGTT
TTAGGTAACAGATATGGATGTTTGACGCGACAAGGTAACGACGCGTGCTTAAGACGTCCC
CCCACTCGCAAGATTCCGCGAGTGTCCACAAAAGGAGAGAGTTTAGATAAATGTTTTGGT
AAAGGTTTATTTGATGCAATCAAAGATATGACATCATTAAAACTTTGATGTTGAACATAT
TTTGTTAGATGGTCCAGAGATTGACTTAGTTCAGCGGCAGTGAGGTAAGGTAGTAAGTTA
CGGTCAGAACGTTTTGCTTTCGCGTTTTTGATGAAACGGTAGATCCATGCAACCACTCTT
TCCACGTGGGAAAGAGAGGAGTGGCGTTCCATGATGGAATCGAGTAGGTCAGCTTCACGT
GTCACAGTTGTGTGACACGCGCGTGATGAGGGCTTAAGTTCTGGCACGTTATCTGACACT
TCAACTGCTGATACAGGCCAGTTAAAGGGTTCATGCTGCAACCACTGAGGACCAGACCAC
CAAATTTGAGCTGAAGATAGAGATAGGCATGATAAGCCACGACTACAGACGTCGGCTGGG
TTGTCATGGGTGGACACATGTCGCCACTCAGTTGGCACAGGACTGTCCTTAATAAGGACC
ACTCTGTGAGCAACGAAGGTCTTAAGTTTGTGTGGCTCAGTATTCAACCACGACAATACA
GTCGAGCTGTCTGTAAACAAGATAGATTTGTTTAAGATGATTTTAGAACTAAGCAAGGAG
TGAATGCGATTTACTACTTTGACCAGCAATACAGCACTGCACAACTCTAAACGGTTAACA
GTCAACACTTTCAGAGGTGCAACCTTGGACTTAGCAATTAAAAGATAAACTTGAACACCG
TGAGAGGTGACGACACGAAGATAAACACAACAGCCATATGCTTTCGTGGATCCATCACAA
AATCCGATGAGTTGAAATGCTTTAGATTCA
>RepeatMasker108062_ClassI_LTR_Bel-Pao
AGGAAGCTGGGACCTGTGAACCAACGGTGATTAGCGTTGAAGTGTTCGGGGACGTCGCGC
GTCGCGTCGTCGGCGGGGTTAAGTGCGGTCGGCACCCAGCGCCACTCTTGTGGGCGCGTC
GATTCTTCAATTTCGGCCAGCCGATGAGCAACGAACGTCTTAAACGTCCGCGGGTCCGTC
TTTATCCACGACAATACAACGCTGAAGTCTGTCCAGTAGACTTTTCGTGTGACTTGTAGG
TCTAGCTCTTCTTCTATAGAGCGCGCTAACCTGCTGCCCAGCAATGCCGCCTGCAGTTCC
AACCTCGGAACCGACACTGGTTTGAGTGGCGTCACTCGGACTTGGCCGCCACCAAACCAA
TGTGGTATCTGCCGTCTGCAGCGCTGGTCCGCCCGTTGTATGCGGCTGCAAACGCTTGTT
CACTTGCGTCGGTGAAGGTATGCAGCTCCCCCTCGGTGCTGTGTGGCGCCAGGCATCTGG
GCATTTGCAGGTTCTGTAGTATTTTGATATCTTCTAGATACCTTTTCCAGGCTGCGTCCT
CTCGATCCTCGATCTGCTGGTCCCATGATACTCCGCTGCGCCATATGTCTTGTAACAGTT
TTTTCCCTTGTATCAAAACAGGAGACGCTAATCCTAGTGGGTCGAAGGTCGACATTACTG
CACTGGTTACCTCTCTCTTAGTGGGC
>RepeatMasker108304_ClassI_LTR_Bel-Pao
TATTTTACTATTCATTTGATCAATTCCTCGAGAAATATAATCGGCTGGATTGTGTTCGGT
TGGTACGTATCGCCAGACATAATTCTTTGTTAGATCACTAATTTTATTTACACGATTTGC
AACGAATACCTTTAATTGTTTTGGAGTGGCGCGCGATGCACGTAACCAGCCAAGCACTAT
CATCGAGTCTGTCCAGTAAACACAGCGATTAATATTACATCGTAAAGAATGAGTCACCTT
ATTTCCTAACTCGGCGGCCAGCAGCGCACCGCATAACTCGAGCTTAGGAATTGTAAAACT
TTTTAATGGCGCTATCCTTGATTTGGAACAAAGTAGCTGTACATGAATTTGTCCGTTCTG
GTTCATAGAACGCACATATACACATGACCCATATGCACAGGCTGACGCATCAGAAAAAAT
ATGAATTTCGATATTTAATGCATTTTTACACATCACGTGTCTAGGGACTTTTATACAATT
AAGAGAATTCACATTTTTTATGAAGTTAAACCACATCATTTTTATTTCATCGTTCACTGG
GTCATCTTATTCTAACTTACATAACCACAATTTTTGTAAGATTAATTTAGCCTTAACTAT
AAATATACTTAAAAGACCTAAAGGGTCAAAGACTTTTGCAATAGCAGATAATACATTTCG
TTTAGTAATTTGTGCATGAATATCAACTTGTACAGAAAATTTAAACAAACCAGATTGAGG
TGACCATGTTAACCCTAAAGT
>TEHMMER30_ClassI_LTR_Bel-Pao
TCCACGCTCGAGCTCCATGTATTTAGCGACGCCAGCGAGTCCGCCTATACAGCTGTCCTG
TACTGGAGGGCAGTGACCTCCGACGAAGAAATCGGCGTATCCCTTATCATGGCCAAGGCG
AAAGTGGCGCCACTGAAGCTCACCAGTATACCCAGACTGGAGTTGCAAGCCGCAGTCATG
GGTACTCGACTCGCCGACGCCGTAATCGAAGAACACGAGAAAAAACCCGACCGTAAGGTA
TTCTGGACCGACAGCCGAACAGTACTCACATGGATCAGAACGGGGTCACGGTCATATAAA
CCGTACGTGGCCCACCGACTCGCAGCAATAGAAGACAGTACTAAGGTCAATGACTGGCGC
TGGATACCGACAAAACAAAATGTCGCCGACGACGCAACAAGAGACGTGCCAGCCGCGTTT
GATAAAAATCACCGGTGGTACAAAGGGCCAGACTTCCTATACCTACCGGAAGACTCGTGG
CCTACAGAACCCGCATCGCCTACAACGCTCGAAGAAAACTGTGAAGAAAGGACGCATCAC
ATAAGCAACAAACGAAAACACAGACTAGCTGAGAGTCTGCCTGACCCGACGAAATTCTCC
AACTGGGACCGCCTCCGGTACGCAACCGCACGCGTGCTTCAGTTCATCGACCTCTGCAAG
ACAACTACACAAAAGGTCAACTACCGACGAACCAAGAAAAACAAAGAAGCGGATCCTGCG
TGGAAGAGAACTAGAACTGCGACGGAAAAACAACAGGCGCCTAGACCAAAGAAACAATCG
ACACTCGACCTACGCCCTGTAACAGCTGACCTCCTTATAAGAGCTGAAGAACTTCTGATG
CGCTCCACACAGGAAGAGACCTTCACAGAGGAAATCGATTGTCTTAACAGCGGGAAATCG
ATCGCCAAGGAAAGCCGCCTGCACCAACTCAGCGTCGAGTGCGTCAACGGCTCGCTCCGA
CTACGCAGCCGTATCCGAGCAGCAGAAAACATCAAGGAAAATGTCAAAAGCCCACTGGTT
GTCAGCGGAGAGCACCCGACGGTGAAATTATGGATAAAGGCAGTTCACCGACAGCTTCAT
CACGCCGGCGTCGAAGCAACCATTAACGAGTGCCGCCAACAGTACTGGGTGCTGCGGTTG
CGTCCTATAACACGCACAGTTATCAAACAGTGCCTCTTCTGCCGCATGAAGACACAGACG
CCGCCGTACCCGAGAACCGGTGACCTGCCAGCGTGTCGCTTAGCTCACCATAAGCGACCC
TTTACATTCACCGGAGTAGACTACTTCGGCCCCCTCTCCGTGACCGTCGGACGCGCCAGA
CAAAAAAGATACGTGGCCATTTTCACGTGTCTCACGACGCGAGCCATACACCTCGAAGTT
GCCGGCTCGCTCAGTGCCGACTCAGCAGTGATGGCGGTCAGGCGGATGATCGCGCGACGA
GGTTGTCCGACCGAGATCTGGTCGGATAACGGCACCAACCTGAAAGCTGCTGACAAAGAA
TTACGACAAGCAATCGACGCAGCCACAGCGGAGGAAGCAGCCAAGAAAACCATTTCCTGG
CGCTATATCCCGCCTGGAGCACCGTTTATGGGCGGCGCCTGGGAACGCATGGTGCGCTCC
GTGAAGAACGCGCTCGCAGCAACACTGCACGAGCGCCACCCCACCGAAGAAGTACTCGCC
ACTCTACTCGCCGAAGTAGAGTACACAGTAAACAGCCGCCCGTTGACACACGTCTCCGTC
AACGCAGAAGATCCAGAAGCCCTGACCCCTAATCACTTCTTATTAGGGGGCCCGGGGCGC
GTGCCACAGCCAGGCACATTCACCGAGCGCGACGCAGCTTCCCGATCCAGCTGGCGAGCC
GCGCAGAGACTCGCCGACGTCTTCTGGCTCCGCTGGGTAAAGGAGTATCTTCCCGAGCTC
CAACACCGGCGGGAGCCACACGGCCGGGGTCAAGAGGTCAAGGTGAATGACCTCGTGCAG
ATCGTCGACCCGAACCTGCCCCGCAACGTGTGGCTACGAGGACGAGTCGTCGCGACGTAT
CCTGGCCCCGACGACGTCGTGCGGACGGTGGACGTGCAGACCAAGGGAGGAGTGCTGCGT
CGGCCGGTGAGAAAGCTGGTGATCCTGCCCCTG
>RepeatMasker73375_ClassII_TIR_P
AAAAAAAGGTACCATTCCTAATATCAAATATTCACCTGAGTTACGAGCATTCGCCTTGAC
ATTGCATTTTTATTCGCCGAAAGCATACAAATATGTACGAAAAGCTTTCAGCACATGCCT
ACCAACGACAAGTACCATAAGAAGGTGGTACCAGTCAATTGACGGCAAACCAGGATTTAC
CAAGGAGGCAATAGATGCAATAAAAATTAAAGCTAGTGCATCGGAAACTAAGATTTACGC
CACTATTATTTTTGATGAAATGGCAATAAGAAGCGGTGTCGAGTACCATCCGCAAGCCAG
GCGGTACTACGGTCATGTAAGTTATGGCGCCAGTCTGAATACAGATTTGCAGAGAGAAGC
AAAAGAAGCGCTTGTTTTCTTGTTGGTACCCTTCAATGCCTCTTGGAAAATTCCAATAGG
ATATTTTCTGATTAATGGAATAAATGCGGATCAAAAAGC
>RepeatMasker7164_ClassII_TIR_P
TTTCGCCACATCTTTCGACTGGGAGCTTGGCAACTCCTGTAATCCGGCTTCTCGGAGGTC
GGGACCGGAGGATGGTTTGAGGTCGGGGGTCCTGGTGCTAAGTGGCCCATGTTGACTGGA
CGTCCACACTAAGCCTGGTATTGATATGGATCCCCCGGAGGAGTCTGGGGGATGCAGGTC
TACTAAGGAGGGGCGAATCGGGCCAGGGGGGAAACCCAGCAGCCAAAAGTCCCCGTATCG
GGCAGTAGTGGGATAGCGGCCGGGAGTGGGCGCTTAGTAACAGCCTGACCAATATAATCA
GACCCGTTCCTTTTGCC
>RepeatMasker98289_ClassII_TIR_P
GATGGGACGCAGGTAAACATAAAAACATTTGAAATTCTGGGGTGTAATTGTACCCTTTCA
AATATGAAAACTCATTTTGATCACCCAATTAAACCTACAAAAGTATACTGCATACTTGAC
CCCGCCCATTTGATTAAATTAGCCCGAAATTTATTTGCCGAAACTCATTTGTCATCGGAG
AAAGGTGATATTAGATTCGCATATATATAAAAAACTGCAAGATTTGCAAGAAGAAG
>RepeatMasker76857_ClassII_TIR_P
CCATCGAAAGTTAGTGAGATAATTTCAATACCACAATCCTGGGTTAATATTTCGATACAA
TTTGTTACTAAACTGGCCTTTTGTTCAGCGCTTATCCCATCGATTAAAAAATATCCTAAT
TATTAGTTGGTATTTTCCAGGATCCATTTACACACGTCAGCATAAAAATTAACGCATCTT
TAGCTAATTGAACGTTATTAGCGTTATTTCCAAAATTACCAAATTCTATGCAATCTTTGC
CATCAAAATCTAAACCTTTTCTAATTGCCATTTCATCAAAACTTAGGGCGCATA
>RepeatMasker54197_ClassII_TIR_P
AAAGAAATGGTCCAAAAAGGAAAAAGAGTTCTGTATGTCTCTCTTTTACAAATCGCCATC
TACATATATTTTTCTGCGCCGACAAGGAGTTGTTCTGGCCTCTCCGTCAACAATCCGTTC
ATGGTTGGCAAAATCGAATTGCCTACCCGGATTATGCCCAGAAGTATTTGAAGAATTAAA
AGTTAAATTTAAAAATGCTACAATACAAGAAAAATCATGTGTTGTCTGTTTTGACGAAAT
GTCAATAATGAGGTCACTAGAATATTCAAAAAAATATGATTTAGTGGAAGGCTTTGAAGA
TTTAGGCAGAAACCAACGCAAAAATGCATTGGCAAATTATGTTCTCGTTTTTATGGTTAG
GGGATTATATAAAAGTTGGAAAATGCCTGTTGCATATTTTTTGAGCCACAACAATGTCAA
AGCCGAAAATGTAATACTTCTTGTAAAAGCAATTATTAATAAATTGTTTGACAATGGTCT
ATTGCCTAAAGCAATTGTTTGCGATCAAGCCACTACCAATCAAAAAGTATTCAAAAATTT
AGGGGTAAGTAACAATAGTCCATTTTTTTTTTGTAATGGCCGGAAAATATTTGCAATATT
TGATGTGCCACATTTAATCAAAAATGTAAGAAATAATTTGCAAAGCGGTGATTTCGCTCA
TAATAATAATATTATATCCTTTAAAGATATATTGAAAACATATGAAATTGACAAAAATTC
TCAAAAAAGTAGGTCATTAACAAAAATATCTGAAAAACACTTACACCCAAACAATTTTCA
AAAAATGACTGTTCGGTTTGCAACTCAAATATTCAGTAACACAGTTGCAGCTACCATAAG
AACTGTTCTACAGACAAATCAGCTAATAAGCGAAACAGCCAGTAATACGGCAGATTTTGT
CCAAATGTTTAACAATTTGTTTGATGCATTGAATAGTAAAAAAATGTATGATAAAAATCC
CTATAGGTGCGC
>RepeatMasker16249_ClassII_TIR_P
GGAACGAAGAAGCAGAGTATTCACCGGAATTTCGCAAGTTTGCACTCACGTTGCACTTCT
ATTCAAACAAAGGTTATAACTATCTGCGAGAAGTTTTTAATTTGAGTTTACCCCACCCTC
ACACTGTTGAAAAGTGGTATATTTCTGTGAATGGCAAACCTGGATTTACCAGCGAATCGT
TGAAAGCTTTGAAAATGAGAGCGGATAAATCGAAACATCCTATATACTGTTGTCTTATGA
TTGGTGAAATCGCAATTCAGAAGAAGGTTGAATATGATGGAGAGCATACTTATGGGTGGG
AGGAATTTGGTGCTAATTTGGATACTGATGAAGCACCTGAAGCTAGAGAGGCACTGGTGT
TTTTAGTTACTGGAATAAATGCAAACTGG
>RepeatMasker92225_ClassII_TIR_P
GGGCTTTTAAAACCTTTAATTAAGGGATTTCTAACATTAAGAAAATCGAAAATCCGATCA
ACACTTCGAATAAATTTTACCGTAGGACCTGACCCTTTGAAATCAGGGAGGTTTAATTTT
TGATCATAAAATTCAATGGCATCTGCCACACTACTGCTTAATGTTTGCGCAGCTATGAAT
ACTTTCATTATATGTTTTCTGTATTCTGTATTGCGTCTCCTTAGATTAGACTATTACCTA
GCCTTAATCCTTCCCTTTCTTGTAAATCAGCTAACTTTTCAATATTATTTCCAATCGATT
TCAT
>RepeatMasker34293_ClassII_TIR_P
GGTTTTTTCATGCCGTACAAATCGGATGATTTGAGTTAAAAACATCAAATAAATTATTAA
AAATTTCTATAAAATCTACTGTCCCTTCAGTGTCCACGAAAAGGGAAGATGTTAAAATCT
CATTACATAATTTGAGAGCATTTGCAACACTCATGCTCATGATTTGTGTTGCCAATTTGA
CTTTCATCACTTCATTTCTAAAATAAATGTGACGAGGGGTGATTTTGTTAGCAAAATTAA
GTCCAACATTTTTTTGAAGCTTGACTAAATTTTCTAATAACTGCCAGCGAATCTTCCTTC
CACTCCCGTCAAAAAATTGTCTTTTAGATTCAAATGAATTTCTTACTAGTTTAATCATGT
GACAAGGGTCAAACATAA
>RepeatMasker94768_ClassII_TIR_P
AATTAAACAAATCAAATATCCGATCTATTATTTTGATACTACCTGCAAAGTTTAAATTAC
CGCTGCATCTCAAAAAATCAATTGAATCTGCCACTGAAGAACTCAATACTTGGGTGGCAA
CCCTAACATTCATTTTTTTACCATGAAAATAAACATGGGTACTAGACAACTTATTGGCTA
ACTTTAAACCTTCTTGATCCTGGAGATTATGTAATTTCTTAA
>LTRharvest177_ClassI_LTR_Copia
TGAGGGAAAGTAATTAAAAGATGCCGAGTTTAAGTAAGAACGGTTTAATGTCCAGAGAGC
ACGGAAGTACAAGAAGGTGAATAAAAACAAGATGTCGGATAACACAATTGACAGCGCCAC
AGTGGCTAATTTAAGAACTAATTTAACGTTCGGAAATAATATTTATGTTTAGTATTTCAA
CATCCTCCCTTAAACATAAATCAACCCCATCTTGGATGAGCAGTACTCCAACTTTGATTG
CGGCAACGCTTTGGTGAGTGAGTCGGCTACCATCATGTTGGTCTGCATGTACTTCACATC
AATGAGCCCTTCAGCAACTTTATCTCGCACGAAGTGGTGCCTTACATCAATGTGCTTGGT
TCTAGAATGATAGCCATCAGTACCTGAAAGTTTTATAGAACTTTGATTATCACTATAAAT
TATCATAGCTTCATCCTTCAGTTGAGGCCAAAAACCTTCTTGAAATTGTTTAAGCCACAT
AGCTTCTTGTACACACGATGACAACGACATATACTCTGCTTCAGTCGTTGAAAGTGCAAT
AGTTGGCTGGCGTCTAGAGTTCCAGCTGATAGATCCTCCCTGAAACAAGAATGTGTATCC
AGTGCAGGAACGCCGATCGTCATCTGAGCTTGCCCAATCTGCATCACAGTAACCATGAGC
CATACTCTCCTCTGTATTCTGCTTATATCTCATTCTATAGTTTTCAGTGCTCTTTAGATA
ACGCATTACTCTCTTCAGAGCTAACCAATGCGACATTTGAGGTTTATTATTGTACTTGCT
CAACAAATTTATAACGAAACTTATGTCTGGTCTAGTAATTTGTGAAATATACAATAAACA
CCCAATAATCTCTTGATACGGAATGTCATGTAGAATTTTGTCTTCCTCAGAATTTATAAA
CTTAGTATTTGTATCCATTGGAGTTTTAACACCTTTGCAATCAGACATGCCATATTTCTG
TAGAACTTCTTGTATATACTTCTTCTGGTCTAGATATAAAATTCCCTCCTTCCTGTTTCT
TTCTACATGTATGCCAATACAGTACTTTATTTCTCCCAGATCCTTTATTTTAAATTGTTT
TTGTAACTCTTCCTTGATATAATCTGTAGTGGCTTTATTATTAGAGAATAAAATTATATC
ATCGACATATATAGCTAAAAAAACCATATCATTATTGCTTACAACTTTGCTGTAGATACA
TGGATCTAATTTGTTCTGTATTAGACCTAGTCCTTTCAGTTTTGAACTTAATTTTTTGTT
CCATTGTCGGCTTGCCTGCTTTAACCCATATAGGGATTTTTTTAGTCGACATACTTGGTC
ACCATTGCTATACTGAGGTGGCTGCATCATATAAATTTCTTCTTCTATGTCGCCTTGTAG
AAAAGCTGATACAGCATCTAACTGACATATTTCTAAATCATGCTTGACTGATAATGCAAA
CAAATATCTTAGAGAAGCATACCTCACAACTGGCGAATATACCTCTGTGTAATCAATTCC
AGGTTTCTGAGAGCAACCTTTAATTACTAGCCTTGCTTTATACTTTACTATTTCTCCATT
TTCATTTGTTTTCTTCTTAAAAACCCATTTGCATGGTATTGGACGTTTATTGGCTGGAAG
GGCAGTCAGTTCCCATGTACTATTTTCTAATAGGGATTGATACTCCTCATCCATTGCAGC
CTTCCAATGTTCAGCATCAGTGCTTGATAAAGCTTCCTTGACAGTTACAGGATTTGTAAT
TAGATGGGCACACATTAAATTATTTCCCTGTCTTTGATGTGACCTTAACGTGATGTTCAT
AGTACAACTATTTTCACTATCGCTGTCTTCATTTGTACTGGGATAATATGTCTCATCATC
TGTCCTTGTAGTAGTCACACAACTGTCAAAGGATGTGTCAGCACTCGAGGGTGACAATAT
AGCATCAAGTGTCTCATTCGGTGGGATGGCATCAGCAGATGTTGTTTCAGTACCCTGTGT
ATTATCAGAAGGAATACTAATTAGATGTGGTATGTTTTGTGGTGATGGTGATGTCACGTT
ATGGGTATTTTTCTCAATAAATATCACATCCCTGCTAGTTATTGTCTTTTTAGTTACTGA
GTCATACAATCTGTAGCCTTTTGTGTTATCACAGTAACCCATAAACATCAATTCTCGAGA
CTTTTGATCCCATTTCAAACGGTTCTGCTTTGGAATATGTACCATAGCCTTTGAGCCAAA
AATCTTCAGATGTGAAATGTTTGGTTTCTTACCTGTCCACTTTTCATAGGGAGTTACCTC
ATTCAAAGCTCGTGATGGAGATCTGTTTATGATATATGCTGCTGTGACAACTGCCTCTGC
CCAGAAATGTTTATGCAGCTTTGCTTCAAATAGCATACATTTTGCTCGTTCAACCAGCGT
TCTATTCATTCGCTCCGCTAACCCGTTCTGTTCTGGTGTGTAGGGAGTACTGGTTTGGTG
TTTGATGCCGGAAGCTGCTAAAAAATCAGAGAACACTTTATTACAATATTCTGTGCCATT
GTCGCTTCTTAGTATTTTTATTTTTCTATCCAATTCATTTTCCACTTCCTGTTTAAATCT
TACAAAAACTGATTTAATATCCATCTTGTTCTTCAGAGGGTACACATATACTTTACGGGA
ATAGTCATCTGTAAAGGTTATGAAATATTTTGCACCTCCAAGAGAAGGTGTTTCCATCGG
ACCACATAAATCGGTATGAACTATTTCTAGCAATGCAGTTGCCCTCGAACCAGACTGTGG
AAACGGTGACCTTGTTTGTTTTGCTTCGCAACATATTTTACAAATGTTGTTAATATCTTT
ATTAGTGATAATCACACCTTCAGCACACAACTCCAATCTTTTTACATCTGCCATATTTAA
GTGTCCCAATCTCTTGTGCCATGTCAAAATATCTGTTTTATTTTCACTTGAAACTACATA
AGCATTGCCAGTAACAGTGTTCAGTTTATACATGTTATTGGTCAGTCTCGCAGTTGCTAC
CAGAATCTTATTGGCGTTAAATATATTACAACCAACATCAGTGAACTCAACTTTACAGCC
ATTTTTTGTCAATTGACTGACCGACAACAGGTTTGCACTCAATTCAGGAATATATAAAAC
ATTTCTCACCTGGATCTGTTGTTTATCATTACCTGCATAGGTTTGTATATTTACTTTACC
CATCTTTTGAACAGAAACAACATCATTGTTCGCCACCATTATTGTAGATATCGGAGGTGG
TTGAAAATCATACATCCAGGCATCTCGTTTTGTCATGTGCATTGTGGCACCTGAGTCGAT
ATACCAGTCATCTTCAGTCACTGTACTGTAAGCTGAAAAAACTGCAGAAAAATTATTTTG
GTCACCTTTTTTTACCTTGCATTGACTTTTAAAATGGCCATATTTGTTGCAATTGTAACA
ACGGGGACCTTTTCCTTTTGGCTTTGTACTGTTAGTGCTGTTCTGTTTCTTTGTTAAGAA
TGCAGAAGACTCGGAAATTTTCACCTCCTGTAAAAGCTTTGTCTTGATGAAATCTGCTGA
AATTTTTACGCCTGAACTTTCCAGACCCATAATCATTGGTTTATAATGTTCTGGTAAACC
GGTCAGCATAATCGCTCCCAGCCAATCATCTCCAACTTCAAAACCGATATTTCGTAACTT
GTATGCAGCAGTCATTATCTTATTCACGTAATCTTCCACGCTGGCGCAACTATCTAAGGG
CGTGTTGGTGAGATCCCGCAGTAAACCCACTCTTCTCGACAGCCCGGAGTCTTCGAAAGC
TTTTTGTAGGTTATACCATGCTTCTTTCGCCGACTTAGCGTTTTCAATGTGCACAAAGTT
TATCGGTTCCACCAACAAATTAATCTTAGATTTGGCTTTCACGTCTTTTTTGCTGTCAAT
ATTTGTGCCGGGATCAATGCATTCCCACAAATCCTCGTGTTCTAGGTACGATTTTGCAGC
AAATCTCCACGTGGAATAGTTTTCTCGCCCGGTTAACTTCTCAATTTGTAGGTGAGATAT
AGCCATGTTGCCGGAACGATGCACGTGCGTGCAGTAAGATAATTCGCGAAATATTTTACT
ATACTTTTACTTATGGACATTAAATATCAAACTATTATATTTAAAGGCATGGGACGGCCC
ATAACCTGAGGGAAAGTAATTAAAAGATGCCGAGTTTAAGTAAGAACGGTTTAATGTCCA
GAGAGCACGGAAGTACAAGAAGGTGAATAAAAACAAGATGTCGGATAACACAATTGACAG
CGCCACAGTGGCTAATTTAAGAACTAATTTAACGTTCGGAAATCCTATTTATGTTTAGTA
TTTCAACAATCA
>LTRharvest54_ClassI_LTR_Copia
TGTTGGAATATGGGCACTCAGGAGAGGAAAAATAAAATGTGTTTTTAGATCGACAGTTCA
ATTTAATATAATAAAATATAGTCTGACATTTAGTTCAATTCATAGTTAAAAAGAAACATA
AAAAGAGGACATAAATTAAAAATAAATCATACTTCTTGGTGTAGATTTTTTGCTACACTC
CAACAGTCCCCCTCAAAAAATCAATTACACAATATTAAATCAACATAAATTGTTTACTAA
TACAAACTAAACATTTTAATTAACTATTCATCAATTACCATTTTAGATAAAATTTAAATT
CTGTCTTAAATCAATAAACTTCTTCGATGGTACCACTTTGGTAAAAAGATCAGCTAGCTG
GTTTCCTGTTGAAATAAATTCCAGCTTTATTATTTTGCTTGCAATTTGTTCCCTAACAAA
ATGGTATTTAATATCTATATGTTTAGATCTTTTGTGATTTGTTGGGTTATTGGCAATGGC
AATACAACTATTGTTATCTTCGAAAATAGTAATAGGTTCTTCTAATGAAATGGAAATGCT
ATTTAGCAAAGATTTGAACCAGACTGCTTCTCTTACAGCCTCAAACAAAGCCATGTATTC
AGCTTCTGTTGAAGAGACGGCAACAGTGTTTTGTTTTCGCGTATTCCACGAAATTACACA
ATTATCAAACACTTTGAATAAATAGCCCGTTGTGCTTTTTCGGTCTATTTCATCGCCTCC
CCAGTCAGAATCTGCGTATGCAGTAATCAAGTGTTTGTAATTACATTTATGATATGTCAA
TTTCATATGAATTGTACTTTTGATATATCTCAAAAGATGTTTTAAACACTTCCACAACTC
TTCATTATTCTTGGACTGATATCTACTCAATATACTAACAGGAGCACAAATGTCTGGTCT
CGTACAACGCATCGCGTACATCAGACAGCCTATAACGCTTTTACAAGGCGCATCAAAATT
TGTATCAGAGTTTAGTGCTAAATAATTCAATTTACAAGGAAGAGGTAATTTAGATGGGTT
ACAGTCTTTCATTGAAAACTTATTTAAAACATTTTCTAAATATATAGATTGATCTAAAGT
AATTTTGTCACATGATCTTTCTATTCTTATCCCAAGAAATAACTTAACTTCGTTTAAATC
TGTCATCTCAAATTTCTGCTTTAATCTATTTTTATAAAATTGTAATAAATCCATAGTTTT
GGTGCAAATTATTAAATCATCGACATATAATAGAATGTACACATTTTTATCTTTGGAATT
CAAGTCTAATAAATACAGGCAAGGATCTACAACTGAACTTTTGAATCCCATATCTTTAAT
AACGAGATCGAATCGTTCGAACCAACACCTGGATGACTGCTTTAGCCCATACAGGCTCTT
GTTTAACTTGCAGACTTGATTGTCTTTGGCTGAAATGCCTTCTGGTACCTCCATATAAAT
TGTTTCTTTTAGAATACCATTTAAGAAGGCAGTCTTAACATCCATGTGATGTATCTGTAA
ATCAAATTGATTTGCCAACGCTAAAATAAATCTAAAAGTAGTAATCCGTGCAACTGGCGC
AAACGTTTCGTCATAATCCTGCAAATACTCTTGGGTAAAACCACGAGCTACTAATCGAGC
CTTATAACGCGTGGGTATACCTAATTCATTGTTTTTGATGGTAAACACCCATTTACAACT
AATAATATTGACATCTTCAGGTCTATCTACGAGGGTCCATGTTTGGTTACTACGTAGCGA
ATCAATCTCGCTTTGAACGGCATTTAACCATTTGTTAGTATCATGTCTATCATATATATC
ACTATAAGATACCGGTATAGACTGTACAGTAATCAAAGACAAAAATAAATCTGGGTCGTT
CATCTGTTTATAATCTTTTGGGGTTTGACGTGAAATTCTATCACTACGTCTTAGATTAGG
TTGTTGTATTGAAATAGTATTTTCACCCAAATCATTTTGTTGTTGACTTTCAATTAGCTT
TGCTGAATCACTGTCAAGCTTACTAATTTTTGTGGGTATTACAATGTTGTCACCATTGCT
ACGCGGTGGTCGCGATTGTTCAAAATTTACTTCATCGAAAATAATATCACGAGCTATAAA
TATTTCATTACTTTCAACATTATATAATCTATAACCGTTTACATCATATCCGACCAATAT
TGACTTCATAGATTTTTCGTCAAATTTAGATTTTCTTGTCTTATTATGTACGTAAGCAGT
AGCGCCAAATATTTTCAAATGATTTATCTTTGGCTTTTTTCCATGCCACATTTCATATGG
TGTTTTGCTTGTTAGAACTTTAGTGGGCAAAATATTTGTTAAATATGTCGCTGTTAAAAC
AGCTTCGCCCCAAAATATTTTATCTAACTTCGCACTTGCAACCAATGTTCGAGCCATTTC
GGTTAGTGTACGATTCATTCGTTCTGACACACCATTTTGCTGTGGAGTGTAAGGTACCGT
TAAATGATACATAATACCCTTGTCAACACAAAATTCCTTGAACTCATTTGATAGATATTC
TCGACCATTATCGCAATATAAATTAACTACCTTATTATTAAATATATTTTCACTTTTCGC
AACATAATCCTTAAAACATTTCAATACTTCAGATTTATTATACATTAAATAAGTGACGGT
ATAATGAGTAAAATCTTCAACAAAAGTAACAAAATAGTTTTTGTCGTCAAAAGTAGATGG
TGTTATCGGGCCACAAACATCAGAATGAATAATATAGAGCGGTCTGTTATTTTTAGGTTT
TTCCTTTGATTTAGCAAACGGTAATCTGGACTGTTTACCGAATATACACGATTCACAAAG
CTCATCAGTAGGAATGATATGATTTATAATGTTATTGTCTTCAATCAAACCTTTTAAGAT
ATTGAACTTTTGTTTATTCAAATGACCGAGGCGCTTGTGCCATAGCTCATATGATTTTGA
TGTTTGGGTTAAATTCAAAATATGCTCTAACCGATTAACATAGAAAACAAGATTAAAAAG
ATTATTACTGTTTGTGCCCGACATTAAACATTTACCATTTTTGTAAATATTCACTTTGTT
ATTACTGAAAATTACCAACATACCTGTATCTTGCATACGACTTACAGATAATAAATTATA
AGGAACATCAGGTGAATACAAAATATTTTCAATGCATCCATGAAAACCTAAATTTGTAGT
AACATTTAGCTTTCCTTTACCGAATGCAGAAATATTAGTGCTGTTCTTAGCCACACCAAT
TTTCAATGGGGTGGTAAACTGAATATAGGATGACAAATTATCCTTTGTATTCATAATATG
GTCTGTTGCTCCAGAATCTAAAAGGAAACAAATAGTATTATAATTCTTATTAAATTGTGA
ATTATGTGACTCACATTTTGAGAACATAAAAGCGAAACCATCCTCTTTCTGGTCGATTGT
TTGCACAGTATGAGCTGTTGGCGTTTGGTTGCTACTGCCGCCTTCCTTTTGCATTTTCTT
GAAGAATCGGCAATCCATTTTAACATGATTGCGCCTACCGCAATGATCGCAATATAACTT
TGAGATTTTATGAGTTGAGAATCCTGGTGAAAATTTTTTCTTATGCTGTGCATTATGGAA
ATTTCTCTTGTCGACTCCAGATCTATTCTTCCACGAAAATTTCTTAGAATATGTTTGTAA
AATTTTCATGTCGGTAGTTGTTCCTGCCTTTAATTTGACTTCATGATCCAAAAGACGGGT
CTTGACAAATGCTAGGTTTAGATGCTCTTCACCTAGAGTCTCCAATGCCGTAATTACGCC
GTCGTACGAAGTAGGTAACGTCAGAAGTAAATGTGACACTTTGTCCATCTCGTCTATTTT
TGCACCAGCCGAGATTAACTCTATGATAAGATTATCGAAACTATTAAAGTGCTTGAATAG
AGTCGTATCTGGTTTTAATTTTAAATTCAATAACTGTTTACGCAGAGCTAGCTGTGTAGC
CAAACTTCTCCTCTCATATATTTTATTAAGGTCATCGAAAATAGCCTTTGCTGTTGCAGA
ATCTTTAGCAAAGTTTAAAAATGCATCACCTAAATATTCCACTATAGTACCTTTTGCGAG
TACATTTTTCTTTATCCACTCTTCACTTGGGTTTGGTGGCGGAGCTTCATCAACAACATT
TAGCACATTTAGTTCTCCTAAAAGTGATCTAATTCGTAATTTCCAAGTGCTATAACGATC
ACCGTTAAATTGTTGAATATTCCTTTTATGACTGTTACGGGAATCCATTTTGGAATTTCA
AAAAAAAATTTACAGACTTTAACTGGAAAGAAAAATTATTACGAGTACACTCTATTTCAA
CTGAAAATTCTTTATAGTTACGTGCCTGGGCCCATAACCTGTTGGAATATGGGCACTCAG
GAGAGGAAAAATAAAATGTGTTTTTAGATCGACAGTTCAATTTAATATAATAAAATATAG
TCTGACATTTAGTTCAATTCATAGTTAAAAAGAAACATAAAAAGAGGACATAAATTAAAA
ATAAATCATACTTCTTGGTGTAGATTTTTTGCTACACTCCAACA
>LTRharvest222_ClassI_LTR_Copia
NNNNNNNGTTCTATAAAAATAATTTTGTAATTCTTTTATTAAATAAATAAGTGAAGTTAA
ACCTTAAATAATGTTTATTCATTGCAAATCATTTTCTTAATATGGTAGCAGAGCGTGGTT
AATAAAAAATACAAAAAGATTACAAAAGTTTCGTCAGATTAAGAAAAGTTCCGTACAACG
TGAAGTGTGAAACCAAATCAAAATGGAGCATGCCTCAAATCAAATAATGATACCGATATT
CGATGGTAAAGAATACGCCAATTGGAAGATCAGATTAACGAAGTATTTACAGTATAAAAA
GTGCCAAGAGGTTATAATGCGAAAAATCCAAAGTACAGATGACCAAGACAAATGGGTGGA
AAAGGATGTGCAAGCTAAGAATTATATTTATGGGGCCATTACAAATAAACAATTAGAATA
CATTTCTGAATGTGAAACGGCATACGATATCATTACAAAATTTGACTCGTTGTATTTAAA
GGGCTCGACATCACTACAAATCGTTTATAGAAATAAGCTTGAAAATTTGAAACTAAAAAA
CTACACTGACTTAGATTCCTTCTTCGATGAGTTTGAAAAGTCTGTCAATGAGCTTAAACA
GGCTGGTGCAAAAATATCGGAAAGTGAGAAATTAAATTACATGCTTAGAGCATTGCCAAA
TGAATATAGCCATATAGGCGACCTATTAGATGTCCTGCCAAAAGAAGAAAGAACTGTGGA
TTACTTAATGAACAAAATAAAAATAAAATATTTGGCACAAACACCACAAGAAAAGACAGA
AGTTCCAGACAAATCAAATGCTTTTAAAGCGGAAACTAAGGCGGCCCCTAACTCAAATCT
GTGCTTTGTGTGTGGAAAACCAGGTCATATAAAGAAAAATTGCTGGTACAATAGAGGACA
AAATATAAGAGGAAGAGGTCAGTCTACATATCGTGCTCGTGGTCGAGGATTCAATCGTGG
CCGTGGATTTAATCGTGGTCGAGGGAGAAATTATAGTGCATCAAATACACCGAGTGAACA
AAGTAATTTCCATACTTCAGTTATTCAAAATCATATGACCTCAAGTGTAAGTGAAAATGA
GCCGAATAAGTATCAGATAACATGGTTACTGGACAGTGGATGCACAGATCACATTATAAA
TAGTGATGAGTACTTTGAAAAGTCAGTTATATTGAAGAATCCAGTTAAAGTCAAAGTTGG
TGATGGCAGAATACTAGAAGCTACAAAGGTTGGTGACATTAAGCTATATTTTCTTGTGTA
TGGTTCAAGAACATATGTGACAGTAAGAAATGTATTCTACGTGAGAGAAATGAAGGCAAA
CTTATTGAGTTATGCAAGGATCACAGATAAGAGTAACACAGTAGTATCAAAAGGACATTG
GGCAAAAATTTATGATTCTTATGGCAAAGTAATGGCAATAGCAAAAAAGGAAGAAAGTTT
ATACAAAGTGATCAGTTATGTTGAATATAGTAAAATACAAGCTAATGTGAGTAAGAGTAC
ATTGACAGTGAAGGAAAAATTACATCGTACACTTGGACATGTCAACTTTAAATATTTGGA
TATTATGTGTAAAGATCAGTTACTTGAAGGAATACCTAAAGAAATAGAATTAGAGTATAT
GAAGTGTGCTACATGTATTGAAAACAAAATGCACAACTTACCATTTAATAATAATAGAAG
AAGAGCTGAAGATATATTAGAAATTATTCATACAGATGTAAATGGGCCACATAATATAAC
AGGATATGGTGGTGAAAAATACTTTGTGACCTTCATAGACGACTACAGCAAATTGGCAAA
AGTTTATTGTATCAAGTCAAAAGATCAAGTCGCAGATTGCTTTATAGAATATGTAAATGT
AGTTCAAAACTTAACTGGAAAAATGATAAAAGAATTAAGATGTGATAACGGTAAAGAATA
TATGAACAGTAAAATGTATAGTTTTGCAAGAGAAAAAGGAATATTAATAAAGACATGCCC
AGCATATGTACACGAGTTGAATGGAACTGCGGAGAGATATAACAGGACTATAATGGATAT
GGCTAGATGTTTACTAGCAGAAGCAAGAGTAAATAGATGCTATTGGCCAGAAGTTATTAA
AGCAGCAGCTTATCTGAAGAATAGGAGTTTGGCAAATACTGTAGTAAGGAAAACACCCTA
TGAGATATTCTTCAATAAGAAACCATCAATCAAAGAATTGAAATTATATGGAAGCAGAGT
TTATGTCAGAATACCAGAAGAAAAGAGAAGATCAAAGTGGGATAAAAAGGCAGAATTAGG
AATACTACTTGGATATGTTGAAGTTGGTTATAAAGTATTGATAAATAATAGAATAATAGT
TGCCAGACATGTTGATATTATAGAAGAAGATGTAAAGTTTATAGACAACAGTGAAGATAC
GGATTCAGAAGAAGAAAAACAAGAAGTAGTAAAGGAAATAATAGAAAATAACTTACCGGA
AGAGACTCAAACAATAGATGCAAGTGATGATGATAATCTACAGAATGACGATGACAATTA
TGATAATAGACAAGGAAGAACAAAGAGACACATCAAACGTCCAGTCAGATTTGATGAAGA
ATTTGGATATTACTGTATTTGTGCAAATTTTTGTGACGCTATGATTCCAGGTACATTTCA
GGAGGCGATACAAAGTGATGAGACCAATCAATGGAAAGATGCAATGGACCGTGAGATGAG
CAGCCTTATTAAAAACAATACATGGACATTAGTGAGTAGACCAGAGGACAAGGAAATTCT
AGATGTGAAGTGGGTGTACAAGAGAAAACCAGGTAACATTTATAAAGCTCGCTTAGTAGT
TAGAGGTTTTCAACAAAAGGATAATATTGATGATACATATTCACCTGTTGCCAAAATGCA
AACATTAAAATTGTTATTATCTTATTCTTGTCAGTATAGTTTACACATTCATCAAATGGA
TGTGGAAACAGCCTTTTTAAATGGTAGTGTAATATCAGAAGTTTATGTAAAGCAGCCACA
AGGTTATAATGATGGTTCTAATAAAGTTTATAAGTTAAATAAAGCTTTGTATGGTTTAAA
AGAAAGTCCAAGAGCTTGGTATGAATGTTTTAATGATTTTATTAAAAATCTTGGTTTTTA
TAGAAGCAAGCATGATTATTGTCTGTATGTAAAAAGAGAAAAAAATGTAACAGTTTATAT
ACTTTTGTTTGTCGATGACTTATTAATTTGTTGTAGAGATGTTAACATTATAAAAGATAT
TAAGAAACAGCTGCATAATAAATTTAAAATGAAAGATCTAAATAGAGTGAAAAGCTATAT
TGGAATCGATATTGAGTATAATTATAATGATTCTATAAATGTCTTAACTTTATGTCAGAA
AAATTACATAGATTCTTTAGCAGAAAAATATAACATAAAAAATTCGAAATTGTACAAAAC
TCCAATGGAACTCAATTTAAAACTAAACAAATCTGATGTAAATGAGGATGTTAAATACAG
AAACTTGATAGGTGCACTCTTGTATATCAGTCATGGTACTAGGCCTGACATATCTTATAG
TGTAAACTATTTAAGTAGATTCCAAAATTGTTATGATGAAACACATTTTAAATATGCATT
AAGAGTTTTAAAGTATTTGTATCTAACAAAAGATTTAAAATTAACTTACCGACAAAGTCT
TAAAATTGATAATATTGTAAATTGTTATGTTGATGCCGATTGGGCAGGAGATATCACGGA
TAGGAAGTCAACAACAGGTTTTGTCATTGAATTGTTTGGAAACCCAATTTATTGGAAGTC
TAGGAAACAAAGTTGTGTAACCAAGTCATCTACCTTTGCAGAATATGTTGCATTATCTGA
TGCTGTAACTGAGATAAATTTCTTAAAAAATTTAATTAGTGATATGTTCATTAAAATTTG
TAAGCCTATTAGAATTTATGAAGATAACTCAGGAGCACTGTCTATAGCCAAATATGGTAA
TTTTACTAAAAACTCTAAACACATAGAAGTACAATATCATTATGTTCATGAAAATTATAA
AAATAAAGTTATTGAAATTGTAAAGATTGACTCAAATTCAAATGTTGCAGATATACTTAC
TAAATCTTTGGGAAAATTAAAATTTCTTAAGTTTAGAGAAATGTTGAAATTAGAATAAAA
TGTTGATTTACTGTAAAACCTAAATACATAAGAAAGATAAGTTTATAAATTTTTAAGTAA
AGTTTTTAAGTTTATTTTTAAATTTTGTTTGTAAGTGTTTAAGATAAAAAGTAAGTACTG
TTATGTAAAGAAAGAGTGTGCAAGCTAGGTATTATTAAATATTATGTGAGTTAAACTAAA
GTAATGTGAGGTGAGATAAACAGATACATAGTATGTGTGTGTAAAAGGATAACTGTAATA
AATGTTGCCTAGTAGGTATTTGTTAAAGTAAATTATTATTTAAAGTCTAAGGTTTTAAAA
TATGTATGAAAATAAAAATATAAATGTAAGGAGGCGTGTTGAGATATGGTATACATTTAA
ATATTTTATTTTTACTGGCAACATCTCTCTCTCTCTGTCACCGGGCTTGCACAATGTAGG
TTCTATAAAAATAATTTTGTAATTCTTTTATTAAATAAATAAGTGAAGTTAAACCTTAAA
TAATGTTTATTCATTGCAAATCATTTTCTTAATAATAGGCAAC
>LTRharvest693_ClassI_LTR_Copia
TGTTGGATATTTCGGTAATTAAACGAAGTTACATTGAAATATAAACGGATATTTTATTTT
TATAAATATACACAAGCGTACAAGAAAAGATCATAGTGAAAAAGGGACGAGTGACAGCTA
CCACAGATAAACTAGATACAGATAACAGATAACATTAGGTTGCGTTTACACATCTTCAAC
ACTGGCCCTTAAACGCAAGCTGTTCAACTCTAACCTTTACATAACACAAAAATAAACAAG
AAAATATGCATAACATTCCTAACGAATTTAACAGTCAACATAAATAAACACACAAACATT
TAGGTTACACTATAAACACTAAACCATTCATGTAATAAAATTAAGTTACACAGTTAACAA
TAAATTCGTGAATTTACAATGCAAATTTTTATTAAGTGGCTTTGTCAATACATCGGCTAA
CATATTATTTGTTGACATATACTTGACTTCTACAATACCATCATTAACAATTTCTTTTAT
AAAATGGTGACGTATGTCAATATATTTTGTCCTAGAATGAAACATAAAATTCTTACAAAG
TTTTATTGCAGATTGATTATCATTAAGAACAGTTATTTTAGCCATGACACCAAGCATCTC
AAATAAAAACTTTCTAATGAACAGAGCTTCTTTACATGTGTCAGACAAAGCCATGTATTC
TGCTTCAGTGCTTGATAAAGCAACAGTACGTTGCTTTTTACTTTCCCAAGAGATGATGGA
CTTACCCAATAGAAAGACATAGCCTGTATATGATCTACGGTCGATGTTATTAGACGCCCA
GTCTGCATCCGCATAAGCTGTAATATCCATCCCACCTTTAGAGAAATCAAGAGATAAATT
AATTGTACCTTTTAAGTATCTTAAGACTCTCTTCGCAGCTTTCCAGTGAACCTCTCCAAA
ACAATTATTAAATTGGCTGAGGTAGCTTACCGCATGGCTGATGTCCGGTCTAGTACAGAC
TGCTATGTACATGAGCGAACCAACCAGTTCCCTGTAGTTGTAAGTATCATCCTTCTGCGT
CTCCTGGGGTAACTTCAGGCCGGTCTCCATTGGAGTACCTGCAGGCTTGCAATCCTCCAT
ACGAAATCTCTTCAACAATTTTTGAATATAGTTAGACTGATCAAGAGAGAATCCACTATC
TTTTCTTGACAGTTTCATACCTAAAATATGTTGAGCTGGCCCTAAATCTGTAATTTCGAA
TTCTTGTCTCAAACTTTCTTTAATTTTATCTTTCCCTTGAAAGTTTGGAGAAGTAAATAT
AATCAGATCGTCGACATAGAGTGCAATGAAAATCATTGATTGGTTTTCTGACTTATGGTA
AACACATGGTTCTGAAGTAAGACGACTAAAGTTCAACTTATCACACAAAACCTTACTAAT
TTTATCATTCCAAGATTTTGAAGCTTGTTTAAGTCCATAAATAGCTTTGTTGAGCTTGTA
TACCATGTCTTCACACCCCTTAACTTCAAAACCCTGTGGTTGTTCCATGAAAACGGTTTC
TTTTAGATCACCATTCAAAAATGCAGTTTTAACATCCATATGTTCAATGGTCATGTTATA
CTCGGCAGCTAAAGCAATGAGTAATCTAAGTGAGGAGTACCTCACTACAGGTGAAAACGT
TTCCTGGTAATCAACACCATATTTTTGAGTGAAACCTCTAGCAACTAAACGAGCTTTATG
TCTCAACAACTCACCATTTACTCCATACTTTTTCTTGAAGATCCACTTACACTTCACGGG
CTTCTGCTCCTGCTGTCGTTTCACCAGAGTCCAGCATTTATTTTTAATAAATGATTCATA
CTCAACACTCATAGCCTTACGCCAGCACTCTGACTCTGGACCATTAAGAGCTTCCGCTGC
AGTCCGAGGCTCGTCAGGATCACTGCAGGCCATAAAAGCTACAAAATTGCTTTGCAAAGG
AGATTCTGGAGCATCGTCATAGGAGCAGTCTTCAGAATACTCTGCCTCAGCTAAAGAATC
ATCTCCTGGAAGGTAAGTTGAATCCAAGGGATCATCTATATCATTATCACTCTCAGAACT
ATCTATTGTGATTATACTTAAACGCTGTTGATCATTCTGTGATAATACAGTGTCATCAGA
ATTTTCAGCGGTCACAGCAGATGATTCTGATGGTGGAACCCCATTCTGATCTGAACTTAG
ATCAAGAAACAATAGTTGATCACTACTATCATTATGTGACCTATCTGACACATAAAACTG
ATCTTCTAAGAAAATTACATCACGAGAATGAATTAAGTTCCCAGGATTATTTGGGTCTAT
GAGTCTATACCCCTTAGATTCCTCACTATACCCCACAAATATGTATGGTTTACTCTTAGA
ATCAAGTTTCTTTCTATTTTTAATCATAACATAAGCAATACAACCAAAGATCCTTAAATT
GCTAAGATTTACCTTTTGCTCGCTCCATTTTTCTTCCGGCGTAGTGCCAGGAACTGCTTT
TGTTGGACTTCGGTTCTTTAAATAGACAGCCGTGTTAGCAGCTTCAGCCCAGTATTTATA
TCCCAGTCCAGCATCACGCAGCATGCACCTTACCTTCTCCATGATTGTTCTATTGGAGCG
TTCAGCAACACCATTTTGCTGCGGGCAATTAGGCACAGTCTTCTGATGCTTGACACCATG
TGCCTTCAAGTAATCCTGAAATTCAGTACTCATGTATTCTCCACCTCTATCACTTCTTAG
TATTTTTAACTTCTTTCCAGTCTCATTTTCTACAAGAGCTTTAAATTGTTTAAAATACTT
AAAAGTTTCATCTTTAGACTTCAAGAAATAAATGAAATGTTTTCTTGTGTAATCATCTAT
AAAACTCACGAAATACTTGGCACCACTAAATGATGGAGTCTGTATAGGACCACACAGGTC
TGTATGCACTAAACCTAACACCTCAATAGCTCTAGTGTAGGACTTCTTTGGGAACGGCAA
TCTAGCTTGCTTCCCTTCAATGCAGGGTACACACTGTTTATAATCAGAAACATTATAATT
AATACCAGTGGCCATACCTGATTTCAGAAGATGCATACTCCTCGAATTCAGATGTCCTAG
ACGCCGGTGCCATACCTCCTGGGATGTGCAGTCCGCTACTGCTGCAAGTGACAAGGACTG
TTGCTCCATACAGCTATTGTCTGACACAGTGTCGAGTTGATAGACACCATTTACTTGTGT
ACCAGTGGCTAAAACTTCATCATCATCATAAATTGTACAAGAATGACTATCAAAAGTAAC
AATATAGCCCTTATTGGTCATAGCACTCACTGATAAGAGATTTGTACTTAAGTTAGGTAC
ATAATAGGCATCGCTTATAGTCTTAGTACACCCCTTAAGATTAACTTTCACTTGTCCTAC
ACCTGCAGTCGACAACTTATCCCCATTTGCTATGCTTACGTCCACAGTTGTATTTGGATT
AACATCTAACAAAAGCTTATCGTTGTTGCACATATGATTTGTGGCTCCCGAGTCGATATA
CCAAACATCACTATGAACTTTCACTGAAAGCGCAGCGATCAAAGACTTCTCGTTCGATTT
AGCCTTTGACTTGTTTTTGTCTCGACTCTGAGTTTTCTCCTTTTCAGTCGCAGCTTGTTT
ATCAGGACAATCTCTTGAAAAGTGACCCAACCGCTTACACTTGAAACATTTCGGCTGCTT
CCGACTGACTAATGCTGTCGCGCTATCCTGCTTGCCTTTCCGTCTACGAGTTTCCTCTAG
CAGCTTGCCTGACGTGTGCTCCGTAGTCAACTCAGTACCAGCATTTTCAATCGCCATAAT
CAACGGGTCAAAGTCTTCAGTAAGACCGCTCAGCATTATCACAGCAACAAATTCGTCGTC
CAGGGGGTACTCCATTTCACTCAACTGATGTGAAAATTCCTTAATTTTATTTAGGTAGTT
TTCCATTGAGCTGCAATCACTCAACTTAGTGTTGAATAAACTTCTCAGCAGGCCAAGTCT
CCTGGACAGTCCACGACCTTCGTACGCCTTCTTCAGATTATTCCATGCTTCGTATGCACT
TTTCGCTGATCGAATGTTAGGAATAACATCGGAGTGCACTGAAAGTGCAATTCGTGCCAG
CGCCTTTTCTTCCTTCTTTTTGTCGGCACTTTCGGCTTCGGATTTCAATTCTTTTTCGAC
GAATTCCCAAAGTTCTTCATGTACTAGCAACATCCGCATAGTAAACTTCCACGTAGAATA
ATTTTCCAACCCTTTGAGTTTTTCTATGGTATTCACGTTTGTGGACGCCATTGCAAAGTA
CGATAGTTGCAGAACAAAAGCCGGCCGGTTTTCTTCGAAGTCAGCAAATACAGCAATCCA
ACCGAAATATCAGCGTATATCAACAACATGAACCACGCTCTGCTACCATGTTGGATATTT
CGGTAATTAAACGAAGTTACATTGAAATATAAACGGATATTTTATTTTTATAAATATACA
CAAGCGTACAAGAAAAGATCATAGTGAAAAAGGGACGAGTGACAGCTACCACAGATAAAC
TAGATACAGATAACAGATAACATTAGGTTGCGTTTACACATCTTCAACA
>LTRharvest360_ClassI_LTR_Copia
TAATGACTTTTTAATGAAACAAGTAGTTTTACTTAGTAAAAATAGCAAAAACTTTAATAA
TTATCATGTACAATACACCGGCTAGTAATGTCCACGGAGCAGAGAGAGACCATAGATTAA
AAATACAAAACTATAACTATGCTGAATGGAACAAGGGAAATTGAGTACAAGGCGCAAAAT
CAAAATTTTACAACACTCTCCCTGAATTTAAGCCTTCATAAAAAATAATAATTTTAAATA
TTGACAAAAGAGATTAACACTGATACAATAACTAACTGCTAATGACTACATCATTAGACT
TAAGTCCAATTTTATCTCTTAAATAACAAAACTTAACTTTACTTAAAGGTTTGGTAAAAA
TGTCAGCATATTGCTCATCACTACACACATAGTTTAATTCAATAACCTTATCATAGTATT
TTTCTTTAATGAAGTGAAACTTAATGTCTATATGTTTGCACCGTTTATGAAAGTTAGTAT
TTTTGATTACACTGATAGCACTTTGATTGTCTAAATTTAAACATACAGACTTTTGATTAA
ATTCACCAATATCAGATAGTAACTGTTTAATCCACATGACTTCCTTTGTAGCAGCACAGG
CTGCCATAAATTCTGCTTCAGTGGTTGATAGTGCCACTGTTTGTTGTTTTTGACAGGCCC
ATGTCACTGCTCCTCCATTTTTAATAAATACATATCCAGTAACCGAACATCTTGTATTAG
GGTCATTAGCAAAGTCTGCATCACTATACCCTATGACAATATTGGGATCAGATGACTGTA
TGTAATAGATACCATACTCTTTAGTTTCTTTTAGATACTTGAAAATTTTCTTCACAGCAT
TCCAATGAGTTTCATTATAAGAGTTTAAAAAATCGACTCACCAGGCTTACAGCAAAGGAA
ATGTCAGGTCGGCTTACTGTAGCAAGGTGCATCAATGATCCAACAGCTTCCCGATATGGA
ATGTTCTTTTCTGGTTCACCTTCTCCTTTTTCCAATATTGTATGTGGATCAGTTGGAATA
CTGTTAGGTTTACATTCATTTAAATTAAATGTATTCAATAGCTTTTCAATATAGCTTAAT
TGATGTATAAAGATATAAGTATCTTGTTTTATTATTTCCATACCAACAAAATTTTTGACT
GGAAAAGTCTTTACTTCAAATATTGACTGTAAGTCATTAATTAACTCCTTTATGGTTGAC
ATATCTTTAGAGAGTATCAGTCCATCGTCGACATATAAGCACAGATAGCATTTTTCTCCA
TTAATAGTGCCTACATACACACACTGGTCAGCTTTACTGTTAACAAGCCCAAACTTCTTT
AAAACTGAATCAAACTTATAGTTCCAGCATCTGGGAGATTGTTTTAAGCCATATAATGAT
TTATTTAGCTTACATACCTTATTAGTATTGCAAGTTAAGCCCTCAGGTACAGTCATGTAT
ATGTCTTCTACAAGCTCACCATAAAGGAAAGCTGTTTTTATGTCTAATTGTATTATTTGA
AGGTTATGTTGGGCAGCTTCAGACAGTAATAGACGAATTGAATCATACCTCACAGTAGGT
GCGAATGTTTCTTGATAGTCAATACCTTTGGTTTGTGAGTAACCTTTCGCACAAAGCCGA
GACTTGTATCTTGGTCCAGAACATTCTTCCTTGATGCGAAATACCCATTTACATCCAATT
ACTCGCATATCAGGAGTTTTATCAACTAATGTCCAAGTTTTATTTTGTTGATGAGCATCA
AGCTCTTCTTTTATTGACATTATCCATTTTGAAGCATCAACAGACTTCATTGCTTGTTCA
TAGTTATCAGGAACCTCATAATTTAATAATTGTTCATCAAAACACAGGTAAGAGCTTTCT
TCTTGTTTCTTTGACTTTAAAACTTGACTTCTTGTTCTGATTATAGTTTGTCTTTCTGGT
GAAGATTCTATGCTTTCATCTGGGAAGTACTCACTGTCAGATTTGCTCTCATTAACAGTG
TTAAATGAGTCATCATCACTTAAAATTTGTTCACTATGTGTACTGCTCTCATTAGTATTC
AACTCAATGGGCACATAGTCTCTTTTGACTGTTGACTCCAGAAATACAGCATCCCTGCTT
TTAATAGCAATTTTTGAGTTAGGCAATAAAAAGCGATACCCTTTTGTGTTCTCACAATAT
CCAATGAAAGTCATTTTTTGTGATTTTGAATCCAACTTCTTCCTTTTCTCTTTTGGCAAG
TGAACCATTGCCTCACATCCAAATGTCCTCATGTGGCTAACGTTGGGCTTTTGTCCAGTC
CACATTTCTTCAGGAGTCTTATAGCACAGAGATTTAGTTGGAGAACGGTTTATGATATAA
GCAGCGGTGTGAATTGCTTCAGCCCAATAAACTTTAGGTAAGTTGGCATTTAACATCATA
CACTTTGCTCTCTCTATTAATGTTCTATTCATCCTTTCGGCTGTGCCATTTTGTTGTGGA
GTGTAAGGTGTGGTTGTCTGATGCCTTATTCCACATTCTTTAAGAAATTTTGAAAAATTC
TTGTTTACATATTCTAGTCCGTTATCAGATCTGAGAATTTTAATTGTACGGTTTAACTGA
TTCTCAACTAACTTTTTGAATTCAGTAAATTTTTCCAGCACTTCAGATTTGTTATGCATG
ACATATACAAATATTTTCTTTGAGTAGTCATCAAGAAATGTCACAAAATATCTGGCCTTG
CCAAATGACTGCGTTTCCATTGGTCCACAAACATCGGAGTGAATTAGTTCAAGCAAGTCT
TTACTCTGAGACCCTTGAGTTTTAAACGGTAAACGTGTTTGTTTTCCTTCCTGACACGTT
ATACATTTCACATTGTTTGCAGGTACACCAAGCTTTAAGTCGGCAGCATTCTCACTCAAT
TTATTCAAGCTTTGAAAGTTTAGGTGCCCCATTCTTTGATGCCACAGGTACACATCTTGC
TCAATAACATCTGATATGCATGCATGTGCTGCAGACACGTTTAAGCGATACATATTGTTT
ATCAAGCTTGCTGTTGCGACTACAACATTATCTTGGTTAAGTATAATACAGCCATTTTTA
TTAAACTCCACTTGGCCGCCATTCTTAATTATTTGACTTACTGACAGCAAGTTTGTAGCT
AGTTCAGGTACATAGAGCACATTTTTAATCAATATTTCATTTTGTTGACCTCTCTCATTA
TGAACACATAAGCTTATTTTTCCAGAGCTGTGAACAGATAATGACTTGTTATTAGCAACT
TTAATAGTTTTTATATCTGGATTTGTTTCTTCTATGAACAAATTTTTGTGTTTGGTCATG
TGTACTGAGGCGCCAGAATCAATATACCAGTCATCAGAGTAACCAGAAGATGCAATAAAT
ACAGCCGCATAGGATGATTGGTTGTTTTTACCTTCTTGGTTCTTATTAGGTTTTGATTTA
CAGTCAGGACTTTTATGACCATATTTGTTGCATGTATAACAGCGAGGGCCTTTTGAAAAT
CGTTTATTTTTGTTCTGAAACTTATTAAACTTCGAAGCAAAAGCAGTTGAATCAGTTACA
GTTTCTTTAACATCTTGTAGAAGTTTAGATTTTATTGAATCAGAGCTAATCTTCATACCT
GAACTTTCGATTGCTATTATCATTGGCTTGTAACTTTCAGGAAGGCCGGACAATAAGAGT
GTACCAAGCCATTCGTCGTCTACATGAAAGCCAATGTTCCTTAATTTATGTGCTGTGGTT
ATTATTTTGCTGACATACTCCTCTACATTTGAACATCCTGCTAGTGTAGTATTGCACAAG
TCTCGCAGTAGGCCAACCCGGCGTGTAAGTCCTGAATCGTCAAAAGCACGGGATAAGTTG
TCCCAAACCTCCTTAGCAGTAGTGGATTCTTGAATATGAATATAATTCACGGGATCCACC
ATAAGAATTATCTTTGACCTGGCCTTGGTGTCACGCTTTTTGTCGAGTTCTTTGGGTGGA
TTTTCGATGCAATCCCATAGTTCCTCGTGTTCCAAGTAAGTTTTGACTGCAAATCGCCAT
GTCGCGTAATTCTCACGGCCCGTTAATTTCTCTATTAATGCCAATGAGTTATTTGACGAC
GACATGTTGTTGTCGGAAAAGTCTTTTAACCGAGCACGTTGCGTTTGCGGCTTTGTGAAT
TTCGAACTTTTAGAATACTGAGTTTACTAACTTTTATTCACTGATTTTAACTAATCGGAC
ACTCTGGGCCCATAACCTAATGACTTTTTAATGAAACAAGTAGTTTTACTTAGTAAAAAT
AGCAAAAACTTTAATAATTATCATGTACAATACACCGGCTAGTAATGTCCACGGAGCAGA
GAGAGACCATAGATTAAAAATACAAAACTATAACTATGCTGAATGGAACAAGGGAAATTG
AGTACAAGGCGCAAAATCAAAATTTTACAACA
>RepeatScout1395_ClassI_undefined_undefined
ACTAGATGGCGCTGTACAATTCCGTCCGATTTCTGTATCGCGGTGTTAAGATTCTCCGCC
GTTGAACGACCCTCGCGCGGTACTGTAGTGAACTCATACTTACCTGGCGTAGGGGATACC
GTGATCACGAAGGCGGTTCCCCCAGGGCGAGGTCTATCCATTGCACTGCGGATAGGTTGA
CCCCTGCGATTATCCCTAATGTGGATAACTCGGACGCGTAATTTTTGGTAGTGAGGGACT
GCGTACGCGCTGTCCCCTCAGAATTCCTATAAAA
>RepeatScout3277_ClassII_Maverick_Maverick
GGTCTTGATTTTAATACTGAAAAGTATAGTAAACCGCACTCGTATTGATCAGATAAATGA
AGAGGTGGTTGAAAATACGAGACCAGTTCTGATTTATTTCCAGAGATGGTAACCGTAGTA
GACATGCTTGCATACTGAACTCTTTTAAATGATCCTGTTTATTTTATTTCTTGATTATAC
CAAAAATTCTTTAAGAAATTTAAACATAGATGTCCACAGTTGAAGGGGTGATCACGTTGT
ATATTTTCATAATTATAGTGAATGTTAGAACCTACATATTTTATAAATTCCTTTGGAGGC
TTAAGATTTCCATAACTATCGAAATACTCAACATAATCATTATATTTTGCATAGGCTACC
CAATGAGAACCAGGATTTTTAGAACTATCTAAATTAATAAC
>RepeatScout2876_ClassII_Maverick_Maverick
TCATGATAACCTGCGCACAATGTTACTGAAAGGTTTGTATTCCACAAGTCGATCGTTAAT
AATTAAACAATACGCAGTTGTATTATCTGGTATTGGTGTGGAACATTCAACTTCCAACCG
CACATCCACTGGACCGGTTTTTAAACTATCGTTTTGTCTTGAACAATCTAAGATAAAAAG
AGGGGCCTTTTCTTTAAAATCTTTTAGATCAAGCAATGGGTCTACAGGACTGTTGTAATA
CGACTGACGAAATTTCACATACATTTCATATAATATACTGTACTTGTTCTCAGAAAACTT
TAAACTCAAAGGTTCGTAGGGATAATATTGCGAATTCAAAAAGAGTGTTACGTTGGTCAC
TTCACAATGATCAAATAGTGAACTGTCTTTAGTCCTATTATTTCTCCTATTAGTTTGCAA
GCAAAAAATTACATATCGAGGCTTTTCCAATTGTGAAGCAGTTTTAACTGACCAAGAATG
CTTTGTAGTTTTAGGTAGCAAAGGATACTCATATAAATCCCAATTTCTAAAAGCCATCTG
AATAGGTTTATCTCTTTCTAAATGTTTTAAAAGTGTTAGTCGTTCTCGATCTGACACTTT
TATATGTGGCACCCTCCACTGAACTCTTTGTATATCTATTTGAAAATGAACAACATCATC
AGTAACAATAACACTATTTAAGTTAGAGTTACTTCTACTCAAAATAAGTTCATGTTTACA
ATTTATCACAATTTTATTGTAATCTTCTGCAAACCCTAAAACCTTATTCAAAGGTACCAC
AGCACTAAAATGTCCATCACTTTGAAATCCTGCTAAGTTCCAACCCCATAAAGCAGCAAC
TTTATTTTCTGCTTCATTCAATGAAATGTATGACTTTATTGTTGACGTAATTCCCGAATT
TTTAATACGATCTATTTCAATACCATTCATTTCGTATCTGATGTCTTGAAACAAAGACAT
AACAGGGTTATTAGTGAACGTAACAGTTTTCTTGATCGGATTCCCATCCTTACCGAACAG
CTTTGCCTGACCTTCGATGTAAATTGAACTGGCTGATGGTAGCACGTATATATCTTGCTG
ATGTATGGGGATTCTGATTTCATCGTTTTCT
>RepeatMasker98717_ClassII_TIR_Transib
TTATCAACTTTGGTGTTTCATCTGTGGTGCCACCCCCAAGACGATGAACGATGACCCCGC
GAAGTTTAATAGCAATCAGGAACATTTTGACTTTGGTTTATCTACACTTCATGCGTGGAT
TCGTTGCTTTGAATGCCTTTTACATATCAGCTACAAGTTGAATATTAAGAAATGGCAGGC
TAGAAGCGACGAAGACAAAACTGATATCAAGGTTCGTTCCGAAGAAATCAAGTTAAAATT
CAAGAACGAGATGGGACTCATTGTAGATAAACCAAAGCCAGGATTTGGTTCTTCCAATGA
TGGAAACACAGCCCGTCGCTTTTTTAAGAATGCTGAGATGAGCGCTTAAATCACAGGGAT
GTTACTATTATCAAACAGTTTGATGTTATTTTGAGGACATTGTCTTCTGGGTTCGAAATA
AACTTGGTTGAATTTAATGAATTTTGTCTTGAAACTAGAAGACATTACCTTAGTCTCTAT
TCGTGGTACTATATGCCGGCTACTGTACATAAAATATTAGTACACAGTACTGAGGTCATC
AAAGTGGCATTGCTTCCAATTGGGAAGCTTTCCGAAGAGGCTCAAGAAGCACGTAACAAA
GATTGCCGCAGATTTAGGGAGTACAACACCCGCAAGTGCTCACGTGTTGCTACGAATAGA
GACTTGCT
>RepeatMasker34287_ClassII_TIR_Transib
TTACTCTTATAAGTAAATGGGGGTGTGACGGAAGTTCCGGTCATAGTGCTTACAAACAGA
GATTTGAGAATAGCGAAGACACAGATGAGTTTCTTTTTGTTTATTCGTTTGTTCCTCTGA
GGTTAATTGACGAAGATAACAACACTATCTGGCAAAATCCTCGTCCCTCATCCACGATGT
TTTGTCGTCCAATCAAATTCATTTTTGTTAAAGAAACTATGGAAATTACAAAAATCGAGA
CAAATAAGGTTTTGGAACAAATAAACAACTTAGAGCCTACATCTTCTGATCTTGCTGGTT
CTGAAATTTCTGTTAAGCACAAGTTATTGTTGACAATGACCGATGGAAAAGTGTGCAATG
CTTTGACAGAGACTCAT
>RepeatMasker33635_ClassII_TIR_Transib
AAAAAAGTAACATGGCAAAACCTATTACCATCGTCTCCAAGATTTTGTAGATAAGAATTC
GGTTCATACACGAAACTAAAGACATAACCCTAGAAGAGATTCAGCATAACAAAAATCAAA
TAAAAGACCTAACCGAATCAAAAGTAATTGTTAACGGAATCAACCAAATTAAGAACACTC
TACTGTTCACTACGGTAGATGGAAAAATATGCAATGCTGCAACTAACACATTATCAACAA
TGCTATGCTTTTTGTGTGGTGCGACCTCGAAAGCTTTTAATAATTTAACCGTGAAGAAAA
AGGTGAACTCGAAATCATTAAATTTTGGGCTTTCCGTGCTTCACGCTAAAATTAGATTAT
TTGAATCTATTCTACTATTGATCCCTATCTATTGATCTCTATCGGAAAATGGCAAGTTAG
A
>RepeatMasker99387_ClassII_TIR_Transib
TTCTCTGAACCTCCTAAAGTCTTTGTTTCGGGCCTCTGAAGCTTCTTCCGAAAGACTTTC
AATTGGTACAATAGCATTTTCTGCAATTATGTCCCCTCCGTGAATCAACAATTTGTTGAC
GGTGGATGACTTATAGTACCAATCATTCAGTTCCACGTATTTTTCAGCGGTTCTAGCGTA
TTCTTTAAATTTCGGCACGTCTACAATCTCTCCAGATAGCTTAGAGAATCACAGAAAATC
TGCGTATTAGGTCTTTATCTAATCCAGTAATCGCTGCAGTTTTAACAGGAAATTAAAAAA
AACGGCATTGCTGTGTTGCCGTCATTAGTTGTGCCTGATCCTTGCTTAACGATGTCAATC
AAAAGGTTGAGATCATCTTTGAATCGATCTTGAATGAGTTTTTTTCGTGAATGCAATAAC
TCTTGATGACCTTCTCCTCTTGCAGACCACTTTTTGAAGTCGAGACGATACGCTATGTGT
AGAAGACATTCCATCACTTTAATGCGGGCATGAAGTGTTGATAATCCGAACTCA
>RepeatMasker98716_ClassII_TIR_Transib
ACACTTGTTAGTAAACGGGGATGTGATGGCAGTTCTGGGCACAGCACATACAAACAGAAA
TTTGAGAACAGTGAAGATACGGACGAATTTCTTTTCGTATTTTCTTTCGTTCCGCTTAAG
TTATATGATGGGTCCAAAATTATTTGGCAAAATCCTCGACCTTCATCAACTATGTATTGT
CGCCCAATCAGATTTATATTTGCTAAGGAAAC
>TEdenovo3435_ClassII_TIR_Transib
CGCACAGTGTGAGAATCTCGCAATCTAGGGGGATTTAATTCCAAATCGAATTAATTAAAA
TATACAAGTTAAAAAATAATATTTCTTGGTTTACAAATAAATAAAAATACTTAAATAGTG
AGAGAAAATAAAGTTTTATTTGAAAAAATGCGATATGAATAAATTTTGTTATTTTAGTCA
CTATTTCCACTTTCGGCCTCATTTACGGTGGGTACAGAAAGCAATTTTAGGACATCAGGA
TCTAAAGGACTCCGTTTTCTCTTCATTATAAGTCTCAAGCTGGATATGAAGGGGTCTGAT
GATATGAGAAGTCTGTTAAGTAGGTCGGTATTGGTGTCTATTCGTGTCGTTTTTCTAGTG
AAGAATTCCCTGTATCTTCGGTTATCTTTGTTTCTAGCCTCTTGTGCCTCCTCTGATAAC
TGGCCAATCGGCAAAATACACGAAGCTATGACATCCCGGACATTAAATAAAACTTTGTAC
ACTCTAACTAGCATGTTATACCATAAGTATTCCCCAAGTTTCTGGTTCCTTCTGTGTAAC
TATTGAAGGAATCCAAATCGACTGTAAAACCCGACCCGAGAGT
>RepeatMasker34314_ClassII_TIR_Transib
TGGTACAAATGTTCCAATGCATAAAATACTAATACATGGCACAACTGTCATGGAAAATGC
ACTATTGCACCTCTTGGTTTATTGTCAGAAGAAGCAGCAGAGGCGCGTAACAAGCATATT
CGACTGTACCGACAAAATTACGCTAGAAAATTTTCTAGAGAGCAATGCAATTTTGATGTA
ATGAACAGATTATTGCTCAGCTCAGATCCCTTGATATCTAGCAT
>RepeatMasker92211_ClassII_TIR_Transib
ACTATGATCGACCGAAAAGTTTCTCAAGTGTTAACACAGCCCCCACCGAGTGCTTCGTGT
ACTGTTAGTGGAGCAACTCCTAGACAGATGAACGATCTAACAAAAGTAACAGCGAGAATT
GAGAATGGAGATGCGTTTAAACACTTACTGTCTACCTTACATGCGTGGATAAGACGTATG
AAGATGATTCTGCATATTTCTTATAATCTAGGATATCAAAAGTGGTCTGCATCGA
>RepeatMasker93876_ClassII_TIR_Transib
CTATATGCCATCTTCAGTCACAAAATTCTTATACATGGTATCAAAATAATAGAACATTTT
GCAGTTTTATTAATAGTTCAATTATCGGAAGATGCTCGAGACGCGTAATAAAGACTATTA
GAAATATCGGTTCAATCACACGCTAGGAAGTGTTCCAGGTCTGCCACAATGGAAGACTTT
CTGCACATGTTGTTGTATACTTCTGACCCCTATATATCTAGCTTAA
>RepeatMasker12964_ClassII_TIR_Transib
AATTTGATTTTTGATATCAGCCACAACAGACGCGGTTTTTTCAGGAGTTTCTTTGGCAAA
TTCTATTAATATAGGTCGGCAATATCTTACGGATGAGCAAGCTTCATTTTTCCAAATAAC
GATATTAGTTGTCACATCTATGAGTTTAATGGGTACAAGTGAAGCAATAAAAAGGTTCGC
ATCTGATATGAAATCACTTTCTTCGGGCAAAACTTGCTTGTATTCACTTTGCCCTGATGA
CCCGTCACAACCCCATTTGCAGAATAGTTTCAACTGTCTTATACCGTTTTTGTAAACTGA
ACCAATTAGTAATATACGAGCTACAGTATGATCCAATAAGTCCTGCAGATTGACTTTTGC
ACTTATGTTAGTAATGGTTATGCTCGAATCTGGTGGGTAACACATCTTCTTCGCTTC
>RepeatMasker29582_ClassII_TIR_Transib
ATGGATCAGATGATTCAAGTCCACGGTGAAATAAGTCTGTGATAGTTATTTCACGATCGA
GCTTGCGTGTGTGATGCTCACGATCATAACGCCAGAATTTGTTCCTAGATTCCCCGGCTT
GCTCTGACAACATACCTATTGGTAATGGGCTGGACTCTATAATTTGCTGACCGTGCATTA
ATATTTTGTGCACTGTAGTGGACATATAATACCATTTGTATGTTTTCACATATCTTGTTG
CAATAGATTGACAAAGATCATCAAATTTTTTTGCATTAATTATCAACCCACTGGATAAAA
CCACTAAAATGGTATGTAAATCTTCCGCCAACCATGGTTCTAGACCCAAGATTTCAGAAA
AAGATTCTCTGTATTTATCGGACAGTGCAGTACGTGCGGTATTTCCATCGTTTGTGGTCC

>TEdenovo2038_ClassII_TIR_Transib
TTACTTACATAAAATAGAATTAAATATCATTGTATAAACAGTGTCTAACGAGAAAACAAT
AATTTACAAAATTCAACAAGCTCCTACAGATTTTTGTTGACAGCAAGAAGGGACTTGGCT
TCATCGAAAAGTTCTTTCGATATTGTTTCTGAGGTATTTCTCAAACTTGATATACTATGG
ATCAGAAGTGTACAATAAGGTATGGAAAACGTCTGTATTGGTAGCCGCTCTTGAACACTT
TCTAGAATGATGAAGTCTAAACTTTTTGTAATCCTTGTTGCGGGATTCTTGAGCGTCTTC
GGACAATTGTCCGATAGGTAAAATAGCATAGTACTCAATGATTTTTTCTCCGTGAATAAG
TATTTAATGTACGGAGGAAGGCATATAATACCAATTATAAATATTTACGTACAGTTGGGC
GGTACTATATGCGTATTCACCGAACTTTTTTGAATCAATAGCCATTCCAGATGACATAGT
TTGTAGTATAATGTACATTCGTTTTATAAGTTCTACGTCTACACCTGTAATGTCTGCAGA
GCAAGAGTAATTCTGAAAAAATCTCCGAGCTGTGTTTCCATCATTACTATTTCCAGTGCC
TTGTCGAGGTTTATCGATATGCAGTCCCATTTCCTCCCTAAACCGCTTTTGTAACAGTTT
TTTTCTTTTCGTCTTTGTTTTTTTTATTTTCTGGTGTAGTGGCTGACCACTTTTGGAAAG
ACAAGTTATAGGAAATGTGTAAAATCATCTCCATACTTCTAATCCAAGCGTGTAGT
>RepeatMasker109285_ClassII_TIR_Transib
TGATATTGCTTGTATGATATTCACGAATTCTTCGAAATTCTTTATTTCTTGCTTCGCCCG
CTTCTTCGGAAAGAATGCTAATTGGTAGGAGGCCAAAGTGATGACAAATGTCTGCACCGT
ATATGAGTAGCTTGTGTAAATGCACAAAGATCTCAGCTGTTTCTCTGCAATAAGTCCTGA
ATATTTCAATATCTATCTATAGCACATCCTGATGAAATCGTTTGAAGAATAACCGCAAAT
GCTTTAGTAGGCCTTTGTCAATTTTAGTTATTTCGGCAGATTTATCATAATCTCTAAAAA
ACCTTCTGGCTGTGTTTCCGTCGTTTGTGGTTCTAAAGCCTTGCTTCACAAAATCCAAAA
GTATTATCATTTGCTGTACGAATTCTTCTTGAGTCAAATGTTTCTTCGCAGCTTTTAGTT
GCTTGTTAGCACCTCGTGCAGTCCACAACTCAAAGTCCATGTTGTAAGATATGTGTAGAA
AATACTCCATACAACGAATCCACATATGAAGAGTAGAAAGTCCATATTTATAAACATCTT
CTCGAACAGGTCTTAAAATACTTCTGACAGCTTGTTCATCTCGGTCGGCCTTGCTAAAGG
CAAATATTGCAGGCAGATGCACGAAGTATCCGTTATAATAGTGGCCACTTTTCCGTCGAT
CATTGTCATAT
>RepeatMasker66083_ClassII_TIR_Transib
TGACAATGATCGACGGAAAAGTGGCCACTATTATAACGGATACTTCGTCTGCATCTGCCT
GCAATATTTGCCTTGCAAAGCCGACCGAGATGAACAAGCTGTCAGAAGTATTTTCAAGAC
CTGTTCGAGAAGATGTTTATAAATATGGACTTTCTACTCTTCATATGTGGATTCGTTGTA
TGGAGTGTATTCTACACATATCTTACAATATGGACTTTGAGTTGTGGACTGCACGAGGTG
CTAACAAGCAACTAAAAGCTGCGAAGAAACATTTGACACAAGAAGAATTCAAACAGCAAA
TGGGAATACTTGTAGATTATGTGAAGCAAGTCTTTGGAACCACAAACGACGGAAACACAG
CCAGAAGGTTTTTTAGAGATTATGAGAAATCTGCCGAAATAACCAAAATTGACAAAGGCC
TACTAAAGCATTTTGCGGTTATTCTTCAAACGATTTCATCACGATGTGCCATAGATATTG
AAAAATTCAGGACTTATTGCAGAGAAACAGCTGAGATCTTTGTGCATTTATACCCATGGT
TTTATATGCCCGCAAGTGTACACAAGCTACTCATACACGGTGCAGACATTTGTCATCACT
TTGGCCTCCTACCAATTGGCATTCTTTCCGAAGAAGCGGGAGAAGCAAGAAATAAAGAAT
TTCGAAGAGTTCGTGAATATCATACAAGGAAATTTAACAGGATGAAGACCAACGAGGACT
TACTCCATAATTTTTTGATTAGTTCAGACCCATATTTATC
>RepeatMasker5092_ClassII_TIR_Transib
TTCTTTGGAAAATTTGAAAACAATTGGTCGGCAATAAAGAGTTGAGGATGGTTTGGGATT
GTCCCAAATTATCTCCAATTCTCCATTTTCAATTTTTAGAGGCACGAATGAGCACATGAA
AATGCTAGAATCGCCTCCACCTTCTATTGCCTCTTTATAATTACTTTTTCCGAAGGCAGC
GTCAAAGCCCCATTTACTGGTCAGAGTCAAATTATTGT
>RepeatMasker22846_ClassII_TIR_Transib
GCTGTAAATACGGATTGTCATCATTGCATATCTGGATACGAATGATGGAATGCATTCTGC
ATATAGCTTACAGATTAACGGTAAAGACATGGACAGTAAAGGGAGACAAGAAGTGCATCA
TGGAAAGCAGGAAGAAAAATATAGGTACCTACAAAATGCTTTTAAAAATAGAATGGGACT
TCTGATAGATGTTGTGAAACAAGGGCATGGCTCCACGAATGACAGAAACACTACTAGAAG
ATTTTTTGCAAATCCAAATGTGACTGCTGAGATAACTGGTGTTAGTGAAGACTTAATTAG
GCGGTTTGCAACCATTTTAGAGGCAATTTCATCAGCTTACCACATTGACACAGCCAAATT
TCACGAATATGCTCAAGTCACCATGCGACTGTATTTGGAATTATATGGCTGGTGTTATAT
GCCTTCAAGTGTTCCCAAAGTTCTTATGCATGGTGCAGCTATTATTGGAAGTTTTGGTCT
AATACAAATTGGACAGCTATCTGAAGAAGCTGCTGAAGCTAGAAATAAAGACTTTCGTTG
GTACCGCCAATACCATTCCAGGAAATGCAGTAGAAAAACTACAAATGAAGACATTTTAAA
TAATTATTTGACCAGCTCTGATCCACTCATCTCAGCAAAACGCCACAAATTTCGCAGAAA
ACACAGAACTTTGTCAAAAGAAGCACAAAGTT
>RepeatMasker99579_ClassII_TIR_Transib
TAGGAAAAAAATAATTCAAGAAGGGTTCTGGAATAAAACGGGACTTCGCGTGTACGTGGG
GTTCTGGAACAACGAATGATGGAAACACTGCAGAGATTTTTTGCTGATCCCGAAGGCACT
GCTCAAATAACAGGTGTAGATGCAGATCTGATAAGAAGCTTTGGAGTAATTCTCCAGGTG
ATTTCATGCCGAGAATTCGTCGACGTTGACAAGTTCAGAGCCTACTGTCACGCAAGTGCA
AGAAAGTTTATTGAGCTTTATTCTTGGTACTACATGCCTTTAAGTGTTCATAAATTGCTC
ATCCGTGGTGCCGACATTATAGAGCACAACAACTTTATCCCAATTGGTAAATTATCGGAA
GAAGCGTCTGAAGCGCGCAACAAAGACTTTAAGCATTTTCGGTGTTTCCGCTCAAGAAAG
ATTAGCAGAGTAGATTAGCTACTAATGAAAACATCATTCATAATCTCTTGGTTTCGTCTG
ATCCCTACATTTCTAGTATTAGACCTAAAATAAGGCAACTTAAATACCAACCTCTTTCAG
AAGAAGCT
>RepeatMasker99590_ClassII_TIR_Transib
AATTTGAAAAATATTGCAAAGAAACTGCCGAACTTTATGTGTCGTTATATCATTTTTACC
CTATGTCCCCTACATTACACAAAGTTCTTCCTCATGAAGCAGCTGTCATCAAGGAAGCAA
TACTACCAATTGGGCAACTGTCAGAGGAAGCAGCAGAAGCTCGCAACAAGAATTTTAGGA
CATTCAGACTAAACTTCAAAAGAAAGTTCTC
>RepeatMasker66082_ClassII_TIR_Transib
TTAATCAGCAAATGGGGTTTCGATGGAGCTTCTTCACAAAGCACCTACAAGCAAAGGAAT
GAAAATGTAGACTTCAGTGATTCATCGGTTTTTATGTCAAGTCTTGTCCCTCTTAAATTA
GTTTCTAATAATAGCACCGGAAAACCCAGCACCTTCTTCAACACATTATTGCAGGCCCAT
TAAGTTCGAGTTTTGTAAAGAGACAGCAGAATACATCAAGCAAGAAGAAGCTGCATTGAA
GGAAGAAATAAAA
>RepeatMasker40834_ClassII_TIR_Transib
GGATCTGAGCTTAAAAGAAGCCTATTTAAAATATGTCTATTACAGAACTCTAGAGAATTT
CCTTCAGTAATCCTGTCTGTACGTCCTAAAATGTTTGTTCCGTGCCTCTGCTGCTTCCTC
AGACTGTTGTCCTGTAGGTAACAATGCATTTTATTATATCTGACCCGTGTACAAGTACTT
TGTGCAGTGTGGGTGTCATTGGGTGCCATGGGTAGAGTTTTATGTATAAACAAGCAGTTT
CTTCA
>RepeatMasker29583_ClassII_TIR_Transib
CGCCATTTCATTACAGCTGGATCATTTTTGTAGCCCAAATGAAGTAAAAACTCAAAAATT
CGGATCCAAGCGTGCAGTGGGCTTAATCCATGACGTAATGCTTCGGGGTTTAATGGCCGG
TTTTTGATTAAATTTAAATTATTAAAATCTGATGGTGATGCGCCACAACATGCACAACGA
AGCTGCGAAGAAGTCCCCGTTATTATATTAAAAACCTTACCATCGATAATAGTAAGGTGT
AATTTTGGTTCAGCTATTATACTTTGACCTGAGAGCGTTTCTGCGTAAAGGGGTGATAAT
TTTTTAATTTCGTCTTCTACGCGCGTTTTTTCCTCCAAAATAAGTTCTTTTGTCTCTTCT
CTGTACTGAATTTTTACTGGACGGCAAAACCTAAAAGATTGTGGGCTTGGGTTGGACCAC
AACACAAATCCGTCATTTGTTTTTAAATATAATGGTATGAATGTTGTGGCAAATAAACAA
TTTTCGTCCTTATCATTCCCATTTTTGAAATTTTGCTTATAAACTGACTGTCCAGTGCTG
CCGTCGAACCCCCA
>RepeatMasker72752_ClassII_TIR_PIF-Harbinger
ACTACTACCATTAGTACAATTGAGTAGCAATTTTTATAGTTGTAAAATGCAGACCCACTA
CGCTGGGGAGATATCAAACGAATATGCTTCCCATCTGCTGCACCTACACAGTTTGGAAAG
TTGGTATTTGTATAAAATTGTTTCGCAATTTCTATCCAACGTTCTTTTGATGATGGTGGC
TTCATTTCTGAGGGTTGATACATTTCCTAAATAGCTTGACAGGTTTCTTGAACAA
>TEdenovo3072_ClassII_TIR_PIF-Harbinger
TTAAGGCTGATTTACATTGAGTCAGTAACTGACGTCAGTGTAGGCGCCGAAAACTGACGC
GTGCTATTTACACGAAGTCAGTGTTTCGTCAGTAGTCGAGGATATTTCTTTTGGTGTACA
CACGTTCGTAAAGTCAGTGCGGAAAAATGAATTCTCGAAAACAGCAAAAAATAAAAATTA
ATAATTTGTTAAGAAAATGTACCTCAGTAATGATGCAAGAACTAAGTGATATGTATCGTG
AAGAAGAGATATCTAAAGAGAAACGAATTTGGATTAGAAAATGGATAGAGGACAGAGACA
TAACTGGGGGTTCTCTGTTGTTAACCCAGTTGAGAACTGAAGACCCTAAAGAATACAAAC
TGGCTTTAAGAATGACGCCAAAAAACTTTGACGATTTGCTTATGTTATTATCAGGCTCTG
TTCAGCGTCAAGACACATTTATGAGAGACGCCTTGCCAGACAAAGTGAAACTCGAAATTA
CGCTGACATTTTTAGCTTCTGGAATGTCCTTTCAAAATTACGAAGCGTGGTCCTTATTCA
ATAGAGCGGCAGCGACTGACTTCACTGACTTGGGAGTATTTAAACGCGGTCAGTAGCACT
GGCGCGGGTGGAGGGGGAGCGAAATCGTATACTGAAGTCAGTACTGACTTCAATATACGA
CTTCAAATCAATTTACACGATGGCAGTGCCGGGTCAGCACTGACTTCTCAGTGGACAGAC
GTCAGTTACTGACTCAATGTAAATCAGCCATTA
>RepeatMasker107563_ClassII_TIR_PIF-Harbinger
TTGAAAATCCTTTCCATTGAACCTCTTTCTGGAGTATCTTCATAAGGTTTCAATGTGTAA
TAATTGAGATCAAAAGCTTTATCGCCTAGAATAAAATAGGGGACTGCATTTTTATACGGT
ATTTGTAATATTTCTGGCGGAGGAATATTCAATTCCTTCTTTTCGACCTTTTTATATCAA
TAAATTGGTGTTCTTAAACACACCGCCATCTGATATACGTCCTTTGC
>TEdenovo1833_ClassII_TIR_PIF-Harbinger
TTTAAGGGCCGATTTTTCAATCATCAGATAAAATGCCTAATAACTATTCTAAGGAATAAC
GTTATTGGACTGTTTATACAGACGAATAGATGCTCGTCGATTTTTCATTAGTAATTTATT
GCATGAATAACGTTTTGATCCAATATTTCAACTCTAGCATTTTAAGCTTTTGAGAAGTGA
AACAAATATATCGCTAAGCAATGCATTAGACAGAGACAGACTTTTTTCTATCCTGTCAAA
TTATCCGTCTATAATTTTTAGGTTAAAAATAGCCAGTTCAGTTTGAGTTGTTTTTGATTT
TGTGAAAAACATAAAGTAAAATAATGGAAAACAAAAAACGAGAGCGCTCAGCCAATTTTG
ATTCTGCTGAAATTCAGCTCCTAATTAATTTAGTGGCAAAATTTAAAAATATTGTTGAAA
ATAAAAAAACTGATGCCGTTACTAATAAGGATAAGGAGGCAGCCTGGAGGCAAATAGAAG
AGAATTTTAACTCCTGTGGAGTGTCCACAAATGCCCGATCGTGGAAGACCCTCAAATTGA
AATACGAGGGTATAAAAAAAAA
>RepeatMasker14544_ClassII_TIR_PIF-Harbinger
CTTGCACAGAGTTTGTTTGACCACATCCCAGTTGGTGTGGGGTCCAAGGGAATAATTCCC
ATGAATGCCAGAGACCTAGAAGAAGCTCTAGAAATGGGAATGGACTGGTCTCTCAGGGAG
GGTTATGTCTGGGCTGAAGACAAGGAACATTGTGAAGAGTATGGGCGTATGTTAAATGCT
GATCCTTCGAAAGTCAGTCTGCGTGCCAAAAAGAGAGGTTTACCACAGCTGGGTACCTTG
GGTGCTGGTAACCATTATGCAGAAATTCAAGTAGTAGATGAAATCTATGATAAATATGCT
GCTGGAAAAATGGGTATTGAACGGCTGGGGCAAGTGTGTGTAATGATTCATTCTGGAAGT
AGAGGGTTTGGCCATCAAGTAGCTACTGATGCTCTTGTTCAGATGGAGAAAGCTATGAAA
AGAGATCAGATTGAGACAAATGATAGGCAGCTGGCTTGTGCTAGAATCAATTCTGTTGAA
GGTCAAGACTATCTCAAGGCAATGGCAGCAGCTGGTAACTTTGCGTGGGTCAATAGAAGT
TCAATGACATTCTTGACCCGCCAAGCATTTGCCAAGCAATTTAAAATGGCACCTGATGAC
CTGGATATGCATGTCATATATGATGTGTCTCATAACATTGCAAAGATGGAAGAACATGTT
GTAGATGGAAAAGTTAAGACCTTATTAGTACACAGAAAGG
>RepeatMasker35237_ClassII_Crypton_Crypton
TTCGTCTAAGTTCTTCCCCTTAAAGTTGTGTAATTTTCCTTTTTCCGATGCTATCAATAT
TTTGCTTATTTTAGCCAACTGGACAGTAGATTCCGGCAATCTATTCTCTTTCCCGTATTC
TCGGTGAACCCGTATGTCGTGACCCATAAATGTAGCCAACTGATCTAGTTCGTTATTTGT
CAAATTTAATATTTGTGACATTGTTGCAACATTTTTTTTTAATTTTGTGGAAGTAAGATT
TTCCGGATGTTTAGCTCCAGATGATATAGCAAATGTTCTCATTACATCACTTCCACGAAA
GTGAGACAGAGGAGGTAAAGCGAAGAAATAATCATTTTCTTTTGGTGTACCAACGTGGTA
TCTATAAAGCAGTAGGATGTCGTATGCTTCAATTAGTTTTGGGTACAATATAACTGGAAC
TTTTCTTCCTTTTTTCCCACGCACTTCAAACC
>TEdenovo598_ClassII_TIR_PiggyBac
GATTTAACACTAGAAAGACCAGAGTGGTCAAATGACCCCAATGAAGTTTTTGATCAATCA
TATTTTCAAAACCAAAGCATTGAAATCGCTGTGGTTTTATGACTTTTAATATTTCGTCAT
TCTTTACACTATTCTGATGTGTCGATACCGAAAGCAAGATAAATACGAATTAAAAATTAT
CATCTACCTAGAAAGACCGCAGTGGTCATTTGACACCACTACGTGCGTGCTTTGTAAATT
CGTTGAATATACTCGTATTGTGGGTAGTTAAATTAAAATATTTGCATTGATGTTGATTCA
AAGTGCTTATGTAATAGGTTTCCCATATTTAGGGAGAGAAGGCCATCCCATTTCCCATAT
GAAGGCCATCCACAAAATCAAAGTTTAGGCGAGTGCGTTGTATTGCGACTAATGGACTCA
TACTTGAATAGTGGTCGAAATATAACAACTGATATATTTTTTATGAGTGTAAGTTTATCA
AAAAGCTAATTGAAAAACGTACATCAATAGTTGGTACGGTAAACAAAATACGAAGAGATA
TTCTAGCTACTATAAAAAAATGCAACCCTCAGTTTATATGAAACACATATTCACAACTCT
GAAACCTGCGCACTTACAGTTTATCAAGGAAAACCTTCAAAATCAGTTATGATTCTTAGT
TCACTTCACTCTATATGTATTTGTTGATCCAGAAGAAGCAAAAAAGAAGCCGAACACGGT
GAAGTTTTACAATGCTACGAAATTTGGAGTACCTGGACGTTATTGATCAAATGACCAAGA
AATATGGTGTCAAAGCACCTTCTGCTCGTTGGCCCTGACAAGTGTTTCATGATATTATGA
ATTTGGCACCAATCAATTCTTGGATTTTGTACAAAAATCCGAGAAAAAAAAGGTCATTCT
TGACTTTTCACTTGGCAAGGGAGTTTATCGCCCGAGATTCCCACTCCCTGATGACGCCAT
CTAGGTACTTCACAGCCCGATAATAGCATACCCCAGACCCTGAAGAAGAACGTAGCGAAA
AGAGAAAACGGTGTCACGTCATTGTTACGTGCAAAAATGCAGACAAAACCAACAAATCTT
GTATTAGTTGTAAAAAGCCTTTGTGTGGTTCTTGTAATGTAAACAAGGAGCTAAAACATC
AAAAATGTGCCAATTTTTTTCATTTTTATATCACATAATGGATGTTTAATTACTATTAAG
GTCTTTTATTTTCTATTAGATGTTAATCAATAAAAATTAAAACCATAATACACGAATAAA
AACATTACAACCCATGAATGGGTCATTTGACCCCACTTGGTCTTTGTAGGTAGTTCAAAA
TTTCGGTCTTTCTAGTGTTAAGC
>RepeatMasker34089_ClassII_TIR_PiggyBac
CCCAGATAAGCCTGAAACTAAAATTTTCTGAAAATTTTGAAATAAGTTACATTATTTAGT
TTATTAGATCTTAGGCAACATAAAAAAAATTTGAAAAAAAAAATTAAGGGTAAGGCTTTC
AGGGAAACAGCCGTCCTATATGTAGGACAGTAGGAAAATAAGAGGAAATAAAAGACCATT
TATGACAAAACAGAATGTAATCAAAAAGTGTAGTTTATTAGATAACTATTGATTATATTA
CCCATTGTTATATGTAATTTACTAGAATAACACTGTTTATGAATGATATGTTTCAAAACA
CTTGACACACACTCCAACATCACATTTCTTGCAACGTGTCAAACATTTTTTGTGACATTG
ACGACAGCGTGTTTGCTTCGATTGAGGAATAACCAGATGATTCATTTGGTCTTTACGACT
ATCAGCATGTTCATGATAGGAGGGTCGGCTAGGCCCTCTTTTGGCATTTTTTCTGTTTGA
TTCAATCAAAGCAATTGCTACCCTTCTGCGAAAGCCAAGATGATCCAGTTTTCCATGATT
TATTTTATATAACTGCCATGCATTATGTTCGGCAAGATCAATCATGTGTGTGAGCAACGG
CATGTACCATTTCTTACCTCGTATACCAATTCGGTAATGTGAAATATTTTCATCAGACCG
ATCCACTCCTCCCATATATTTGTTATAGATGGACACCATATGTGGTTCTTCTATGACAAT
GTTTCTCTTTTCACTTTGTGAGAAGCGTTTGGCAGATTGTTTAGGATTTATTCCTACAGC
ATTAGAAGCAATACTGAATATATTATTGTCATGCCATTTAGCAATAATGAACGTGTTGTC
ATGTGTCGTTCTGTAATCGACAGCACCACGTTCCTTTTTTTTCAGTAACTTCGATGTAAT
CAGAGGACAACTAGATGTCCTGTTTTCTCGAACTGTCCCAGTGCAACGTAGGCCTTTCTT
TGTTATCTCTTCCAGCAAGGGCGTCCCAGTAAAAAAATTATCAAAAACTACGTGGTAAGG
AAGGTCGAAGCCACGTGAAATCAGCACATCGCAAAAAGTGAGAACAACGCTTGCACCCAG
CCCCAATTCTTTATATATTGGATTGCACATAGTTGTAGCACCTTGGTATGGTTCCATCCA
TAAAACATACCCTAACCGTGTAGCACCAACCCAAGCTTTGAACCCGTACCTAATAGGTTT
ACCTTTTATGTGCTGTTTGCAGCCATGTCTACCATAGTAGGGGATCATGGCCTCATCTAC
ACTGTAATGCTCTTCAAGAGGAGAAAACTCTAAGAACTTTTTATTTAGAAGTGTAACTAG
GGGGCGTATTTTTGTGTATTTGTCTTGCAAATCCAGATTATCATTGACATGAAGGTGGCG
AAAAATAAAGTCAAATCTATCCCTAGTCATAGCCGAGCTGATCAATTCATTCTTTGTATC
AGGGGAGTTTTCCCAATACATTCTTCTACGGGGGAGCCATGAATAACCACTAACCAACAA
TATGCCGATGAAACATTTCATATCTTCAGTGGTTATGTCTCCAGGCAAATTCTTTTTGAC
AGCATATTTATTGCTCTCTGACACCAACAACGAAATAACATCTTCATCTAAGAAGTTCTC
AAACCACTCAATTGGGCGCTTATCTTGGCAAGCGCCTTGAACATCTGGCCAATTCACGGG
ATTTTTTGCCAAGTCCCGTTTTCTCCATGCGTAGGTACGCCTACGTTTAGTTCGACCTGT
AGAATCAGAAGGTTCTTCTTCTGTATCACTCACCATAATCTGCCCTTGAATCATTACTTC
AGCCGGTTGAAGCAGAATGTTTCGTGGCAAATTATTCAAAGTTACATTATCTTCTTCACC
CGAATCTTCGTCAGTGAGACAGTCAGGATCAACAGGAGGAGGTAGAATACATATCAGTCG
TTCTCTATAATCTTCTTCATTATCAGAAACATTTTCTAAAGCATCTAAAATTTCATGCGC
AGCTAACGGTCTGTAAAGAAAAAGTTGTATTATTGTACTAAAATCATGTATATTATCCTA
CTGTCCTATATATAGTACGCTAGTATTTGTAACAAGTTATACGTAATTTATTTATATTAT
TTTGCTAGAATATTTATTTAGTACAAAAGTTAAGGTTATCAACTAGATATCAACACAGAA
AAAAACAACTCACAAGTAAAATATAACTTTTTATACATACCTGTCATTTGCCATGTCTGC
AACGCACTTTTATTACACACTTATAAGGTAAAATATAAGGTAAAAACTGTTAAAATAACT
GTCTTTTTATTTTTTTTAATAAAGCTGACACGTTTCTTACTGCAAATCATAAGACTAAAT
AATCTTAGATAAAGAGGGTATTCTGATATTTTTTTTTATTTCTACTGTCCTAAATGTAGG
ACAGTAGGCTTATCAGGG
>TEdenovo711_ClassII_TIR_PiggyBac
AGTTAACCCGTATCTTCCCAAGTCCTCAAAACTCATCTGATTGAAGCGAAACTTTCAGAA
TCATTTGTTAGTAGCCTAATTATCGATAATATGCAACAAAAAAAAAATTTCGATTTCCGG
TATTTCAGTTACAGTACCGATCCAAAAATGGAACAGTAGGAGAATATGCCACTGTATTTT
ATTGTTGGTATTGTGTGCTTTTTAGGAAGATTGCTGTAAATAATGAAAGATATTTATGAA
TAATCTTATTTATTTTTAGTATATAATTTTAGTATTTTTAGTATTTTATATAACATTTAG
TATAACATTTAGTATTACAATTTTATTTCGTATGAAACGCAGGAGAACACTTTTGGTGTA
GGGCGACGTTGCATTTGCCACATTTCATTGTCGTGTTTTTATGACATAAACCACAACGGT
TTTGTTTATCACTTTTGATAATATGGTGTGCCTTTCCATCTAACCTAATATCAACTGGAA
CTCGTTTTATGATTGCTAGAGATGATCTTGGAATAGGCTTCTTTACTGAAGAAGAATTTT
CAGGAAAAGTCTGAAGATATGTTGTTACAACATGTCTTGTAAATGACAAATAGTCATGCT
GATTGTTTTGTGAAGCTGGCGATAATTTATATAACTGAAAAGCATTATTCATACATACAT
TTATAGGAAACATAAGTAGCTGCCAGTACCACCTCTTCAGGCGTATAGAAATACGATAGC
ATCCCACATTTTGATCCAAACGGTCGACACCGCCCATATATTTGTTATAGTTGACGATGC
AGCGAGGTTGGTCGACGTCTTTCTTCTGCTTGTCACAGTAACGTTTTACCTTAGCTAAAG
GCTCCACACCACATTCGGTTGAGGCAACGGTAACAATATTGTTGTCATTGTAACGTACGA
GGGTGATGTTCGTCAGAGTATCTGTACACTGGTCAAAAGACCCTCTGCTCATTTTCTTCA
TATCTTTCGCTTCTTTCAAGGGTGCCTTTTCTACCCTATTTGCCCTAACCGTTCCCGTCG
CATCGTGTCCTAATGTTTTTATTTCATCCAACAAGGGTAAAGATGTAAAATAGTTGTCCA
TATAAAAGCTGTAAGTACCGGGCGGCAATTTGGATATGAGGTCTAAAACAACAGAAGCAC
CTACACCAAGTTCTGGGTGGGTATTTCCTGTGCTTGCCCCTTGATAAAGCTCTCCATATA
TCAAATATCCAAGACGAGTACATATAGACCAATTCTTATAACCGAACCGAATGGGTTTAC
CATGAATATGTTGCTTCGTCCCATGTTTCCCGAAATATGGAATCATGGATTCATCAATGC
TTAGATTCCTGTCACCGGGATAATATTTTACCCATCTCTTATTGAGTAGATTCCAGAGAG
GACGAACCTTCGCGAACTTGTCCTGTGGAGCTAAGTTATTATTATCGGCGACGTGAAAGA
ATCGTAATAGTTCTTCAAATCTGTTCCTAGGCATAGCAGCTGCCACACCTTGAAAATTAC
AATCAACACTTTGCTCCCAGTACATACGATATCTAGCAACACTGTTGTAACCAGACAGCA
AGAGAATCCCTATAAATCGTTTTATTTCCTCAGTTGTAACTTTGAAATTGTGGTAACCTT
TTTGAATAGCATTTTTTTCGGTTTCAGAGCGAATCAATTCAAAAACGTCTTCGTCAAAAA
AAAAGTTCAAAAAAGTGAACAGGAGTATCTAGGTGTTCTAAGAAATGTGGTGGCTCTGAT
GTTTTCTCTGTCTTCACTGGAATATCTACTTTCCTCCACTTTCGGGTAGCTGGACATTTT
TTTTTCTTTGCCGGTGGTTGTACTGATAAGTCGCCGTGTGTATTATTATCTATAGAAACT
TCATTTGATACGCTTTCTATAATATCTAAATTAGACTGTGAAGATACAGTAGCCCTAAAC
TCAGCCTGTGCTAAGAGCTGCTGCCTGGACAGGTGATTTATGTTCGAAGACTCCTCATCT
CCACTGTCTTCATCACTTTTGTCGTAATTATCTGGGGGTGTTATGTAAATATCTGCTGAC
AATACGTCATCGTTGTCTTCAAGATGCGATATTATGTCATTTACCGACAATCTAAAACAA
AATAAACGCAAAATTCAAAAATAACAATTATGTCACTACATAAAATGTTCCATATCCATA
TTATCCTACTGATCCATTATTGGATCGGTACGTATAAAAGTAAAAAATAAATGTAAATAA
GCTAAATGTGCATTTCACTGTCTTGCAATATGATAACTCAACTCCTAGCCGATATAAATA
CGATACAATAATTATAAATTATCTAAAAAAAAAACAAGAAATACTTACATTCGGCGATGA
GACATTTTTTCACAATTTCCAAAAAATTCAGTGCGTAACAAAACACAAATTTCGCGGCCC
ACCGAGGATCTGACAAGTGAATATGGCGGCAAGAACTGTCAGTGCTGCCACCATAGACAA
AAAAAATGGCTGCGTTCACGAAATTTTAGTAAAAAAAATATTAAACTAACCGATCCAATA
ATGGATCACTGGGATGATACGGGTTAA
>TEdenovo3137_ClassII_TIR_PiggyBac
TTAACCCTTATTTCGACTTTGTCCGTACTACCGGACAAGTACTTTATAAAAATCCACCAC
CCCGTCTATTTCTATTTTTGCAACAAAAAAACTACTAAGCTATTGGGAGGTCGTTAAAAT
TTTAAAAGAAAAATAAATTATGCTTGAGACAATTATGAGTTTGACAATTAGCGAAAAAAT
GTCGGCGAAACCGCGCACTAAGAGAGTCTTTCAGGTAATTAATTAAAAAATATATTTTTT
TGCTTATGTTGCGTTGATTTTTTATTTGTGTTTTGTGAATTTAGTGTTCTAACGTTCAAA
TAATACGATTTCATAGCTTTTGCCTACGTTATTCATAATAATTATCGAGTTTTTTACTTG
TCCGCCACACCGGACCTCGTCGAAACACCTGTATTTATAGCTTGTCCGTCACGGCGGACC
TAGTCGAAATAAATATGGTATGACCAGCAGGAAACCAGCAACGGTTTGTTTCGATAATTT
TTTTACATCTCTTGAACTTGATTACCTGTTGCGTGAAAATTATGGTATTTTTTCTGTAGG
CACCATTAGAAGCAACCGCCTCAGAGGAGCCGAAGAAAAATTGAGTAGCCAAAAGGCACT
GAAAAAGAAACCAAGGGTCGGTTGTGAGGTGGCATGACAACAAAGCTGCTACTCTTATCA
GTTTCTATACTGACGCTGAACCAGTTAGCAGGATCAAAAGATATTGCAAGAATGCCAAGA
GGAAAGTCGATGTTGATTATCCCAATATTGTGAAAGAGTATAACAAGAATATGGGCGGTG
TAGACTTGGCCGACATGTTGATCGCCTTGTATAGAACTCCATTCAGGAGTAAGCGCTGGT
ACATGGCGATGTTCGCACAAATTATTGATATTTGCGTCGATAATGCGTGGCGATAATCCT
GTATCGCAAACATGCAAACCCTGCCACTAAATGCATGCGGCTGAAAGATTTCCGCTGTAC
TTTTATAACAAATAAAGGCTTTTTTCTTTCACTCTATATACTATGCAACTTCATTCACGT
ATTCGATTAAGTCCGCTAGGACGGACAAGTACTTTTAACACTTTTTTTATTAAGTTTCGA
TAATGTCCGGTGTGGCGGACATCGCTTTTCTCCATAAGGGTGGGGGGTAGATTTTTTTTT
TCGTTTTTTGGAGGTTCAGAAAAACCATGGAAACTATGTTATACAATAAAATTTTAATAA
GTTCACTATCGCCTTCTCTGTCGAAATAAGGGTTAA
>TEdenovo599_ClassII_TIR_PiggyBac
TATTAACCCTAGATAGATAACCATATTTCACTGTACACTAAAGATAACCATACGTCGATT
CGACGTGCGAATGTTTGAGTGAGCATATTTTGGATTATGTACATACTATGTTTATAAATG
TGATACTATGTTTTAATATCTTTAATTATATGTTGATAAAATGAAAAACATTAGAGTTTA
TTTATATTTTTATTAGAAAAAAAAAATTAAGTACAAAACAAGATAATTCTTACTTTTCGA
AACATAAACGTTTAGCAATCTTTCCATCAGTCTTATAATTTATTGTGTAAACTTTTAAAA
ATCATTTTTTTTTAAATCTCTAGAATATAACAAATTAAAGTAAATCACAATTTTTAATCA
TTTTAGCATGCAAGGCACTTAGGGCAGGCGCTAGACTTATGCTCTCCACAAATGAGATTT
TAGCAGCTGTCGGACATAGTATTTGTCATCCTTCTAATTTTTGAAGAACAAAAGGCACAA
TATTTCCTTTTTTTTAGCTCAGGTACACCTTCATGTTGTGTGGGAGGTTTGGCTGGTCTT
TTTGGCAGTATACTACTATTTATTTCTTTGATATTTATCGGCAAAGTGACCATTTTACGC
CTTGTCTACATCCATGGGGTCATCAGGCTACCGCTGAGTTTCTTCATAAAATCTCTACGT
CCCAGCGGTTTTTCTTTCTTACAAATCATATTACCAGCAGCAGATACTCTGCCACGTGTT
CTGCCTTACTCGCCGTCCAACGATGTTCTCTTTTGCCACTGAGAATTTGACGCTATGGCA
TGACAATACAACTCGGCATAGTTAGCGAAGCACTTTCAGAAATTTCAGGGTTATTTTCAG
ACATGTCTTCAGCATCAGTGTTTCCCTTCACTGGTGCACTGTCTTCAAAGTCTTCTGCAT
CACTCTGTACTTCATCTTCTAATAAATAGTCACCAGTTTCACTGTCCGACACCTCAATCT
CTACATCGCTTGTTTCAAGCAACAACCGACAGGTTGCTGCATCGTCTGCACGGTTTCGTG
ACGTCATAATGTAATTTTTATCGTGGCCTATAACAAGTAAAAAAAAACGAATAAAAAACA
TGTAACATTTATTCTCAAAAAAAGACAATAACACATTTTCCCAGAAACAAAAAAACTAAC
ACTAAAGATAACCATACGTCACTTCGACGTAAGGTAGGTAAATATTGACGAAAGTATTGC
ACTTACCGGGGCGATATGGGTATGTCCTACAAGCTCCGACGGCCGACTGAGTTGACAGGA
ACGGGCAGGATAATAACGCGAAAAACAAATGAGTTATAACGATTTTTCAAAATCGATTAC
GTCGTTTCGACGTAGGTTATCTATCTAGGGTTAA
>TEdenovo2989_ClassII_TIR_PiggyBac
ACCCTTATGTGAGTGACGAGGTACCCGGGTACCTTTAGCATTTTCAAATTTAAAGAAAAG
TATGTTTTACGCTCCGTAGGTGGCTGTGATTTCCTGAGAGCTCTTAACTATTTATAAATT
ATATATTTTTTAATATTTTAACCCAATCAGCTATTTACAATGTTTTGTGGAAACCAAAAC
ATAATATAAACTCACAATGGAGTGACAAGGTACCCGGGTACCTCTTCATAAAATGGTATT
ATTATGATGTTTTATTTCCATAAAAATTACAAATTCTTTGTTTATGCAGAACTTGTAGGT
ACATCTCTCGAAGCAGGTGTTGAACGAGTTACTGCATGTTCATCACAAACTGATTTTTTA
CAGTTAGTGCAAGCTTTTCGTGATTTTCTTGGCTTGCGTTTGAGTTCTCTGCATATGTAG
CAACTTCCTACGACTGCAACACGCCCTGTAGAATCTCGTCTGGTCCGACTTATAGAAGTT
GTAGATCCAGAAGGAATCGAAAGCCTAAGTTCTTGCCCAAGCACCTGCATTGTAGATCTT
ACATGTGATTTTCATGTCACAATGGATTTTATTGATCTTTCTTCTATATTTTTACCACAC
TGTTGTAGACATAATGATTTCAAAAACTTTCTACGTCTGTCACTCGAGACAAATTGTGTG
TTACGTTCCATGTAAATGATATGTGCTGCCAAAGCTATTGCAGCTATTGTTATTGCAGCA
GCATATATCATTTGCCAAAGATGCAATGTCAATAATAATGTAAAAAAAGTCCACCTATTC
GTTCTGTGTTTTACGGTGTATTCTGCTAACAACTTATCCATATTGTCCACTCCACTTTTG
ATTTTGTTATAGGTATTATAAAATTATTTCTGGCTTGGCAGTTTCCTTATCACTTTCAAT
AACTGGTGACATGTGCATTGATGACAACATTATCACTGCTTTATTCATTTTGGGTACATA
GGAGCACACAGTTGCTTCTTTGCTAAAGGCGAAGTTAGAAGCATAAATCACCCTCTCCTT
GTGTGCTTGCATATTTAGAGGAAGAAACCGTTTATTTTTTTTTACCGTTCCAACTAGGTG
TCATGTTCCACAAATTCAAGGAATGAACCAGTTGAAGAGATATAAAAAAATTATCCGTAG
TTACATTTAGTCCTGAATTTTTCAATTTAGCCAAGAGATCTAACACAATGTATTGAATGG
ACTCAAGTGTTTCTTGTGCTTGTCCGATCGTCAACTGTTTAGCTTAACTAAAATAACAAT
ATTCAAAATGAGGGTAATTTTAAAACAGACCTTGATTGTTTACATTACGTCTAAACTGTA
TGAAGGTACCCGGGTACCTCGTCACTCTAATAAAGGTGTTTTATTCGTCACTCACATAAG
GGTT
>TEdenovo628_ClassII_TIR_PiggyBac
ATAATTAACCTTCTGCAACTGAGGTGAGTTTATAGTAAACATTCGACTGAGGTGTAGCCT
GTCAGGCGTCACTATATACAGCATGATTCGCTTATAACTTTCAGAAATATTAGAGCTCTA
GTTTTATTTTATGATTAATGGGTTTATGTATAATGAAATAAAAATAAATAAGCTTTCTCA
AAACAAAAAACAAGTTTAGGATGGAATCATTTATTGAGATCAGTATTTTCATTACTTTTA
CGCTTAAACTTACAAAACTATTAAAAAAAAAAAACGAAATTATAAAACTTCTATAAACTG
TTAATTAATCTTTTAAGCATTATCTTATAGCTCTAAAACAAAAAAATCAACAAGATATCA
CGGTTCAATTAGGCACAAATCAGTCTCAAAGTTAACCTTAAATCTAAAGCATAAGTTTAC
AGTCTTGACATAGTGGAGAAGAACATTGTAGACAAATTGGCTTTTTGTATGCGCAACAGT
AGTACCTTGTTTGCCTCTTCAATCTACTGGGGCATATGCTGCATAGTTTCCTTCCTGCAG
GACCTGGTAGCTGAGCCACGGGTGGAGGGGGAGGCAAATCATTGCCTAAAACTCGCGTTA
TAGTAAGACGGAGTTCTCTAGGCAATCTGTCATTATAAACGCGTTCTTTTAAGCCAGGAA
GAACCAATTCTCTTGCCAAAGATAGTAAAAAGTCTCCTCTTTGCAGCTTGGTGCCTGGAC
AAGACCTTCTTAGACCTTCCTTCTTAGACTATAGAAATCCGTTTTTTCCAATGTAGTTTG
AACCATCCTGGTCACCACAAACTAAAGAGCTGAGGGGCTCCTCGTCTTCAGAGTTAAAAT
CACTCTCACTCGATTGGGTATTCTGTTCCTCGAGGTCTTCGTTTTCCTCTTGCTGTACAT
TTTCTTTCACATAATTAGGGTCTTCTACCGAATCATCAAAGTCGCTAAACTCGTGTTCTT
CTTCTAATTCATTAAGCCAATCCTCAATCTGCTCATCATCATTTGTATATCTTCCACTGC
TGTCTCGTTTTGGTGCCCTTCTATCTGTGCTTTGAGTCGCCATCTAAAAAAATATGAATG
TTATGTCTGAGAGACACTATACTGTTACTGATGAAACGACTCACAGACACTATGAACCTA
AAAAGATATTGGTGAGGTGACGTCTATCAGAATCAACGTTTATTGCTGTACTTACGTCTG
TGAGACACCGGCTGTCGATAACTCCAAACGTACACACCGCTGCGCTGCCCGCGCCTCACT
GACCGTTAGCGCGAGCCGTTACAGGAAGGTACTGAGCGAGACAGAGCTGCATCACGCTAG
ATTACCATTTGGCGACGTGTTTTGTGATTGGTGGTGTCCGATAGACTACCACCTCAGTCG
CAGAAGGTTAAGT
>TEHMMER3784_ClassII_TIR_PiggyBac
TACCAGTCCCCGAGAAATGTGATAGTCTTTAAAGCAATTGATTATGCAGAGGTTCACGTT
GCAAGATTCGCACTTATAGGCTGTGCAAGCATCTACTTTTTTTAATGCACACCACTTGCA
ACGTGACTTCCTCACATTTGTTTTAGCAGGGAAGTGGCTGGTTGTTTGGAGCGGTCGTTC
TATTTTTGGCGGGCGAAATCTCTGTATGATTTCATCCGCTAACAACACCCGAAATTGCCG
CTGTGCCATTTTCACTGTCCCTGATTTTGAGAACATGACAAAGGCGTTGTGGATGGACAC
GTTGAGAAGCCGGCGGAAAAGCTTCTTGTACCAAATTAAATTACGAACCCTTTCTATGGG
AAACGCCTGCAAAAGTTGATCCTTTTTGTCGACGCCTCCCATAGCCAGGTTGTAATCTAA
TACTACTTTCGGTTTATACCGATAGTAGCCGTACTTCTCTTTTCCGCCGACCTCTACCTT
GTGGTATGTTGATATTAGTGCTACCACATTCGTGTCTTTCCACACCGTAATAGTCATGTC
CCGTGTCTGGCTAAATGCCACTTCATCAGACTGCATGTTTGCCTTATTTTTGTGGCGCAA
ACTGTCAGGCACAAACTCCCGATTCAGACGCAGGGTGCCCATTACGTCCGTCTTCTGGGC
CTTGACCGTGCGTGCCAGTAAAGGACTGTTATAAAAGTTGTCTATTACTAGAGTATGACC
TCTATTAAGTAATGGACGAACTAACTTTAAAACAGTCCTTGACGTCGCACCCTCAGGCTC
AGCCTCGTTCTCATTACTCTCGACATTATGGCGTTCCTTCTTCCCAGTATATATTATCAT
CTGCCAGAGATATCCCGTCTTGGACTCACAAAGTTCATAACTCTTTATACCTATCTGAGC
AGCTTTAGTTGCTATGAGCTGAGCAAAAGAGAGTCTGCCTTTCCACAGCATCAGCGACTC
GTCTATAGCAATTTCCTGCTCAGGTAGGTATAAAGAGCTAAATTTTGTGTTGAGGTGGTC
AATTACTGGTTGAATCTTCATGAGCTTCGTCGGGATACCTCTGCCACACAAAATATTGTC
TACAAAATGTAGACATCGCTTTATGAGCGAAAAACGATGGTACGCCATAATATCGGCGAA
TTTGCCCAATTTTAAATAAGGCAAACAGGGGAACCAGTATTCCTTCTCCACAGGGAGTGG
GATGATGCTTTGCAGCATAATGACACCAATAAACGTCCACAACTCTTGTGGCGTTATTGG
TGTCCATTTTCTCATACGAGAGAATTGTTTAATGGGCGAGGAGACCAGATTCGCTGCATA
TTTGTTGGTCTCATCGACGATGAGGTTGATTATGTCTCCGTCCCAAATTTTCGTAAAAAC
TTGGAACGGAGACATACC
>TEdenovo3696_ClassII_TIR_PiggyBac
TTTAACCCTTTAATTCGCAACGTTGCACCGATGCAACTATCCAAACAAAAAAATATATTG
CAAGAACCATCATTATTTTTTCTTATTTACATAAATTTTAATAATGGATATACTGCTGCC
ATCTATGAAAAAAAATATTTAACCAACTCACGCGCATCATTACGTAGTTGTGACCAAAAT
GATGTCGAGTCGACATTGCGCTCGTGGACGACCGGTGAGTTTTAATAAATATAAATAGTT
TTTATGCATTTATTGACAACTATTATTTGAAATATTATTGTTTATGAGTGTTTACAATTG
TGTCATATAACGCCAATGTCAAATTCATATTCTACTATGAAATATAAGCACGTATTTACC
GACGTTGCACATTTGCGACACTGCGAAGCTTTAGCATAAGTACTTTTGATTTCGTACGTT
GCACGGGTGCCACGTCGCGCTTTTACTAACACTGAATAATTATTATTTTCTTTGTATGGG
TTTTGTGTTTTTTTTTACATTTATGGGAGTTTGACGGTATTATGTTTTTATATTGACTGT
TCTGAAAGTTTGCTAATGTACGACTAAGCTAGATTACTAAATAATGAATGAATATCGCTA
TTACTAACTAGCTTCCGTCAGCGGTTTCACCCGCATCCCGTAGGAACCACGGCACGAACT
CGGATAAAAAGTAGCTTATAGCCTTCCTCGATAAATGGGCTATCTAACACTGAAAGAATT
TTTCAAATCGGTCCAGTAGTTCTTGAGATTAGCGCGTTCAAACAAACAAACAAAAACTCT
TCAGCTTTATAATATTAGTATAGATATGCTCGTTTTTTACTAAAACTTGTGTTAACTTAT
GTATGGTGTTGGTGATTGCTGCATGTTTGTTTTTTTTTTTGCTTATTACCAGGGAGGCTT
AAAATGGCAGAGAGCAAGACAAATTTTAGCTTTGGTTCAAACTCAAATTCGCTCGAGTTC
GCTCAAAAAGAAGTGCTAACTGTGAACCAAGAGTTGTAGCTAAAAGAGTAAAAAAGTACA
AGAGACCTCTTCTTAGTTTCAAGTGGCAGCGTGGGAAATTCAAATATCCAGCAGAGTTTG
ATATGCCTGATCTTAGCACTAGTAGTACCGCAACAGAATCTCCGTTAGACTATTTTCTTA
ATTTTTTTTCTGAAGATATAATAGATTATATTACGGAGCACACCAATTTATATTCTGTGC
AAAGCAAAGAAGGTAAATCTATAAACGTTACCAGAGATGATGTGCGTGATTTTCTAGCTA
TCACAATTATGATGGGTATTGTAAGAATGCCGTCATATCGAGACTACTGGAGTAATGCTT
TCAGATACCCTCCTGTCGCTGATGTGATGAGTCTAAAAAAGTATGAGCTAATGAGAAAAT
ATTTGCATTTCGTGGATAATTCGGATCTGAATAACG
>TEdenovo3149_ClassII_TIR_PiggyBac
TTAACCCTTATGTGAGTGACGAGGTACCCGGGTACCTTTAGCATTTTCAAATTTAAAGAA
AAGTATGTTTTACGCTCTGTAAGTGGCTGTGCTTTCCTGAGAGCTCTTAACTATTTATAA
ATTATATATTTTTTAATATTTTAACCCAGTCAACTATTTACAATGTCTTGTGGAAACCAA
AACATACTATAAACTCACAGTAGAGTGACAAGGTACCCGGGTACCTCTTTGTGTCTTGTA
TGACAATGAAAAAAGTATTTATAATTTGGTACAAAAATGAAATAATAATAATTTGTTATG
ATGTTTTATTTCTATAAAAATTACAAATACTTTGTTTATTCAGAATTATTATATCTCTCG
AAACAGGTGTTACATGTTGGACGAGTTACTGCATGCTCATCACAAACTGGTTTTTTACAG
TTACTGCAAGCTTTTCGTGTTTTTCTTTGCTTGCGTTTGAGTTCTCTACATATGTAGCAA
CTTCCGACGACTGCAACACGCCCTGTAGAATCTCGTCTGGTCCGACTTATAGAAGTTGTA
ATCGAAAGCCTTAGTTCTTGGCCAAGCACGTCCTGCATTGCAAATGTTACATGTAATTTT
GATGTCACAATGGATTTTTTTGATCTTTCTTCTATATTTTTACCACACAGTTGTAGACTC
AATGATTTCAAAAACTTTCTACGTCTGTCACTAGAGACAAATTGTGGGTTATGTTCCATG
TAAATGATATATGCTGCCAAAGCTGCAATGTCATTTTGAATCTATCATGGGACATCGCAG
CCCGAAATAATGGTAGGTGACTGGATTTCCACAATTCAGTCAAATGCTCTTTATTAGATC
TATGCACCCCACTATAGATTAGAATGCCAAAAAATGCATCCAATTCTTGTTCTGTGAATG
GTTTGAATATTTTTTGTTTCGGTCGCTTCCTAATGTCAGGATAAGTTTCTATCAGCTTAT
TATTGTATGCTTCAGTAATCTTAGTCCCTTTCCGATTAGTTTCCCTCATCCCTTTCAGAT
TATGTCACACATCTCATTGGACAATATATTTTTGAATATTTCCATTTGATTGTAAAGTTT
ACTGAAAGATGCAGCCCCGCCCCGTTGACGAATAATGTTTCGACTACTAGTTTGTGTTCT
GGGAAGTGGATCAGACTGCCACCGTGTTCCATCTTTTGCAATAAAAATGTTTTCAAATGA
TTCACCTTCAAAACTCGCATCGGAATCGTAAGAGTCGATTTCATTTTCGACTTCAGCTAT
TGGCTCAACATCAGAAATTTCCAATCCACCCTCTTCAACCAAAGGAATATAATCGTGTTC
ATTATCATGGAAGATACTGCTAATATCGCTTGTAATTCTGTTGAATTATATCTTCGAACA
TGTGATCTTTGGTTAGAAGTACTCGCTCCAATATTCATAATGAAATAATTATAAATTCAC
AAAGTAGAAATAAACTCGTAAAATACGAACAAAAAAAAAAGTGTCAATATCAAGCACACT
GCATTGAATGGATTCAAGTGTTTCTTGCGCGCCGATAACGTCAGATCCAATTGTTTAGCT
TAACTAAAATAAATAAATAGTATTCAAATTGAGGGTACTGTTAAAACAGACCTTGATTGT
TCAAATTACGTCTAAACTGTATGAAGGTACCCGGGTACCTCGTCACTCTAATAAATGTGT
TTTATTCGTCACTCACATAAGGGTTAAA
>TEHMMER3782_ClassII_TIR_PiggyBac
ACATTTAGAACAAAAATCAACTTTGTGTTCCCCGCATATTGCTGAATTACATTTAGCGCA
TGATGACTTTGTCATGCGCCTTTTGGTATATGAACACAGACCACAGATTTTTCTTTTTCT
ATTATTTGGTGTCTCTGTTGGTTGAAAGTCATTACCGGATTGTGGCTGACTCTGACCTTG
ACCTTCATCATGCCCTAAACCCAATATATCTGTGATTTTGTTCTTGATGTGCGTTGGCAT
GGTACGAACTTCCAGTCGGATTTTCAACCATGGTTCTACAAGTTGCGAATGCAGCTTCTT
CATAAAATCACGCCGGCTTATTAGTTTTTGACCCTGTACAGAGGCATTGTGGCAGTAAAT
TATGTAACTGTTGATACATGCTATATTTATCATTCCATAGAAGACGCATATTGGCCATCG
GTTGGTTTTTCTGCTGCATGACATTACTGAGCACATTTGGTCAAACGTGTCTACTCCACC
TTTTGTTTTATTATAGAATTCAATCAAACGTGGCTTTTTTGTTTCCGGGTTGATTGAGGC
CTCCTCATCACAAGATGAAAGCATGTAAACCATTTTCGAAGGTTTAGGTTTGTACGAAAG
AAGTGTAATGGGTCCATCATACACGAACATCGAAGTATTGACTCTTCTGGTTCCATTATT
CGTTCTGTGGTTCTTCAATTCATCCGGAATTTCCCTTTTATTGGATCGTAATGTCCCCAC
AACTGTTAATTTGTACGGCTGTCGAAGTAACTGTTTTGCAAGTGGTAATGAGGTGAACCA
GTTGTCCATAGTAACGTTTCTGTTCGTGCCGTGTATACTGCGAGTAAGTTCTTTTACGAA
GTACTCTCCTAAAGGTAAACCTCCTGTATTGGTTCCTTTTCCAAGATACGGCATACAGTC
CAGCATATACCTTGTGCCACTGTCACACATCATTTCTAACTTGATTCCATACTTAGCTGG
TTTATTCGGAATATACATCCGGAATTTGCACCTCCCTCGGAATGCCAGCAGCTGCTCATC
TATGGTAACGTTTGTTCCAGGAACGTAATTTTGACGGCACTGAACCATAAGCATTTCCCA
TATATCCCTTATTGGCGTAAAGGGATCGTCTTTCTGCCGCTGTAAGCGAAATGTTTTATC
GTCGAAACGTAGACATCGCAGAAGGAAATCGCACCTCTCTTTACTCAGACACGATACATA
TCTTGTACCAGAATATTCTGTATTGAAAAGTTCATCCAGGTTCAGATGATTGTCTTTCAG
AGCTGCAGTTAACACCAGGATACCCAATAGAGCTCTGATCTCCTCTTTGCCAGTGTCATT
TTGTGTAGAAGTTATTTGCGCATAGGTCTGTTTTTTTATCGCAATCTCTGAGTTTGTCCA
TTTTACAATCTCATTTATTATTTGATCAGTCATGAATCGATCAAATAACGATACCGGATC
GACAATATCCTT
>TEHMMER1310_ClassII_TIR_PiggyBac
TCGCCTTATGATACCTTTATCGACATATGGGATAGAGATATCGTAGACCTAATTGTCCTA
GAAACAAATCGGTATGCCAATCAGACGATCGAGGGTTTGCGTAGCAATGGGGCGTTGGCA
CCATCATCTCGCCTACGATCCTGGACTGACACAAACGCAGACGAGATAATGCTTCTCTTT
GGGATGCTCATGTACATGGCTATTGACCAGCGAGCCTCGATAAACGAGTACTGGGCAGTA
GACAGTGTTCTCGAAATGCCGGGCTTCAGAAGTCTAATGCCCATTAATCGCTATTTGTTG
CTGAATAAGTTTCTTCATTTTGTTGACAATAATGATGAGGCAACTCAGCAATTGCTACAA
ACTAAAGAAACTTCTTCGCCAAAGCTGGTCAAGTTGGCACCTATTGTAAAACATCTCGGA
GAGAAATTCAACTCCCTATACAACCTTTCGCCCAACATCACCATAGACGAGTCCTTGACC
TTACACAAGGACAGGTTGTCCTGGATCCAATCTATAACGTCAAAGGCTGTCGTAAAGTCT
TATGAGCTTTGTGAGGCTCAAACAGGCTATATGGCAAAGTTCCAGATTTACACTGGGCAG
GGTAGATCGGCTAGTGACCCAACATTTGAAGTCAGTTTGGGGAGCAAAAGCACTAAAGCG
GTTCTGGAACTTTTGCAAGGTTTGGAACATCGGGGGCATTGTGTAAGGATGGATAATTTT
TACAGTTGTCCATCGTTAGCACGGCACCTCAAGAGTTTGGGCTTTGATTGTTTAGGGACC
CTTCGTGCTAGCCGACGGAACGTGCCTGATGACATCGCGAAACTATCGAATGAAGCGAAG
AAGGGGATGATATTATCTCGTCATTGTGGAGACGTTTCCATCATAGCATGGAAGTACTCC
AAAATGGTGAATATTATATCCACCTACCACAAAGAAACTTCTTGCATCACATCGAGGCCG
CCGGTATGCATCAAAGATTACTATAGATCATTTGGGGGAATAGATCACAAAGACCAAAAA
CTGGCCGAGTATTTGTTAGAACGAAAGAAGGGCATGAAATGGTATGTAAACGTTTTCAAA
AGGTTAGTCAATGTGAGTATACATAATTCTTTTGTTATGTATAGCAGTTGTTTGAAACGG
CGTGATAAGCCGGCAGTGACGCATCGCGAGTTCCGTTACGAGCTTGCTGGGGCTCTTGTT
AGGCGGCATCGCCCCAGCATGGTGGAGTGTAGATTAGAAGAGGTTGTGGAGACCAGTAAA
CTCGTAGCGGGTCTGATGAGGCTTAGGCGAGATGTTATACATATTCCAAAGAGCCCGAAT
GGATCAAGGGACAGAAAGAGATGTGTAATTTGTTACCGTGAAAAGTTAAACAAAATGGTT
CGCACGCAGTGCACCACCTGTAACGTGTACGTTTGCTTTGAGAACTGCTGGCAAATATGG
CATTCTTCGGAAGAG
>MITEHunter186_ClassII_TIR_PiggyBac
ACACTAGAAAGACCGAAATTTTGAACTACCTACAAAGACCAAGTGGGGTCAAATGACCCA
TTCATGGGTTGTAATGTTTTATTCGTGTATTATGGTTTTAATTTTTATTGATTAACATCT
AATAGAAAATAAAAGACCTTAATAGTAATTAAACATCCATTATGTGATATAAAAATGAAA
AAAATTGGCACATTTTTGATGTTTTAGCTCCTTGTTTACATTACAAGAACCACACAAAGG
CTTTTTACAACTAATACAAGATTTGTTGTTTTGTCTGCATTTTTGCACGTAACAATGACG
TGACACCGTTTTCTCTTTTCGCTACGTTCTTCTTCAGGGTCTGGGGTATGCTATTATCGG
GCTGTGAAGTACCTAGATGGCGTCATCAGGGAGTGGGAATCTCGGGCGATAAACTCCCTT
GCCAAGTCAAGAATGACCTTTTTTCTCGGATTTTTGTACAAAATCCAAGAATTGATTGCT
GCCAAATTCATAATATCATGAAACACTTGTCAGGGCCAACGAGCAGAAGGTGCTTTGACA
CCATATTTCTTGGTCATTTGATCAATAACGTCCAGGTACTCCAAATTTCGTAGCATTGTA
AAACTTCACCGTGTTCGGCTTCTTTTTTGCTTCTTCTGGATCAACAAATACATAAGAGTG
AAGTGAACTAAGAATCATAACTGATTTTGAAGGTTTTCCTTGATAAACTGTAAGTGCGCA
GGTTTCAGAGTTGTGAATATGTGTTTCATATAAACTGAGGGTTGCATTTTTTTATAGTAG
CTAGAATATCTCTTCGTATTTTGTTTACCGTACCAACTATTGATGTACGTTTTTCAATTA
GCTTTTTGATAAACTTACACTCGTAAAAAAAATATCAGTTGTTATATTTCGACCACTATT
CAAGTATGAGTCCATTAGTCGCAATACAACGCACTCGCCTAAACTTTGATTTTGTGGATG
GCCTTCATCTCTCCCTAAATATGGGAAACCATTACATAAGCACTTTGAATCAACATCAAT
GCAAATATTTTAATTTAACTACCCACAATACGAGTATATTCAACGAATTTACAAAGCACG
CACGTAGTGGTGTCAAATGACCACAGCGGTCTTTCTAGGTAGATGATAATTTTTAATTCG
TATTTATCTTGCTTTCGGTATCGACACATCAGAATAGTGTAAAGAATGACGAAATATTAA
AAGTCATAAAACCACAGCGATTTCAATGCTTTGGTTTTGAAAATATGATTGATCAAAAAC
TTCATTGGGGTCATTTGACCACTCTGGTCTTTCTAGTGT
>TEHMMER3781_ClassII_TIR_PiggyBac
CGTATGAAATGCTAGGAAACAATTTTTGTCTTTGGTGAGACACAAGTGAATTTTGCATTT
GATGCATTTTATTCGGGTTCTTCCCGTGCATCCCACCCTCTTGCACCGCGTCCCAAGTCC
TTCGTCATGTGCAGGAAAATGCCCAACACCGTCTCGAGCTATTTCAGCTTCAGGACGAAT
CTCTCCTGGTCTTCTAGGTATGATCTGTGGAGCTGGGCTACTGCCACTTGGCCGTCCTCT
TTTCCCAATGTTTATTTTATTGCGTAACACCAGACTATCAGCTAACCGACGACGAAAGTG
AAGTAAAGTGAGTTGTTTATTTTTTGGTACGCCAACTAAATCACTATCAATTTGGTACTC
GCGGAATGCTTGAACCACTGCCAAATCTGATGCATGAAATATCATACGAAGGGTCCATTT
TTTTGATTTTATAAATGTTCTGTAATAGCTCATCAGTTGATCTAATAAATCAACTCCACC
CATTGCATGATTATACTTTTTGACCACTTCGGGGCGTTCAACTTCGATAAATTTCTTCTC
CTTTTTACACCACCTTCTAACGAAATCTTTATCTCCAATGCCAATAAAATTGGAAGCAAG
ATGTGTAACTTTACTGTCTAACCACTTGACCACAGTCACGTCATCATCATAACTACTCAC
TTCTTGAGAAAACCCTCGAGGCTTTTTGTTTATTTCCTTATCTGTTATCAGTGATGGATT
TGCAAATCTGTTTACACGAGCTGTGCATGCAGCCATAATACCTTTCTGTTTCAAAATTTG
TAGAATATGATACGACGAAAAGTAATTGTCAAAATACAACTCGTGGCCCTTGCTTTCTCC
AATTCTCTTTGTGAGGTGAAGGACAATAGCTGCACCATAACCAATTTTTTTTGTAAAATT
TTTGTCTAGTTCTGGACCAGAGCTTTGATAAAGTATGAAATCATAGGCTTGGCCATTTTT
ACCACACAAAAAAAATATCTTGAGGCCCCATGGACAGGGTTTACCCTTTATGTACTGCTT
GGCAATATGTTTACCGGTAAAAGGAACTATCTGCTCATCCACACATAGCTCTTTTTCAAG
TGGCAATTCCAAACACCGATACCTAACTGCATCAAATATTGGTCGTACCTTATAAAATGC
ATCATTACAACCAGCTGGAACTGTTGTATTATCAACAAGGTGTAAATTGTTACGGAGTTC
AAAAAATCGATCTCGGGCCATATTTTCTGAAAATAAGGGAATACTGATGGTTGTTTCCCA
GTACATTTTCAAGCATGGGTATCTAAATATACCACTGGCCAAGTGTAATCCAAATAAAAT
TTCTAATTCATCTGCAGTAGTAGGTTTGAACCTTAGCCTATTTGAAAATGTTGCATATAA
GTTGGTCATTTCAGCCATAGTTACAAATAACTGTTTTGGCACATACCTGTAATAATAATC
AAGTGGGGATTCTACTCTAGGGTCAATTGATATTGGTGGAAACCAATCTGATGCAATCGT
ATTTATTAGTTTTCTATGTCTCCATCTAATGTTTTGCTTAGGCGTAATATTCTG
>TEHMMER1311_ClassII_TIR_PiggyBac
AATACTGTTCAAATGGTCGAAGAGCAACAAGAGCCTGATTATAGTTTGAATATACTAATG
CAAGACCCACCAGAACCAGGCCCAAGCAATGTACCGGAAAGGCAAAACAGGCCTGTTACA
CCACCTACAACTGTAAATTGGGAACACACAACATCAGATATCCCAGAATTCAATTTTGAT
TCTACATCAACATGAATCCAGTTTCATATTGATGAAAATAGTTCGGTTCTCGATGTATTC
AGACAATTATTTCCATCTCATATAGTTAGGCAAGTTATCGAATACACAAACAAATATGGC
GAAGCTCTATGCAATAAAAATAGACCAATGACACGAAATAGTCGTAGATACTTGTTTAGG
GATGTTGAGGAAGATGAGTTTCTTAAATTTCTAGGACTCTGCTTATTACAAGGACAAATA
TCTGTCCCTAAAAAAAGAAAACTGTTTACTTATTCGGACATTCTGTATTATCATCCAATA
TTTCCCTATACGATGTCACAAAGAAGATTCGAACAAATACTAAGATGTCTTTACGCTTCA
GACTTAAACGCCAAAGGAAGTGCTAAGATCGATAATTTTATAAATAACATGTGCAAAGTA
TTTCAAAATTGTTACAAACCTGAAAAAGAGCTTTCGTTGGATGAATTTTTACTGTTGTTT
AGAGGAAGAATTAGCTTCAGACAATACATGAAAGGCAAAAAAGCACGATATGGAATAAAA
TTTTACGAGTTGACGACTGCAGAAGGCTTTGTTCTTAATATAATGATGTATGCTGGGAAG
ACTGATGATCCTTCAGATAAAGGGAAGAAAACCGAAAAGCTCGTTCTTCGGCTAATGAGG
CCATATATGTTGAAAGGCCACCATCTTTTTATGGATAATTATTATAATTCGGTGCCCTTG
TCGGAAAAACTATTAGATTTAAAAACACATACCACTGGAACTTTAAGATCAAACAGGAAA
GATAATCCTAAAGAAATTGTTTCAAAAAAACTTAAAAAAGGACAGCATGTTTGGGCGAGA
AAAAATAAAGTGTATGTGTCCAAATGGGTTGACAAAAGACCTGTACACATGATTACCACC
CTAAACCATCCTAAAATAATTAATGATCATAACAGACATGGTCAACCTAAAGCTAAACCA
CTGGAAGTCTCGATTTATAATAAATATATTTCAGGTATTGACCGTGCCGATCAAATGGTC
TCATACTATTCATCTCCCAGTAAGACAGTAAGGTGGTATAAAAAGGTACTTTTCCATATA
CTAGACCTAGCAGTTTGGAACAGCTTTTATATTTATAAAATATATCGTAAAGGTAACGCT
AAGAGTTATGAATTTATAAACTTTCGTGAGGATTTAATAATAAAACTCTTAAAATTGGAT
CCAACTCTAAAGCCAGATAAATTAATAAAACATCATAGATATGATAATCGATTGAAAGTG
AGAAACGAATCTGTACCATCTTCGAATGAAGAAACATCTTTTCCTACTGGTCACGGGCCT
GAAAAGATACCTAAGAAAAACTCTTCTAATAAGAGTACATTTTTAAAATGCAAGATGTGT
ACCAAAAACAAGACACGAAGGGAAAGTAGTTATAGGTGCAAAGGGTGCCCAGACAAGCCA
GCTCTATGCCCTTCATGTTTTGAAGAGTGGCATAAT
>TEdenovo3855_ClassII_TIR_Transib
TTTTTTTTGTAATTTACTTACATAAAATAGAATTAAATATAATTGTATAAACAGTGTCTA
ACGAGAAAACAATAATTTACAAAATTCAACAAGCTCCTACAGATTTTTGTTGACAGCAAG
AAGGGACTTGGCTTCATCGAAAAGTTCTTTCGATATTGTTTCTGAGGTATTTCTCAAACT
TGATATATATGGATCAGAAGTGTACAATAAGGTATGGAAAACGTCTGTAGGTATTGGTAG
CCGCTCTTGAACACTTTCTAGAATGATGAAGTCTAAAGTTTTTGTAATCCTTGTTGCGGG
ATTCTTGAGCGTCTTCGGACAATTGTCCGATAGGTAAAATAGCATAGTACTCAATGATTT
TTTCTCCGTGAATAAGTATTTAATGTACGGAGGAAGGCATATAATACCAATTATAAATAT
TTACGTACAGTTGGGCGGTACTATATGCGTATTCACCGAACTTTTTTGAATCAATAGCCA
TTCCAGATGACATAGTTTGTAGTATAATGTACATTCGTTTTATAAGTTCTACGTCTACAC
CTGTAATGTCTGCAGAGCAAGAGTAATTCTGAAAAAATCTCCGAGCTGTGTTTCCATCAT
TACTATTTCCAGTGCCTTGTCGAGGTTTATCGATATGCAGTCCCATTTCCTCCCTAAACC
GCTTTTGTAACAGTTTTTTTCTTTTCGTCTTTGTTTTTTTTATTTTCTGGTGTAGTGGCT
GACCACTTTTGGAAAGACAAGTTATAGGAAATGTGTAAAATCATCTCCATACTTCTAATC
CAAGCGTGTAGTATTGACAGTCCATATTGAAATGAACTTTCATTCACATCTCGTGTCCTA
ACTCCTCTCTCTCGCCTCTTAAGTTATTCATTTGCTGAAGAAGCGCTCGAAGGAGTTTCA
GTTAAAACTTGTGCTACTTTACCATCAATCATGGTTAAAAATAGGTCATGAGTAATTTCA
ATTACTTCACCATTCTTATTTATCATGGAAGGGGACAGGTTTTTAATTTGATTTTTGATA
TCAGCCACAACAAAAGCGGTTGTTTCAGGAGTTTCTCGCGATATGTTTTGGCACCGTGTC
AGAAAAGGCGCAAGTATGCGCAACTTTTTTTTTTCTCCTTGTGTAAACTAATGTATAAAG
ATCGTAATACAACAAATATCTCGACATCGGCAAACAGCGGCAAACGGGTAAGTCTCATCA
AAAAAAAAAGTAACCCGAAAATTATACCATCTTAAACTACATTAGTTAATTTTTATTTAT
TTATTTATTATACATAATATTATTTAAGAAACGTTATGAGGAGATTATAAGCATTTCAAA
AATGTATAATACTTATACATTTATATCAAAAACTTTCGAGTAATGTGGCGTTGAATTGTA
GTAATGTATTGTGCCAAAATCACATCATTGAACATGGGTTAGCTTTGATGCCTTTTTTTA
TACATTATGGTGAGCAAAAAATAATTTAAAAAATATAGAAAAGAAAGCTTATTTATAAGA
CTAAATTAATTGATTAGTTTTACTCCATAACAATGACTTTCAGGTGAAACGGTTTTGAGA
CGGCCTTGTATGGGGCTTTCCCATAGTGCG
>RepeatMasker101846_ClassII_TIR_Transib
AAATTTGAAAATGAGACTGATTCCGATGCCAACATTTTTCAAAGTTCTGTCGTACCACTC
CAACTAGTGTATGGAACGGAAAGAAAAATTATATGGCAAAACCCAACTCCGTCATCACCA
CGATATTGCAGACCAATACGCATACGATTTGTGAAAGAAAATACTGACGTGACTAATGAG
GAAATCGAGTACGTAGAAAATCAAATAAAAGAACTAAGCAAGACTAAGATTGATGATATA
TCTGTCAAACACAAAATAGTTTTCACCATGGTGGATGGCAAAGTATGTAACGCAGCAACC
CATACAAAGTCAACCATGAGATGTTACATATGTGGCGCCACATCCTCTGATTTCAACGAC
CTTACAAAAGAAAGCGATTTGGTCTATCTTTGCTGCACGCTCGAATAAGATTTTTTGAGA
GCATATTGCATGTAGCTTATAAATTGCCAGCTATGAAGTGGAGGGCTCGCCTGACTGCCG
AAGAGAAGAAACTAGTGGAGACCCGAAAAAAAGCAATCCAAACCAAGTTTCGTGAACAAC
TAGGATTATTAGTAGATATACCAAAGGCTAATTTTGGAAACACGAATGGCGGGAATACCA
ACAGGCGATTTTTCGATGAATACGAGAAATCTGCAGAAATAACTGGGATTGACCAGAATT
TAATCTACCGATTAAAAGTCATCCTAGACACCATGTGCTGCGGGATAAAAATTAACATCC
AAAAATTTGAAATTTACTGCAAAGAAACTGCTGACTTGTACGTTTCTTTGTACAAGTTTC
ACCCAATGTCGCCGACATAACATAAAGTGTTGAGTCATGGGGCAGCCGTGATAAAGGAGG
CGATTCTGCCAATCGGGCAACTGTCTGAAGAAGCTGCAGAAGCTCGCAATAAGCATAGCC
GAGCGTTTCGGCTAAACTACGCCCGAAAATTTTCAAGAGTAGCTTGCAACACTGACGTTT
TAAATAGGTTGCTCTTGACATCAGACTCCTTGCTGACGGGAATGAGGAATGCTAAACATA
AAAGAAAGAGCCCTCTTTCAGCAGATGTCATGAA
>TEdenovo3037_ClassII_TIR_Transib
CAATCTATAGGCCACATGTAAAATGCTCTCAAAAAATCTTATCCGAGCATGCAACAAAGA
TAAGCCGAATTCTAGATTTTCTTTTTTGCATGGTCTCTCCTTCTCCAAATCATTAAACTG
TAATGACGTGGCGCCGCATATGTAGCACCTCATGGTTGATTTAGTATGCGTAGCAGCATT
GCATACTTTTCCATCAATCATGGTGAAAAGCATTTTATGCTTAATAGAAAAGCCATTGAC
TTCGCCTTCAGTGAGCGCTGTTATTTGCGATTTAATATAGTCAATCTCTTCATTTGTCAC
ATCTGTAGTTTCTTTTATGAATCTTATTCTTATAGGCCGACAATACCGTGGTGAAGATGG
GGTAGGATTTTGCCACAGTATTTTTCTTTCCGGTCCGTAAATCAACTGAAGCGGTACCAT
GGAACTTTGGAATATGTTTGCGTCCGAATCGGCTTCATTTTCAAATTTCATTTTGTACTG
CATCTGTTGAGATCCATCGCAGCCCCATTTACTTATTAACACTAATGATTGTTTTTCTGC
TTCACTCAATTGTTCCACTGCCTCAACAAGATGTAAAATCAGTCGTTGTGCCGTGTGATC
CATGAGATTTTGAACCTGTACTTCAGCGCACGTTTCAGTTACTCTGTGGATTTCAGGATA
GCACTCTTTTTTTAACTTTTTCAAAATCGAATAGCACGGATAAAAACTTGGATTAGTTTC
TCGCACTACTTCGTATTGGGCCTGTGTTAATCCCGCTTCAACGAACATAAACAATGCACG
TGAATGTGCTAATCTCTTTGATTTCTCCTGATCTTCTTCGCAAGTGCTTTTTTTCATAGC
TACCGCGTATTTCCTTGCTCTTCTGGGACTTTTTGTTAAATCTTTTACTATTTTAGATGC
ATCTACTTTGCCCGTCTCCCGTAATTTCATCTGTGTTGCATACGTCAATTCATCTGTGTC
AGATGATCTTAGTTCTTTAGTTTTACGTCTTTTGCTTCTTTCACTCAACTCTAAGAACGA
TTTTTGAGGTCGACCGGGACTTTCTCCTACAACAAAAAACAATAGATGTACTCAAACAAA
TACTTTATATTACTACCTCTAAAATTAAAAATTCAAGTTAAAAACTACTTATTGTGCGGG
TAAACAAAATACTTCAAAGCATAAAAATACAATAGAGTTAATGGAATTTGAGTATCACCT
ACCTGCTTTCGGTAGCGATATGCATCCTTTAAGCCACTCGGCATTGTTTTCTAGGAATCT
CGCCTTTGTTTTGCGAGCAGCTAACCATTTTTGTTTAAATTGATGTCTGATGATCGATAG
TTTTTGCTTTACATTGGCAATATTTTGGTCATTTTCTGCATATTGATTGAGCAGTTCCCG
CTCCATACATTGCAACTTTTCATCAAAAGTTGAGGTATTTGAACGTTCCATTATATTGAA
CAAATCATTTCGAGTCATGACTCTCATTCCAGAAGAGCCTATAACAAAAATTCACCAAAT
ATAAGTAAAACTTCAATGACTGAGTATCGAGCGTGTCTAGGGAAAAAAATCACCAAAAAT
AGAGGGGCACTTTGGGGCGGCTATTTCGTACTTAATTACATCCTAAAAGGTCTATTCTAA
AGTTAATCATTACAATTTTGGCTTAGAAATGATGAGAAATATATTAAAACTCCCTTTGAT
CTTCCAAAATGTGTTTTTTAAAAGCAGTTTCTTGGGGCTTACTTCTCATGGGTATAAATT
AAGAAAAGCTATAGATTACTTGTTAAAAGTAAGTGTCAAATAAAATACATACCTGGTTGT
GCACAATCCATAATGAAAACCAACACAAAATTGTTCAGTCACAAGATGGCAAATATTTTA
AAACAACGAAATCTGAGCGCATCGAACAATCACACGAACACTTTTGGCGAACGGTAACTT
CCGACTGAGCCCACGAAGTACTGGAAGGGGCTAGCCCTTTGTATTTTTTGCTATTGTTTG
GAGCGGTTATCCTTGTTTTTGGAAACAATGGCTTAGAGGGAGTAGAACTAATATAAAAAA
AATCGATTTTGGCCAGCTTTTAGGGCCAAATACCTGTCTGTGC
>RepeatMasker16793_ClassII_TIR_Transib
AACATTTCTCTAGTTTCTAGTTTAAAAGGTATTGATTTTTTAGTCACTTTTCGTCTAATA
CTTGTCAAATATGGGTCTGAAGTTAATAATAATCTATTTAAGACATCCATATTACAGTCA
GTTCTACTGAATTTTCTTGCATATTGTTCCCTGAATTTTCGAAAATGTTTATTACGAGCC
TCTGCAGCTTCTTCTGATAAGGCCCCTATTGGTAGTATGGCGTGTCTAATAACTGTAGGC
CCATGTATTAAAATTTTGTGAAGTGTAGGAGTCATTGGATACCATGAGTATAATTCTACA
TACATCTTCGCTGTGTCTTGGCAATAGGTGTCAAATTTTTCAATATTAATTTTATATCCA
CTTGATATCACTTCTAAAATAACTGCTAATCTTTCTATTAAAGTTTTGTCAACTCCGGTG
ATATTTGCCGATATTTCTATATTGTTAAAAAATCTTCTACTAGTGTTCCCGTCATTAGTG
TTCCCGAAGTTGGCTTTAGGTACATCCACTATTAAACCCAGTTCATTTTTGAATGCTTCT
TGAATTTTTGCTTTTCTATCTTTTATTATATCTTTTTCGGTCTGAGTTCTCACTTGCCAT
TTCTTTATAGTAAGTTTGTAAGAAAGGTGAAGTATTGTTTCAAAAAATCTGATGCGAGCA
TGCAGAATAGACAAACCAAACTCCAAATTTTGTAACTCTGTTGAAGTGGTCTCGTTAAAC
TTTTCGAGTTTATTAAAATCCTTTGATGTGGCTTTGCAAATATAGCATCTCATTTTAGAG
GTTGTATTTGTCGCCGAGTTGCACACTTTACCATCTACCATGGTGAGTAGCAAGTTATGA
GTAACTGTTATTCCGCAGGACCCGAAACTTATCTTTGTGCCAATTAACCGTTTAATTTGG
TCTTTGTGGTAATTAATTTCTTCATTTGTTACATCTTTGCTCTCGTGTATAAATCTGATC
CGCATTGGTCGACAGTAACGAGGAGAAGACGGAGATGGATTTTTCCAAATAATTTTTTTA
TTACCCTTACTTATCAACTGTAATGGCACAAGTGATGACTGAAAAATGTTTGCGTCAGAC
TCACTGCTGTTAGCGAATTTTTGTTTATATTGCGCCTGCTGCGAACCATCACATCCCCAT
TTATATGTGAGCTCTAGGTTCACCAATTCTTCCTCTGGTAAAGTTTGTAACACTTCTTCA
AGATATAATATAAGACGTTGAGCAGTGTGCTCTAATAATGCTTGTAACTGAATTTCTGCA
CACGTTTCAGTGACCCTATAAGACTCGGCATTTGGATAGCAATCTTGTTTTGCTTTTTGC
AAAATGGAATAGCACGGATATAGTTTTTTGGAACTTTCTCTAATTATTTCGTACTGCTTT
CTTGTTAATGCAGCTTCCACAAACATAGACAAAGCCT
>TEHMMER2512_ClassII_TIR_Transib
CGAGAAGTGCATAAATGTCTCGAAAATTTAAAAAGCAAGTACCCAAATCTTGTTGACGAT
GATTTGGAAAAAGTTTATCGCGAACTAAGTCAACATTTTATACCGGCATTTTCAAAAAAG
TGGAAAAAATGTGCCAGAAACAAAACTTCATTTTTTGCGAAAAATGAAGAATGGCTAAAG
CTATTGTTTAATTTGCCGGTGTCTACAGCAGTAGAAAGTTCTGAAGAGTGTGAACCTGGT
CCTTCAAAACGAACGCGAACTGGCCGTCCAGAAAAATCATTTGACGAGTGCTGTGATAGA
GCCAAGCGCTATAAAGTTAAGAGTTTGTGTGAAAACAATGAACAACAGACTATTACAAAC
GCTGCCAAATGTTTAGAAGGAGAATTAAAACCTAAGAAGTTCTCACCAGAACAAGCATTA
GCATTATTTTTGGATGCCTCATTGTCGAAGCATCAATATGAAATTATTAAAAAAGCGACG
AAGGACTTGGGCTGCGACATTTTTCCTTGCTATGATATAGTTTCAAAAGCCAAGAAGATG
TGCTTAGCAGAAGATATAGAGTGCACCGAATCTTACGCTGTTGTAGGCTTACAAAGTTTA
CTGGACCATACCGTGAAACGGATATTCATGACCAAAACGAAAGAAGAGTTGTCGGAAATG
AATGATACCTGCACTTTAGATTCGAAATGGGGATGTGATGGCTCTTCCGGCCACAGTGAA
TATAAACAAGCTTTTGATGAAGAAGACATTTCTGATGAAAACTTGTTTTTGACATCATTG
GTACCATTACGTCTTACTGATGCCAAAAATGATACTAATGTTCATTGGTTTAACAACAGT
CCATCATCTACGAGACTTTGTCGGCCAGTGCAGTTCCAGTTTACGAAAGAAACTCGTGAA
ATCATTAAAAATGAGATTTCAAGAATGGAGGGAGAAATTAAAAATCTTAACGAATCAATT
GTGAATGTTGATGGGAAAATATATAAAGTGAAACACAATCTAATGTTCACTATGATTGAT
GGCAAAGTGGCTCAAACCGTTACTGATACGGCTTCAAATGCTGTGTGCTTCATTTGTAAA
GCAAAGCCAACCGAAATGAACGACTTGAACCATGTGAGGACCAAGGTAGTAGACGAGGAT
GCGTTAAAAGTTGGCTTGTCTCCTCTTCACGCAAGAATCAAATTTATGGAATGTATTCTA
CACATCGCGTATAACAAATCATTCCAAATGTGGCGTGTGAATAAAAACACATCGCACTTA
CGTGATGAAGAAAAAAAAAGAATACAGGGGTTGTTTGCAAAAGTTGGCCTTAAAGTAGAC
TGTGTCAAACAAGGTTCCGGAACTACCAACGATGGCAACATGGCTCGTAGATTTTTTGCC
GATGCAAGAAAAATATCGGAAATTACTGGGGTTGATTTCGATTTGATTTATCGATTTTCC
ATAATCTTACAAGTCATCAACTCCGGAGCTTGTATAGATGCTGTGAAATTTGGTGAATAT
TGCGAAGATACGGCCGAACGCTATTTAAGCTTGTATAGTTGGTATTATATGCCAAATACC
ATTCATAAAGTGTTGATACATGGCAGTAAAATTATATCAGCTGCAATGCTACCGATTGGT
ATGTTATCCGAAGAGGCACAAGAAGCGCGCAATAAAGATTATCGTCAGTACAGATTGCAT
CATGCGAGAAAATGTTCTCGAGAAAGTACTAATGAAGACGTAATCAACATGCTACTAATT
TCTTCGGATCCTTTATTATATACTATGAGAAAAAGGCCAATAAAA
>TEdenovo2815_ClassII_TIR_Transib
CGCACAGTGATTCACGTTCCATACAAAGGCGGCCATAAATACGAAACTCACAAATACTTT
TAATTAATTTATTTTACACGTTGAAATATGTTAAGATAAGTGTAAATTATTAAAATTATA
ACATAACCACATTCATTTAAAAAAAAATATCATTACTATTTAGGTGTAAAAATGTCTCGC
AGTAATTTTGTTTTAGACGATAAACCTAAAACATGTCATACTGCGACTTTTAATGAAAAA
TCTATATAAATAATGGTTATTTATATTAAAAACAACCATAAAGGAATAAAATAAAACAGC
AAAAATACATGAACAACCTTTTTTTGCAAATACACACAAAACACAAAATATACCAGAATA
CATTCAAGCTCAAAAGTATTTACTACAAACAGATAACAAATCTAGTACAAATTTTGATAG
CACACCTTTTGTTTTTGACAGGTAACTTTCGTAAACCTGTTAGGAAGGGATCTGAATGAA
GAAGTTGATGGTTCAACTTTGTCAGACTTCTGAGATACATGTAACTCAATTCGCTCTACA
TCAATATTTTCAACTACATTCAGCCAATCTGAATATTTCTCTATAAACTTAGACCTACTA
CGATTTGATTTTGCCCAATAATGAGAAATTCGTTTACATACATTCATAATTTTATTACTT
AAAGTCTCTAGTTTGATATTTTCGATGTCATCCGAAAGGCACGATGTTTCGGTCAAAGTA
TTCAGGACATGTTGCATTTTTCATTTGGACTACCCTCTTTAGAGTGCCAAATGTCAAAAA
TAGTCGTCCTCGAAACAGAACATTTGAAAACTTTACCTAAAACAACATGAAAGCTGAACT
TAAAATATAAAGTATTTTTCTTTACTATGGACATGCATACTTTGACACTCCTTTAACCCA
AGAAGGGGCAGAAAGATGCAGATGAAACTTATATGGTTTTATAAGAACATCCTCTTTATT
CGAAAAACATTTGCCTCAAGTGCAGCACTGAGCAGCAAAAAGTTATAGGTCCAAATGAAA
TCAAAGTATACCAAACAAATCTACAAAAACGCTACCTTCAATAAAAAAAAATAAAAATAA
AAATATTAAACGCATTAAAAAAAATAAAAAAGTAGTTGATAATAGAAGTACATACCTTGG
TCTTGGACCTCCATACTATCACCATACGTAAACACTTGATTTGGAATAGTGACACTCAAA
AACAAAGTGTTAAGTTTTGATGACTCACACGTTGCGATAATTAGACTCGAGATGCGCTAA
CTTCCGATGCACAAAAGTGGTCAATAAGTTGACCTTATGACACGGGTATTTAGAGTTTTT
GGAAGCTTCTTAACTTGTTAATCACTTAGTAAGTAGATCTAATGGGGATAAGCCAATGAC
ATTTTTCGATTTATGGCCTTAGAGTGAATCACTGTGCAG
>RepeatMasker69451_ClassII_TIR_Transib
AAAGAAAGACTGTTATCCGCGTGAAGAGTCGATTAGAGTTACAGAAACATGTGCTGAAAT
AAACTTGCAGGATCTTTTAGATCATACATCTGCACGGTTATGTATGTACTTAGATGAAGT
ACTCGAAAGTTTAAATGAAGCAGAAATAAGCTCTTTAGAGCTATTATCAAAGTGGGGTTG
TGATGGTTCCCAACAACAACAATTTAAGCAAAAATTTGGTAACAGTACAGACAGTGATTC
ATCTATATTTCAGAGTTCATTTGTGCCCTTACGACTGATTTGCAATATTGGAGACCAAAA
TAAGATTATTTGGCAAAACCCAGTGCCTTCTTCTCCAAGATACTGCCGACCCATAAGAAT
CCGTTTTGTTCATGAAACAAAGGACATCACAAATGAAGAAATCTCCTACATAGAGAATCA
AATAAAAAACCTGAAAAAAAGTGAAATAACGAGAACAAATGGTGTTATATTAATAATAAA
GCACACATTAGCCTTTACTATGATTGATGCAAAGGTTTGCAATGCTGCAACAAATACGTC
ATCTACCATGAGGTGCTATATATGTGGGCAAACATCAAAGGACTTCAACAACCTGATTAA
AAAAAATATAGAGAATCCCGATACTCTAAATTTGGGTTGTCGACACTACATGCCAGAATT
CGATTTATTGAATCACTCCTTAATTTATCTTATAAAATACCTATAAGAAAATGGCAGGCA
AGAACTCAAGAACATAAAAATATAGTGGCAGATAGAAAAAAAATAATTCAAGAAGCTTTT
AGAGAGGAAATGGGACTGCTAGTGGATATTCCGAAGGCAGGGTTTGGGAACACTAATGAA
CACATCAAGAAGATTTTTCTCAAATCCCGAAATTTCTTCTCGTATTACAGGGGTTGACAT
TAATTTAATAAAAAAATGCAGTGTCATATTAGAGACCCTGTCAAGTGGGTTGAAAATTAA
TACGCAGAAATTTGAAAACTTTGCTGAACAAACTGCAAAGCTTTATGTAGATTTGTATGG
GTGGCACCCCATGTCGCCTACAATGCACAAAATTTTAAGACATGGGGCCACGGTAATTGA
TCACGCTATTCTGCCTATTGGTCAGTTGTCAGAAGAGGCGGCTGAGGCCAGAAACAAACA
CTTCCGCATATATAGACAGAATTTTTCCAGAAAGTTTTCGCGCGAAGACTGTAACAAAGA
TGTGTTAAACAGACTTTTGTTAACTTCGGATCCTTTTTTGAGCAGTACCAGGCGAAGGCA
ACGGAAAAAAAGTAAGCCATTTACCACTGAGGCATTAGGACTCTTGCTCCTGGAGA
>RepeatMasker38074_ClassII_TIR_Transib
ACATCAATATTTATTAGTAAAGAAATTTATAGATAATAAGGTTTCGAAAAACATTTTACC
ATGTTACCAAAGTATCGTGGAATCTAAAAAACACTGTTATCCTTCAGATATAACTGTTAC
TGAATCATCCGCAGAAGTCGAACTTCAAAGTTTATTGAATCATACTGCCAGTCGAATTCT
CCAGTCTCAAAAAGATGTTTTGGATAGGGTACCTAATGAATCACTAGATAAGATATCCTT
GATGGGAAAATGGGGTTTTGATGGCAGTACAGGACATTTTGAATATAAGCAGTGTTTTTC
TGACCCCACTCTTGAAGACAGTAGCCTGTTTCTTACTTCATATGTGCCACTACGACTTGT
TTTGAAATCAGGTAATGAAGAAAATCCCTTAATATTGTGGAAAAATCCACGTCCTTCATC
AACTCGATACTGTCGGCCTATTCGCTTTCAATATTTAAAGGAATCGACTGCAGTGTCGGT
TGAGGAAGAAACATATTTTAAAGAGAAAATAAGTAACTTGCAGCCTACTGTTTTCAAGGA
AAAAGATCGCGAATATCGCATTTCTCATTGTTTGCAATTTACCATGGTAGATGGCAAAGT
TTGTAACGCACTTAGCAGTGTTTCTTCATCAAAATGTTATATTTGTAATGCATTGCCCAG
CGAGATGAACAAAATTGACAGATGTCTAAATAAGGAAGTCGATGAAAGTAAATATGAATT
TGGCTTATCACCTCTGCACGCGTTAATACGTTTCTTTGAATATTTTATTCATGTCGCGTA
CAAGTTAGATATTAAGAAATGGCAAGCTAGGTCTACTAATGACCAGATGCTTGTTACTGC
AAAAAAGAAATATGTTCAAACCCAATTTAGAGAAAGGTTAGGTCTGATAATAGACAAGCC
TAAAAGTGGCGGAAGCGGGACATCTAACGATTGGCAATACAGCTAGGCGGTTTTTCTCGA
ACTCAGAAATTTCAGCGGAAATTACTGGGATCAAGAAAAATCTCCTAAATCGTTGCTGGA
CCATACTTCAGTGTTTAAATTCAGGATATAACATTAACAAGACGAAATTCGAAGAGTTCG
CTTTAGAGACGGCTCGGCAATTAGTTGCCGAGTATCCATGGTATTACATGCCTGCTTCCG
TACACAAAGTTTTACTTCATGGTGCTAATGTTATAGATCATGCTTTGTTGTCAATCGGTG
AGTTGTCTGAAGAAGCAGCTGAAGCAACTAACAAACATCTCAAATCATTTAGGCGAAATC
ACACGCGAAAAATGAGTCGCGTTTTGACCAATACAGATTTAGTTAATAGACTCCTTCTTC
ATTCAGATCCCTTAATAACTGGTTTACGAAAGTTACCTGTCAAAAAGAAA
>RepeatMasker98751_ClassII_TIR_Transib
TGCAAAAGTCAATCTGCAGGACTTATTGGATCATACTGTGGCACTTATATTACTAATTGG
TTCAGTTTACAAAAACGGTTTAAGACGATTGAAACTATTCTGCAAATGGGGTTGTGACGG
GTCATCAGAGCAAAGTGAATACAAGCAAGTTTTGCCCGAAGAAAGCGATTTCATATCAGA
TTCGAACCTTTCATTGCTTCACTTGTACCCATTTAACTCATAGATGTGACAACTAATATC
GTTATTTGGAAAAATGAAGCTTGCTCGTCCGTAAGATATTGCAGACCTTTATTGATAGAA
TGTGCCAAAGAAACTCCTGAAAAAACCGCGTCTGTTGTGGCTGATATCAAAAATCAAATT
AAAAACCTGTCCCCTTCCATGATAAATAAGAATGGTAAAGTAATTGAAATTACTCATGAC
CTATTTTTAATTGATGGTTGATGGTAAAGTAGCACAAGTTTTAACTGAAACTCCTTCGAG
CGCTTCTTGTACAATTTGTGGTGCTACTCCTCAGCAAATGAATAACTTAGAGGCAGTTAG
GACACGAGATGTGAATGAAAGTTCATTTCAATATGGACTGTCAACACTACACGCTTGGAT
TATGGATTTGAAGTATGGAGATGATTTTACACATTTCCTATAACTTGTCTTTCAAAAAGT
GGTCAGCCACTACACCAGAAAAAAAAACAAGACGAAAAGAAAAAAACTGTTACAAAAGCG
GTTTAGGGAGGAAATGGTACTGCATATCGATAAACCTCGACAAGGCACTGGAAATAGTAA
TGATGGAAACACAGCTCGGAGATTTTTTCAGAATTACTCTTGCTCTGCAGACATTACAGG
TGTAGACGTAGAACTTATAAAAAAATGAAACATCTTGTCACAAACTATGTCATCTGGAAT
GGCTATTGATTCAAAAAAGTTCGGTGAATACGCATATAGTACTGCCCAACTGTACGTAAA
TATTTATAATTGGTATTATATGCCTTCCTCCGTACATGAAATACTTATTCACAAAGAAAA
AATCATTGAGTACTACGCTATTTTACCTATCGGACAATTGTCCGAAGACGCTCAAGAATC
CCGCAACAAGGATTACAAAAAGTTTAGACTTCATCATTCTAGAAAGTGTTCAAGAGCGGC
TACCAATATAGACGTTTTCCATACCTTATTGTACACTTCTGATCCATATATGTATATCAA
GTTTGAG
>RepeatMasker40684_ClassII_TIR_Transib
GGACAAAAGAGGATCAGAAGTTAAAAGTAATCTGTTAAGCACATCTAAATTACAGGCTTC
TCGAGAAAATTTCCGGGCAAAATTTAGGCGATATGATTTATAATGTTTATTTCGTGCTTC
TGAAGCCTCTTCTGAAAGTTGCCCAATAGGCAACAATGTATGTTTAATCACAGTAGCCCC
GTGTACTAATATCTTATGCATGGTTGGTGTCATGGGGCACCAAGAATATAAATCGACATA
TAATTTTGCAGTGTCTGCAGTATAACTTGAAAATTTTTGAATATCGATCTCATGACCACT
AGATATTGCTTCGAGTATGACTTTAAATCTATATATCAAGTTAAAATCAATCCCTGTTAT
TTGCGAAGACAATTGTGGGTTATCGAAGAATCTTCTACTTGAATTCCCGTCATTACTGTT
GCCGAATCCGGCTTTTGGCAAATCTACCAGTAATCCCATTTCTTGCTTGAATTTTTCTTG
AACCTGTAATTTGGTTTCTTTAAAAATAGCTGAATCTTCAAAATTTTTTTTAATAATTCT
TTTTTTTTTGTAAGGGCAACCTGTACGCTAAATGCAATAGGCTCTCAAATATTCTAATTC
TGGCATGTAAAATAGACAAACCAATATCTAATGCATCTGGGTTACAAATTTTCTCCTTAT
TCAATTTGTTAAAATCGGACGAGGTTTCTTTGCAAATGTAACACCTTTGTGTTGATGTGG
TCCCTGTGGCTGCGTTGCAAACTTTTCCGTCTACCATGGTCAGCAGCATTTTTTGTTTTA
TTTTATATTCACTGTCATCTATGATAATACTCAACCATTCTGGCATTGATGATATGGATT
GTTTTACATACGCTATTTCATCATTAGTAATGTCATTAGATTCTTTTACAAATCTTATGC
GTATGGGGCGACAAAATCGAGGGGAAGATGGGGTCGGATTTTGCCACAAAACTTTATTGT
TCTTGTTACACACCAAGCGAAGCGGAACAAATGAACTCTGAAATATATACTTGTCCGAAT
CAGATTCATTGATGAACTTTTGTTGGTATTGGGCTTGCTGGGAGCCATCACATCCCCATT
TAGATATTAAAGAAAGGTTTTCTTTTTCATCGTCTGTAAGTTCACTTATTACTTCTTTAA
GATAGCAAAGTAGCCTTTTATTTGTATGCTCTAGCAAGCTATCTAGTCTCACTTCAGCGC
AAGTTTCTGTTACTCTATATCCTGACTTATCAGGGTAACACTCTGATTTTGCTTTCTGAA
TCAAATTGTAGCTTGGAAACATTTTCTTGTTAGTAGCTCTTATTATTTCGTATTGTCTTC
TCGAAAGTCCCGCCTCTACAATCATAGCAAGGGCTTCAAATGGACTCAGCATTTTTGTAT
CATCTTTTTTAAAATATGCTTTCTTGTACTTAGATGCACGCCTTGGAGAGACATTAATTT
CTTTTAATACTAGAGAGGCGTCTCTTTTTCCCATGCTATATAATTTAGATTGAGTGGCAT
GCGTAAGAACACTAAGCTCGGCCCCTCGAAGCTCCTCCGTCTTTCTTCTTTTTGTCCTCT
CACTAGAGCTTTCAAAGGTTTTTACTGGCCGACCTGGTCGGCTGGTCGACCTACTAACTT
TTGGTAATTCGAAAGTGCCCTGTAGCCAATCACGATTTTTCGTAAGAAA
>RepeatMasker64331_ClassII_TIR_Transib
GATGAAATAAGTGGATCTGAAGAAAGAAAGAAGAAAATTTAAAATGTCTTCATTGGAACT
CACTCTACTTTTCTTACGGGAGTTGTGTTCCCTGAATCTTCGGAAATCCTTGTTGCGGGC
TTCCGAAGCCTCTTCAAAGAGGTTTCCAATTGGTACGATTGCATTACAAGTAATGATGTC
AGCTCCATGAAGTAGCAGTTTGTGCACGGTTGCAGTCATGTAGTACCAATTATACACGGA
TACGTACCTTTCATCAGTTTTGTATGCGTAATCTTTGAATTTTACGGTATCCACATCCTC
ACCGGAAGTTATCGCTTGCAAAATAACAGCAAACCTGTGAATCAGTTTCGCATCGAGTCC
TGTTATATCGGCAGTTTTCACTGGATCTTCAAAGAATTTTCTTGCTGTGTTACCGTCAGT
GGTCGTAACATGGCCTTGCTTCACTACATCAATCAGTAAGCCGAGTTCATTTTTAAAACG
ATCTTGAACTATCTTATTTTTCGCATCTCTTACATTTTTTTCTTCTTTTCCTCCTACAGA
CGATTTTTTGTTATCAAGTCTGTATGATATATTTAAAAGGCATTCCATCACATTTATGCG
TGCATGTAGCGAAGATAGTCCAAACTTCAACATTTCCGGTGAAGTCACTTTTTTTTCTAC
AAGTTCCAAGTTGTTCATCTCGGTCGGTTTTGCTAAACAAATGTAGCATTCAGCATTGGA
CTTAGCCTCTGAAAGATAAGTGCAAATGTTGGCATCAACCATTGTCATCATGAGGTCATG
GGTTACTTTGTTAGTTTCATATTCGGTTGGTCGAAGATCTGAAATTTGCTTTTCCATTTC
CGTTACTTCGGCCTTCATCACAGCCTCACTTTCTTTTACAAATTGAAACTGCACAGGACG
ACAAAAAGCTGGTGAACAAGGTTTTTGGTTTTCCCAAACTGTTTTGCCTTCACACATTAT
TTTTAAAAGCACTAAGGATGTCATAAAAATGCTGGAATCATCGTTTGCAGAATCCAACTT
TTGCTTATATCTACTTTGGCTCGATGCACCGTCACAACCCCATTTCGA
>TEdenovo3070_ClassII_TIR_P
AACATTTGTTATCTTTAAAGATACGTAAGAGAAAAGAAATTGAGTTAAGAAAAGCTGTAC
TCCAATTAAAATCAAATTTAAGAAAAGCCAAAGTACAAAAACTTGTCTTCAAAGAGAGGC
TGACAAAAACAGTAAATACAAAGGCATTTGAGGCCCTTACCCGAAATATGTCCAAAGCCA
CCAAAACTTTTTTAAACATTCAGGTTACCCAACTCGGTAAAAAAAAAGGAAGACGCTTCA
CTTTTGATCAAAAAGTTTTGGCTCTATCTTTGTTTAAAACCAGTCCAAAGGCATATAGAT
ATATAAGTGAGCTCTTCATTTTGCCAAAAAGAAAAACCATACAAGGTGTGCTTCAAAATT
TAACACTGCAACCTGGAATAAATCCACTTATGATGAAGCAATTGAAAAAAAGTGTGTTAA
AGCTGCCAAAAAGACACAAATTCTGCACTATAATTTTTGATGAGATGGCAATTGCTCCTA
GCTTGAAATACGACGTGAAAAACTACAAAATTATTGGTTTTGTGAATGATGGACACAAAC
AAACAACTGAATTTGCAGACCATGTTTTAGTTTTTATGGTGAGAGGAGTGGTAAAAAAAT
ATAAACAGCCAATAGCTTATAGCTTCTGTGCCGGGTCCACAAAAACATCGGATTTAAAAA
GATTGATCAAAACTGTGGTTCAAGCTGTGGAGGAAACAACCCTGCAAGTTGTGGCAACTG
TGTGTGACCAAGGCGCTACAAATGTGGCTGCAATAAACGCCTTATTAAGCGAAACGAAAG
AAAAATATCTTAGGAGGAATGAAGAATGGCGAGGGGGGTTTTTTGAAATAAATAACACAA
GCATTATTCCACTGTATGATCCCCCACATTTGCTGAAAGGTGTAAGGAATAATTTACTTA
CAAAAACATTACACTACAAATATGAGGGCAAGCAGTGTGTGGCGAAATGGGACGACATAC
TAAATTTGTACCAACGTGCTCCAGGCTTCATGGGAGTGACTACAGTTCCCAAATTAACCC
TACTACATGTGATACCAAGCATGATCCCCAAGATGAGAGTAAAACACTGCACTCAAGTTT
TTAGCAGTACTGTCGCTGTTGCGATGGGATTGAGGGCAGGTAATTTTGACGACAATAGTT

>TEdenovo3024_ClassII_TIR_P
TTTTTTTTTGTAATTTCTCCACAATTCAACGTGGTTAGTTTTCTTGGAGACATTTTCTCT
TCTGTTCCTGATTATATCTTTTCTGGAGGAGGGACCATTGGTACAATCGAAAAGTCGATC
AAGGCTTTCTATAATTTGTGCAGTCTCTAAGATTTCTTTGGCTTTGACACTATCTCCGTA
CTTTTCAGCCATAAGTTTTAGGATGGCAGCAACAGTATTACTTAAAACTTGAGCAGCCGC
TTGACCTTCATTTTACTTTTAAATGTAGGATTCACGTGTAGGGCTATCAATTTTTTAAAA
TGTAAAGTAGTTTGATTTTTTTCTGCCACATCTAGCAAGTGAGACCACTTTCCCTTTTTC
CGTTAATAACAATTTCTCCCCCATTATGGAAATTATTTCTTTAAATAAATGTGGAATATC
AAACATTCTATATACCTTCATACCATTTTATAATAAATAATTGGATGTACTTGGGATGCC
ACACCAATTCTTAAGTAAATTTAAACTGCCAATATTTGTGGTCCCTTGGTACATACTGTG
GTAATCACGGTAATTCCAACATGAGTAACAGCCTTAATTACATCTTTAATAAGAACAGCC
AGGCTTTGGGTTGACACTGTACCTTTCACAAAGTAATATGCTACCGGTTGCTTCATTTTT
TTGTGTAGGCCTTGAAGCATGAATACCAAAGCGTGATCAGCTATTTCTGAAGATCTGCGC
TGGTTTTCACCTAAGTCTACAAATCCATTAACTTTGTCTGTCCTTGGATTGAAGATAAGG
CGCCTTTTTAAAGCCATCTCATCGAAAAGCAAAGCACATAACCTGTCTTTTTCATTCAAT
TTTGCAACTTTCTTTTTAAGATGATCCATGATAGTTGGACTGATACCTGGTTCTAACTCG
ATGCTTTGAAGAAGATTTTGCAAGGTTCTTACGCTTGGTAATGCCATTAAATGTTGAAGA
TGTCTGTATGTGCGAGGTGACTTCTTATATATAGCAATAGCCAATGCTTTTTCTAAAGGA
GTCCATCGTTTTCCTCCAGGTTTTCTGTCATGGTTGCGTATATATGCTTTTATCAGAGTT
TTAAGTGCTAATGACTTGATACGTGGCATTATAATTCCTTCTCTTAAAACATTTATTTCG
CGCTTGTACGAATTTATCTTTTTTATCAGCTTTCTTTTTCGAGGTGTCACTTCTAAATCT
GCAATTGAAAGAATAATGATTTAAAATAAATACATGTCACC
>TEdenovo3573_ClassII_TIR_P
ATCACGGCTGTTTATCTGCCTATAACGAAATGCCTCTGTAGTCGCCATATTGTTTTAACA
TCGACTGACATTTGTAAGACACCACGTGACATAAACTTTTGCTTGCCAGAAACAAAAAAA
AGTGAATTTGTCTCTTTTGATATGGCAATTCGAATTCAAATCATTGCAGTTACTGTGTCG
ATTGAGTGAAGTGTTTGTGCTTATCCTCTCCGCTTTAACTGTAATAAACCCAGTTTCATT
GGGCTTTTTGCTTTACGCAAAATGTATTATAAGTGCTGCATGTGTAATGCTACGCGACAG
GACGCTATTTTGTACCATTTCCCATCCAATGAGAAAAGACTCCAAATGTGGTTAAAGTGT
TTACCTTCGGCTCGGGATGATTTGAAAGCGCTAACGCAAAAGCAGCTTTCGAAGTTGTTT
GTATGCTCAAAACACTTTGAAGTGCGGTTTGTCACCCAGAAATCTCGTCTCGTAGGATCT
GCGTACCCTACACTTTTCAGTGCAGAGGAGATATCAAGAGGAACACCATCTCAAAATGGT
TGGTGAAGTCATTCTTTATAAAAAGTTAGCTATTCTTTACCTCTTTTGTTAAGCAAAAGT
TAATAAACATTGTTGATGAGCAACAAGAATGTTGCTGGAACCAAGTGCTTTGACCATAAC
CATTATTTACCTTTTATTTTCAGAGAATGTGGACCCACAGACCGATCATACTTACTGCCG
AAAGAGACACTTTGACCATACTTATGCAAAACAGAAACCTTTAGCAGGTAATGTTAATAT
GGATACTAACAATAATAGTATTCATAGTTTGTATGTGTGTAATTTTTTCCTGTAATTAGT
ATTTATGTCATCAAATCTTCAAATTTATGATTTATCATATTTCAGAATTACCTTTAAACA
CAGGAGGAATGCAACCTGTGGATGTACCAGGAACATCTCACATATCAGTGGCATGTGAAG
ACTTCCCTTCAACCACTGGCACAACCACTTTTTCAGGTAAATGAAGTAAACTTATTTTCT
TGTAAAAATCAATAGATTAGTTTTGACTGCAGTAATGTTGTAAATAAGTATTATTCTCTG
TAACTTAGTGTAAGTGGTGTGCATACCTGTAAGTGACATATTTACACTGTAAGTATGTAC
GTATGAGCTGCGGGTTGTTCGAAAGACATACCGCGGCCCTAGTACACAAAAGGCCTATGA
CGGAACACAACGGTTTTTAGTCAGTAAGAGTCTGACACAGCGGGAGGGGTCATTTGATGA
TTTTTGACGTTGTTAAAAAAAAAGTATATACATATGAAACTAAGCACCTATACTTGTTTT
GTAAATATGTTGTTGGTATGCCTGAATAAATAAATAAATTATAAACTACCACTTCAAGCT
CTTGTACTGGGAATATTCCAATTAATATTTAACTGTATATAAATATCTATATATATATAA
ATGAAACCTGCTTTCCATTGTCACAACATAAAATGAAAACGGCTTGACCAATTTGGCTGA
AAATTAGAGGGGAGGTAACTTAGACCCGGGAGAAGGTTTTAGGATAGATATATATATTTT
TATATTGATAAACCATGGGCGAAAACTAGTAGATATAAACTGTAAAATTAATATTATACT
GTAAATGTACCGAGAATATTCCAAAATATTTGAAACTTCAAATTAGGTTAAGGATGATGT
GAGGTAGGCAGTTGCATGTAAAACATTAGTAAGCAACTGTTCCTGGTTAGAATGAAAGCC
AAGCCCTTGCATAGTTGGGAAAAGGCTATTTGTAGCGAATGAACAATCTTGAATGTTTTG
TATATAATTTTAAAATAACTTGTGTTTTCTCTTTTCTTCAAGGCTCGCTGAATACAGTGG
TGTTAAAGACCAAGGCAAGGGCAAGAAAACGCATTATAAATAAAATAAAAGATTTGACAC
CAACTGGTAAAGTTATATATAAAGAATACCAGAAAGCCAAAGATGAGGCTAACTTCCTGA
AGAGAGCTCGAAGAGCTTTAAAATTCAGCAAGGACAAGTCCTTTGAAGAATTAACCAAGG
AAATGAATCCATTTGCAAAAACTATTATGAAAATGCAAATTAATTTATGCTCAAAAAGTA
AAAAAGGGCGACGCTTTACTGAGGAAGAAAAATTAATAGCATTGTCCATAATGAAACAAA
GTCCTAAGTGCTACAGATTTTTACACAAAATTTTCGTCTTGCCCTCACGATCAACTCTAA
ATAAAATGGTTGCAAAGCTCTCTATTGGACCAGGAATTTGTCAACAAGTGTTTGACTTAC
TAAAAAAAGAGGTTAGTATTTTTTAATATCTTGTATATCTTTTTGAAGTGCTACTGTAGG
CACTTCATGAAACTAAAAATAACACTTTTTTTATTTTTTTAACCTACAAAACAGCAAATG
CTTTATCAAGATCTTCTTAAGATATGTACATAAATTACTATAATTCTTTTCTTCGATGAC
AAAACAAAGATCAGACAGCGGTTTTAATTTATACCTAACTGTTTCAGGTTGCTACGTGGG
ATGAGAAAAAAAAAATTTGTTCAGTCATCTTCGATGAGATGTCATTAGACACTGCTCTAA
CATATGATAAAAACAGGGACTGCATCAATGGCTTTGTAGAGTTAAACGAAAAGCAGAACC
AGTTTGCCGACCATGCTCTTGTTTTCATGCTCAGAGGAGCGGTGTACAAGTGGCAGCAAC
CCATTGCTTTTTATTATTGTCAGGGGGCCACATCAGGGACTGACCTTAAAAAAATTCTAA
GAGATGTTGTGGCTGTTCTTGTGGAATGTGGTCTGAAGCCTATTTGTGTCATTTGTGATC
AAGGCACATCGTTTCAAGCAGCCTTGAAAAGCTTTAGAGAGGACACTAAGCGTGATCAAA
TACTTGCAGATCAAGAACCAGGTTGGTGAAATTATTATTATTATTTTAGTAAACCTGTTT
TATATTTTGAATACATATTCAATAATATATCACACATTAGGGTTGGAATTAAAAAAAATC
ACTCCCCACTTTACATATTGGGTGTTGAGGTTGAGTGGGCTACCCTAATAAAACATTTAT
TTTTGAAAGAAAAAAAAATTGTTAGAATGTAGTACAAACATAGGTGTTTTATGTTAATGG
AATCTCACACATTCTACCGAATTGGTGTACAAATTAAATCTCATTTGTTATCTTTCCTTT
ATTTCAGATGGCTCAGTTACTATCAGCGGCGTTAACCTGAGCATTATTTATGACCCGTCA
CATTTGATTAAAGGAATTAGAAATAATTTCTTAAATAAAAACATTGTCATGGATGGTAAA
ATATCCAAGTGGACTGATATTGTGGATGTCTATGAAACTGACTGTAAACACACAGAATCT
AGACTCCTTCATAAATTGAATGACCAACATGTCATTCCTGAAAAAATCAAGAAGATGAAA
GTAAGTGCCTAGATTGTTATTTTATTTTGTAAGGCTTATGTAGTACTACCAGGCCCGGCA
AACTGACCGACATGGCGCTGATATTTTCTTTCCAACTAACTTCAGTGAAACTTATGCTTA
TACTTTTTCCCACTTTCAACACAGTTCAGAGAGTGCGATACAATCAAAACTCACTCACTC
ACTCCATTTTTTTGTTAGCGTTCCATATGTTATACATGTTATAATATAGAAACAATATAA
GGTTATAAGGCATAACGATAAAAACGAAGTTGCACTAAAGTTGGTTAAGAAGAATGCATC
ACTACTGTTGTATGTCAAGGCCCTGATTAGCCCTCACTACTAAGCCTCTTTTTACAAGTC
CCTATTGCTAAAAATTTTCAACTTGTTTGTTGCAGGTGAAGAACTGTGTCAAAGTGCTGA
GTTCAACAGTATCTGCAGCTTTGTCCTATACAGCTCAATTTTGTAAGTTTTTATTGAACT
GTATCATTAGTTATAAAATGCAACAAAGTACTGGGTGTAGAACCAACAGAATTGAAACTA
GCATCGGGAGAGAGACTGAAATTAGACTTAAACAGTCTTTAGTTCTCGTTTAATTAAACT
TCACCTATTATGTTAACTGGATTTGGTTGCTAGAGTGAATCAAATGTTCCTACTTTAATG
ATGCATTGGCTTTATCTCTGGTAATTGATGTTTGTTGACTACTAATATTATAAATGCGAA
AGTAACTGTCTGTCTGTTTGTTACGCTTTCATGTCTAAACCACTGAACTTATTTTAATTT
AATTTGGTACAGAGATAGAATTAACCTTGAGAAAGAACATAAGATAGTTTTTAACCCGGA
CTTTTGAAGAGTTATCCTGGAAACGCGATATAACCGAACTCGACGCGGGCGAAGCCGCGG
GTGGAAGCTAGTCATATATATATGCTTTAAGGAGTTGGCACTCCCTCTTCTTTCTGGATC
AGCTTCTTTATCCAGCCGCCTAGAGAGATTTTAAGCGCAGTGTTGTGCTTACAAATATTT
ATTGTTTCAGCACACTATGCGGATGGCAGGCCAGTCAGTGGCACAATAAAGAATACCGCT
GAAACAGTACTGTTTTTCGACAGACTTTTTGATAGCATCAATGGAGCAGGATCTGCAAAA
GAAGCCAGAGGCAAACTAAGAACTGCAGTGACAAAAAAATCACCACACCATAAATTTTGG
CCAGAAGCAATCAGGAAATTGGAAAATTTGAAATTTATTGATTCTGCAGGGAAGGAAAAA
TCGGTGCCCTCAGTAAAAAACTTTATTATAACTTTAAAAAGTTATATGAGGCTGTGGCAA
ATTTTGCATGAACAAGATATAAAAGTGATGCGGCCCAGATATTTTAATTCTGACCCAATC
GAAAATTTTTTTGGTCAGGTAAGGGCCTATAATTATAGGAATAATGATCCAAATTGCCAC
AGCTTCAATTGTACATTCAAATCATTATTGATTACCAGATTTATAAAATTTCACAGTGAA
AACTTCAACTGTGAGGATGACCCGGCAGATCAAGTTTTGAACCTACAGGTTTTATTTGAT
GAAAAAAAAAGTAATGAATCAAGGCCGGGTAATTCTCCAAGTGAAAAAAATATTGAAGTG
ATTGTGGAGCAGGCCCGACGAGAAAGAATGAATATTCACTCGCGGGCCTACACTGCTGGA
TGGGTAGTAAAAAAAATTTTTAGTAAATTGAAAATTAGTTGTAAAAATTGTAATAACTCA
ATGACTTCCGAACGAGGCGATATTCATGACTGGATAAGTCATAGAGAGTACAATAAAGCA
AGAAAAGTATTGAAATACCCATCCGAAGCAGCAGTAAGGTGTTTTGGTACAGTCGTAAGA
GAAACAAATGAATACTTAGAAATAAATGCTCATAACAATCAAGTAGCTAAAAAAATCAGC
GACCATATATTTGCTAAGTATTCATTTGATTTCATAGACTGTACCGAACACAAATCAGTG
CTCCTGACACACTTCATTGTTTTAACTGTGAGGTTCACAATAATGAATTGGTGTAACATA
TTAAATAAAATTTTAAAGGGCACCGACGTTTCAAGACTGCAAGAAAAAGATTTGCCTGCG
ATGCAAAAGAAAGCATTCGAAAAATTCAAAAAGAAATTAAAAAATAAATCATTTAATAAA
TAACATACTGTTTTATTTAATGAATCCCAAAAAAGTTAAAGTTATAGTCTTGAAAGAAAA
TGTTATAGTAGGTAGTACCTCTACATACCTATACATATATACATACATATTATAAAAAGG
CAGAATGTGTTATATTTCTTTTGCCTTCACCATCCAGTACTTTAATAGAAAGTTAAACGT
CATACAGCACTAAAACAAGATGGCTGCTACGCTTATGTTTTTTCTTTAGTGAGTGAGCAG
TCTGTACACCTCTTAGTAGTC
>TEHMMER4484_ClassI_LINE_RTE
CCTTACCCACAAGCTGCACGAGTAGAACGACTGGCAATATGCTCTAAATAAGGTCAGTTT
TACTTGATTAGTGCATCGTGCAAACCTGCGGGCAAGCATGTTACATCGGGCTGCCAACGC
TCTACGCTCCCTATCAATATCCTGATCATCTGTCAGAGAATCCGTAACTACATGGCCGAG
GTATTTAAATTGAGTCACAACTTTAAGAGGAGAATCGCGAAGCTTTACAGGTGGAATATA
AGCAGGTGTATTGTTAGGTACCTTAAACACAATTACTTCACTCTTGGTGGCGTTATACCT
CAGGCCATGCGCCTCCGCATATCTCTCGCAGATAGCCAGCAATTTCCTCAGACCACAGAT
GGATGGGCTGAGCAGCACCATGTCATCAGCGTAACTAATATTGTTTAGCATCTTGCCATC
AATCGAGCACCCAACCATGGTGCTGCTCAGCTCCCCCACCAAACGATCTATGTAAAGATT
AAACAGAGTAGGTGAAGTTATCCCCCCCTGCCTAACTCCACACTCCAGACTATAAGTCTC
AGATTCAGTATCCGCCCACTTAACATAATTTTTCTGGTTCTTATACCAATGTTGGAAAAC
ATTAATTAACTCAGCGGGTAAGTCTGTGTCATCCGACAACTTTTGCCACAAGATGTCATA
ATTTACCAGGTCAAAGGCTTTTGACAGATCAAGAAAACAACCATACACCGGTGTTCTCCT
GTCCGTGTAGTACCGGACAGTCTGCTTGAGACACAAGATTGCACTTTCAGTGGACAGTTG
GGGTCTAAAACCAAACTGCCCATCATTTAATTTGATGTGTCTATTTAGTTGCTTCTCAAG
CAGACTATCCAGCACCTTGCCAATGACTGTACCTAGCGAAATAGGCCTGTAATTATTTTT
GTCGGATGAGTCACCTGTCTTGTTGTTCACAACAGGAACTACGACAGTTTTTAAAAGGTC
CTCAGGAAGGTAGCAATGACTAATACAGAAATTAAACATCATGCAAAGTATTCTAGGCAG
ATGGGCACCCGCACATCTTAAGTGTTCAACACTCAGACCATCGTGTCCCGGAGACCTACC
TCGTTTCATATTATTTATAATAGTTTTAATTTCCTTAATTGAGAATCTTACATGAGTATC
ACCTTCACACGTGGTTCGAGTACCTCGCACTGAGATGCCTGTAGTAAGCGGATCAGTCTT
AAAGTGATGCATGAACATATTAGCTATATGACTATTATTTGTAAAACCCTCCACATTCAC
TGGCAGACTCGGCTGAGGGTTCAAAGTATTAGTCTGTTTCCAAAATGCACTAAATTTTTT
CTCTTCATGAAGTGTGGCAATATTATCCATTTTAATTTGAACTTCATTATTTTGGCACCA
TTTTAATTTACTTTTAAAGCTTTGTCTCGATTTTTTCATTTCATTATAAACCTGCCCAGC
CACAGGCTTTCCTACTGAAATCCACCTTAGAAATCCCAGACGAGCTCTCTGATGAGCCTC
TTTTACATGCTTGTTCCACCCAGTTACTACACGTTTATTTTTCCTAATAATTGTATTGTT
ACTTAAAAAGGCAGCATCTTGTAGCACTGTTACAATTTGTTTATACATACTATTAATTAA
TAATTTATGTTGTTCATTATTACACATTTTGTCACTACATTCAATAAGCTCACTAGGAAA
ATCAATATCACGAAGTGCTTCATGACAAAGTTGAGAGTAGTGCTGCATTTGCTCAGGAGT
TCTAGTTCCCCATATAACTTTATTTGGCATTTTGTTTGTTCTTACATATTTAGGTACTAA
CACATTAAAATTACATGTTATTTCTAAGGGGAAATGATCTGACCATGATACGTCATTAAT
AACATTAACTTTTACAATTGAGACCTTAGTAACACTTGTTACCAAGCAGTGATCCAACCA
TCTGACGCACCCGTGTGAGTCACTCATATACGTAAAAGTGTCAGAATTTATACCAAGCAT
GTCAATGTCAGCACATGTAAAGTTATAATCATGGCAAAACTTTAATAATTCAGTACAAAA
TAACTCACCAGGGTGCGCGTTGAAGTCTCCCAACACAAAAACATTTTCTACACAGTTACA
TTCCACAATTGCATTAATTTCAGCCAAACACTCTGTATATTCAATTAAGTTACTAAGATT
GCACACAGGCATATACACAGAGAAAATAAGAATCTCTTTATTATCAACAATTGCTTTAAT
CGCGGTCAGTCTCACATTAGAACACTTTATCACCGACACACTATCGAATGCACTAGATCT
CCATAGTATAGCCAC
>TEHMMER3792_ClassI_LINE_RTE
GTGTTTTATGAAAGGGCAGTCTAGCCTATCCCCGATCATCGCCAAAATAGTGTTGGCACT
GGCCCGCACTCTGCGCACTAGGGATGCCGCGCGTTTGCGCATAGTAGCTTGAAAGCTATC
GGTGCGCGATTCTGTGAACATACCCGAGGCGCTACAGTATCGGGGCAATCCCACAACTGC
CCTGAATGCGTTATTGTATTGGACGCGGATGGCACTGTAGTCTCTGCTAGTATAGTGCGC
CCACAGACTGCACGTGTACAGCGAAGTACAGTACGCTCTGAAGAGTGTCACTTTGACCTC
GCGTGAGCACCTCGCAAATCTGCGAGCGACCATATTCGCTTTAACAGACAATGCCCTCCG
CTCCCTTTCCATGTCAGCATGATCTCCAAGACTAACAGTTACGATATGCCCAAGGTATTT
AAACTGTTTAACTCGTTCCAGAGCAACACCGCTAAGTTTCACAGGTGGTATGTTTACTGG
GCATCTCGCACCCGCTGTCTCAAAGATCATATACTGACTTTTTTTAACATTGTACATTAA
ACCATGACCACAGGCATATTCCTCACAAGTCTGTATTAACTTTCTCAGTCCACAGATTGA
TGCACTCAGCAGCACCATGTCGTCCGCATAACTGAGATTATTTACACAAACACCATCAAT
GTGACAACCAACATGTTGACTACTGAGTGCAACAATCAGACCGTTAATGTACACATTAAA
TAGGGTCGGAGATGTTAAGCCACCTTGCCTGACGCCGCACTCAAGCTGGTACGAATCCGA
CATTACCCCCGCCCATCTGACATTATTGGTCTGCTGAGCATACCAGTATTGGAACACGCT
GACGAGCTCTAGTGGCACATTTATGCTTTTCAGCTTATCCCACAGCAACCTGTACTCCAC
ACGGTCAAATGCCTTTGACAGGTCGAGGAAGCACGCGTACACTGGGGTTTTACGATTTGT
ATAGTACTTGACAGTCTGCTTAAGACACAGTATGGCACTTTCAGTTGATAGGCGAGGGCG
AAACCCAAACTGGTTATCATGTATTACCACGAATTTATTCAACTGTGTGTTAAGCAAACT
GTCAAACACTTTTGCTATCACGGTGGCAAGAGAAATAGGCCTATAGTTACTTTTGTCACT
AAGGTCTCCCGTTTTATTTTTCACTATAGGCACCACCACAGTTTTCATAAAGTCCGCCGG
TAGGTAAGAATGGCTCACACACAGCGAGTAGAACACAGCCAGAACCCTTGCGATGTGAGG
CCCGGCATGTTTTAGATGTTCAACACTGAGTCCGTCATGTCCTGGGGACTTTCCTCCTGA
CATATCTCTAAAGGCCTGAACTACGTCTTTTGCTCTGAAATGAATCCCCACTTTTTGAAA
CCCGGGAGGGTCAGCATTGTGCACTGTTGCCACCGGACCCAGCAATGACTTAACACTGAA
ATAGTCTTTAAAAACATTCCCAATCTCCTTAGGGTCATTCACACCGTCAATGCTCACAGG
GAGGCCCTGACGTACACTTATGTTATTGGTACTCTTCCAGAAACCACGAAAGTCTCCTTT
ATTGTGTTTAACCACAAGCGCATCCATTTTTATTTGGTCCTGACGATTTTGGCACCATTT
TAACCGCGATTTGAATATCCTTCTGCTCTCGGACATTTCGGAGTAAAGGATACCGGACTT
AGGTTTTCCCGACATTACCCACACGAGGAACTTTGATCTAGCCGCCCTGTGAGCATCGCT
GACATATTTGTTCCAACCCACTATGCGCGAGCCACACATCCTCTTCTTGCTACCTCCCCG
ACCTGCCAAAGTAGCCGCATCCCGAAGAGCTGTCACAATGTCGGTGTAAAGTTTATCCAA
AACAAGCCTGTGGCCACGGTCACTACAACAACTGTCAGCACAACTCAAACACTCAGAGGG
AAAGTCTATACATTTTAATCTATCATGACACTCTTTTGTGTATATTCTTATTTGATCATC
ATTCTTTACGCCCCATAGCACATCTTTGTTAACATTGTCTATTCTAGGTGATATCTTAGG
GTTTATTAAATGTAGGTTACATTTAATTATCAGTGGGAAATGATCAGACCACTTCGTGTC
ATACATTACGTTCACATCAATAACAGTCATCTTAGCCGCTTGAGTTGTAATACAGTGATC
AAGCCAGCTTACAGTCCCGTGCGCATCGCTAATAAAGGTAAAAGTATCTGACTCACTCCC
CAGCATATCCACATCTATACATGACCACAAATTATCTTTACAAGTTTGAACAAGTTCGCT
GTAAAACAACTCACCCGGATTTGCATTAAAGTCGCCCAGTATGAATACAGACTCGACTCC
ATACTCGTCAACAATAGCACTCACTGCACTTAAACAATCCGTAAAATCTTGCAAATTGTC
GACAGAGTTTGTAGGTAAATAAACACTCATTACTATTATTGGTCTATCACTTGTCGTTAT
TTCAATTGCACATATTCGTGGATTATCACAAGATAA
>TEHMMER2409_ClassI_LINE_RTE
AAGAATGTGAAGAGATCCATAAACTGCGTGCGTTCACTATGCAACACAGCGGATATTTTG
TTGCTACAGGAAACGTGGTTATACCCGCACGACCTATCCTTTCTTGAAACAGTTGATCAA
GATTTCAGTTATACAGCGAAGTCTTCGGTGGACACTTCAGTCGGTATTTGTAAAGGTAGA
CCTTATGGTGGTCTCGCTATAATGTGGCGTAAAAGTGCGTTTAATGAAGTGTGTATAGTG
CAAAGTAGTAGTGATCGAATTTGTGCAGTAAAAGTAGTGACAAACAAGAGATGTTTTATG
GTTATAAATGTATATATGCCTACAGACTGTACGGAAAATCTTCCTAATTTTACGCAATGT
CTTGGTGAAATCTATTCCATAATACAAAGTAATGATATTGAATCAGTGTTCGTGATGGGG
GACTTCAATGCGCACCCAGGTGAGTCATTTTGTAATGAACTTCTTAACTTTTGTACTGAG
CACGATCTATTGTGTGCAGACATTGATTGGTGTGGCATATTATCACAAACATATACATTT
ATAAGTGACTCGCATGGGTGTAAGCGTTGGCTGGACCACTGTTGTGTTACCCAATCAGCG
GCAAAATCAATTATAAGTATTGATGTTATTAAGGACTCATTTTGGTCGGACCACTTTCCA
TTAAAATGTGAGTGTGATATTACAGTTATTAGAGAAAAGATATGTGTAAATAAGAATTCT
ATCAATACTATTTATTGGGGGGACAGAACTATGGAGGAAATAAATAAATATTTGTCCGTG
TGTAATAGTCAACTTAAACATTTCGATTTTCCTGATACGTTTAGGATGTGTGCGGGTAAA
CATTGTAATGAAGACAGCCATAAAGGAGTTTTAGACAATATGTATAGAAAGATTGTATGT
ATACTTAGCGATGCGGCCAAAAGCAGTAAAACCCCGAAAGACATTATACGAAAAAATAGG
TGTGTTAAAAATGTTAAGGGCTGGAATAAATATGTCAAAGAATCACATTCACAAGCTAGA
AGTGCGTTCAAAATGTGGATGTGGTTTGGTCAACCTAGTAGTGGGCATATCTTTGAAGAA
ATGAGATTAACTCGTAAAATATTCAAGGGCAAATTAAAATGGTGCATTAAAAATCAAGAA
AAAATTAAAATGGATATTTTGGCCTCCTTACACTCAAAAAAATCTTTTTCGGCATTTTGG
AAGGGCACTAAAAAACTAAATTATAGTACCCCGAGTCTCCCAGTTAGCGTGGACGGTAAG
AGTGACTATAAGGAGATAGCTGAAGTTTTTAAAGATCATTTTAGAGTGAGTTCGAATCTT
GAGTGTGAGCCCATGTTGAAAGATGGTGAGGGTAGATCAGAAGCACCAGTTCGCTTTACA
TGTAAGGAAGTTAGTCTTAGTATTAATTCGATGAAAAGGGGTAAATCTCCTGGCAAGGAT
GGGCTCAGTATCGAGCACCTTCAAAATGCGGGTGTACATCTGCCGAGAGTGTTAACCCTT
TTCTTCAATCTCTGTTTAGGGCACTCGCACTTACCACAGGAGCTACTGGATACCGTTGTT
GTCCCTATAGTTAAAAACAGGACAGGAGACATAGCAGACAAGGGCAATTACAGGCCTATC
TCGCTTGCAACCGTGATTGCCAAGGTGTTTGACAGTGTGCTCGATACAAATCTCGGTAGA
TATACAGAGTTACATGACTCACAATTTGGTTTTAGACCGGGGCTATCTACTGAGAGTGCT
ATTTATGCGCTGAAGCACACTGTCAAATACTATACCGATAGGAAGACACCCGTGTATGCT
TGTTTCCTGGACCTCTCAAGGGCCTTTGACCTGGTTTCGTATGGTGTCTTGTGGGGCAAG
CTGCGGGAGGCAGGGATACCCGATTCGTTAATATCTATACTAGCGTTATGGTATAAGAAT
CAAAGAAATTTTGTAAAGTGGTCAACTGCATTGTCGGACCCCTATAAACTAGAGTGTGGT
GTTAGACAGGGTGGACTGACGTCCCCTAGGTTGTTTAATATTTATGTTAATAATCTACTT
GTTGAACTCAGCAGCACACATGTCGGATGTCATGTGGATGGAATTAATGTAAATAACTTA
AGCTACGCTGATGACATGGTGCTGCTGAGTCCTTCAATATGTGGACTCAGAAGGTTACTT
TCGATATGTGAAGTATATGCTGAGAAGCATGGGCTGAAGTACAATCCAATTAAAAGTGAG
CTGTTGGTGTTTAGAGGGAAAAATAAA
>RepeatMasker63462_ClassI_LINE_RTE
AGTCTGGAAACTTGCTCTACTACCGGCAGGGCGACCAACAGTCCCAAGGTGGTGTCGGTT
TTCTCGTTCACAAGTCCCTCGTAAACAACATAATATCCATCGACAGTGTGTCGAACAGGG
TGGTATACCTAATACTCAGAATATCCGAAAGATATTCTTTTCGCTGAAGGTCATTCAGGT
ATACGCACCGACCTCGTCACACTCCGATGATGAGGTGGAGACTATGTATGAGGACGTAAG
TAGGGCCATACGTAGTTCCAAAACCCACTTCACTATTGTTATGGGGGACTTTAACGCTAA
GTGGTGTAACGCGGTGATGAGTTGAAAGTGGGGCAATTTGGGTATGGGCAACGGAACCCT
AGGGGACAGAGGGTGGCCGACTTTCTGGAGAAAGAGGGACTCTTCATGATGAACTCCTTC
TTCCAGAAGCCGCCTCACAGGAAATGGACCTGGTTGAGTCCCGATGGTTTCACAAGAAAC
GAGATAGACTTCTTCATGACCGACAAGAGACGGATATTCAGTGATGTCTCTGTGATCAAC
AGGGTAAAAACCGATAGCGATCACCGAATCGTAAGAGCCTCGCTAAATATCAATGTTAAA
CTTGAAAGGTCCAGTCTGATGAAGTCTACGCTCCGACCTAATCGGTCCAATATTCAAAAC
GCGGAAAGCTTTCAACTCGAGCTCTCTAATCGCTTTGCTTGCCTCGAGAACCTAGCATCA
GTGCACGAGATCAACGACGGGCTAGTGGAAACTGTTCACCTGTAGGGTAAAGTTTTTTAG
ACCCTGCCGTAAAGATAGACCTCATAAACTGACCGACCAAACCTTAAACCTCATGGCTGA
ACGACGCTTGCTACAGTTGCAGTCTTCCCATGATGCGAAGTCATATAGGCGGCTCAATAG
ACGAATATCCGAGTCCTTGCGACACGATCTGCGTCTCTTTAATACGAATCGTGTTAAAGA
GACCATACAGCGAAACCAAGGCTCCAAAGTGTTCGCAAAGGACAAGTCTATTGGGCAAAG
CCAGATGACTAAGCTGAAACGGGAGGATGGCAGCATAGCGTCGACCAAGGCAGAGGTTTT
AGGCGAGATTGAGAGGTTCTATGGACAGTTATACACTTCGGTCGCAAAGCCCGTTGACAG
CTTGGCAGCAGATCCAAGAGCCAAGCAGTCCTGACATTATACCGAAGATATCCCGGACAT
CAGTCTGTGCGAGATTAGGATGGCTCTGAAGCAGCTTCAAAACAACAAGGCGCCGGGTGA
GGACGGAATCTCTTCAGAGCTTCTGAGAGCGGGTGGAACCGGTAATTAAAGTCCTCCAGA
AGCTCTTTAATTCCGTCCTGTCCGAGGGCAAAACGCCTGAAGCATGGAGCAGGGGTGGGG
TGGTTTTGTTCTTCTTGAAGAACTACAGACCCATCACACTTCTAAGCCATGTTTATAAGC
TGTTTTCAAGGGTTATCACGAACCGTCTCGAACACAGACTTGATGACTTCCAGCCTCCCG
AACAAGCCGGTTTCCGAAGAGGCTATAAACCACATCCATACGCTGCGGCAAGTTATACAG
AAGACCGAGGAGTATAACTTTCCACTATACTTAGCGTTTGTGGTAGAAAGCCTTCGATTC
GGTGGAAACATGGGCGGTACTTGAGTCACTCCAACGATGCCGTATTGACTATCGGTACAT
CAAGGTGTTAAAGTGTTTGTATAATAACGCCACCATGTCGGTCCGAGTACTGGAGCATAG
CACGAAGCCGATTCTATTGAGAAGAGGCGTAAGACAGGAAGCTGAAGCTGTTTACGGCCG
CAATGGAAGACGCCTTCAAGCTCCTGGAATTTCAAGGACTTGGCATCAACATCAACGGCG
AATACATCACTCACCTTCGATTTGCCGATGACATTGTAGTCATGGCAAAATCGATGGAGG
AACTAAGTACAATGCTCGATGGCCTCGACCGAGTTTCACAACGGGTGGGCCTGAAAATGA
ACTGGACAAGACGAAAATTATGTCAAATGCCCATGTTGAGCCCACCCCAGTCTCTTTTGG
AAGC
>TEHMMER3450_ClassI_LINE_RTE
GGCCAGCATGCTGTTAGCGCTCCCCCGCACCCGCCTCACCAACGACGTGCTTCTCTTGCG
CATAACAGTGTGGAAGCAATCCACACGAGCAACCGCAAACATACTCGATGCGCTACAGTA
GCGTGGAAGCCCCAACAGCATCCTAAACGCGTTATTGAACTGAACACGAAGGGCACTGTA
CGATTTTTGCGTGTAGTCGGTCCACAGTCCGCAGGCGTACAGCGTGGTACAGTATGCTCT
GAAAAGAGTTATCTTAACCTCCGCTGAGCACCGAGCAAACCTACGTATCACCATGTTCGC
TCTGACCGACAGCGCCCTTCGCTCCCGTTCTATGTCTGCATCGTCTTTCAGAGTTGATGT
TACCAAATGGCCTAAATATTTAAACTGGCTCACTATCAACAAAGACGAGCCGTTGAGTCT
AATAGGTGGCATCTCTACAACTTTCCTTGGCCCACCCTGAAAAACCATACATTGGCTCTT
CTTTACATTATAAATTAGCCCATGGTCTGCCGCATAGCCTTCACATATACTTAGCAGTTT
TCTGAGTCCACAGACCGAGGCACTCAGCAGCACCATATCGTCCGCGTAACTTATGTTATT
GAAACAAACGCCATCTATGTAACACCCGATATGCTGCTTGCTGAGCTCCTCGATCAGTCC
ATTTATATAGAGATTAAATATAGCTGGAGAGCTCAACCCCCCCTGCCTCACTCCACATTC
TAACTTATACGGGTCCGACAATATGCCCGCCCACTTAACGTTATTCACCTGGTTTCCGTA
CCAATACTTAAATATGTTTACAAGCTCACATGGTATACGAGCTGACCTCATCTTTGCCCA
CAACTTGTCATATGAGACCAGGTCAAAGGCTTTGGAGAGGTCAAGGAAGCAAGCGTAAAC
AGGTGTACTTCTCTCAGTATAGTATTTCACAGCACTCTTAAAACACAATATTGCAGTTTC
CGTGGACAGTCCGGGACGGAACCCGAACTGATTGTCGTGCAATTTTAGGTATTTGTTTAA
TTGTGTATTAAGAATGCTGTCAAACACCTTTGCAATTATTGTTGCTAAAGAAATAGGTCT
ATAATTAGATATATCTGACAAATCTCCAGCTTTGTTTTTTACGACAGGCACTACTATAGT
CCTCATCATGTCATCAGGTAGGTATGAGTGTGAAATACAAAAGTTATACAACATCGCCAG
CACTCTGCACACATGAGGTCCAGCGTGCTGAAGATGTTCCACAGTTAGTCCATCATGCCC
AGGGGATTTGCCAGTAGATATCAATTTAATAGCCACTGACACATCCCTAGCTGTTATTCT
GGTACCAACGCATTCCCCACTCACCCCACCCTCTGGCAGTGACGACGACGGTCCTAAAGG
AGACCTTACAAGAAAGCTATTTTTAAATTTATCAGCTATACCCTTCAAATCATTCGTACC
GTCCACACTCACTGGAAGGCCAGGGCGACTTCCTAAACGGTTGGTATTTTTCCAGAAACC
ACTGAAGTCTTTCGCGCTATGTTTAGCTGCCAAAAGATCCATTTTTAACTGGTCTTGATG
GTTTTGACACCATTTTAATCTAGACTTAAATATTTTTCTAGTTTCACACATCTTAGAAAA
CATAACGCCAGTAGTAGGGCTACCACATAAAAGCCATTCCCTGAAACTCGCCCTGGCCAT
CCTATGACTGTCGCTCACATATTTATTCCATCCAACAATGGTTTTAGGCGGACGATTACT
CCGCTCACGCCTTACTCCCGACCCCTCCATCGACGCCTGGGATAACGCAAGTACAATGTC
AGAATATAAGTCATTAATAATTACACTATGAGCAGGGTCATTACAATAGTGATCAGCACA
TGTTTGGCATTCCATGGGAAAGTCAATAAGAAGGAGACGTTTATGACATTCATTGCGATA
TAGTGCAATTTGGTCCGCAGTTCTCTCACCCCACTTAACATAATTACTATCCAAACTCGT
AATAATTCTTAACGGAGTCAAACAGTCCAGTTTACATTCGCAAATTACAGGAAAGTGATC
AGACCATAATACGTCATAATTTACATAAACATCACACACAGATTTAGCGGCCGATTGCGA
CACAATGCAATGATCAAGCCAGCGCTTTGAGCCACACGCTTGATCTATATAAGTAAATGT
TTTTGACGTCAATCCTAATTTAATTACGTCAATAACAAGCCATTTAAACTCATCGCATAA
AATATTTAATTCATTAAAAAATAATTCACCAGGATGAGCATTAAAATCCCCTAAAACAAA
AATAGGTTCGTTTAAATAATCATTATTAATAGCACTTACAGTTCCCAT
>MGESCANnonLTR263_ClassI_LINE_RTE
GCGTCTGCATAATTTAATTTTTCTCTTTTTTTTTTCATTAGCTATGGAGGTTGATGAACA
TCAAAGTTTGATATTTTATCAATATTTGCAGCTTCGCAAATATGTATTGACTTTTAATTT
AATTTCATGTCTCAAATACTTAAGTCTATTTATAGCCATGTTACCGCAAGGCAATTTCTT
AGCCTTGTATCAAGTTAAATTAATCCTTTGAAAATCAAAGCGACAAGAAGCTCGTAACAC
ATCCCGGAACTTCGCAAACAATTAATTAAGTTTATTCGTCTTATTAAGTTGTACCTACTT
ATATATGGGACGTTTATTTAAAACCTTCTTCAATTGTTTTAAAGTCTATTTTACTTCATC
AGGGTTGTTAGTTACTACATTGTTCAAATGAAGAGTATTGTTGTTAGAGGCATTATTCTA
GCAATTGCAGCTATAACTGGATGAATTTGTGGGAACTGTTATTCTGGATTATCATGTTCT
AGAATTTAGTATATCGTAATAAAGGAAGCTCATTCCTCAGTCATCATATTTTTATTACAA
AGCTGAATAAATCTATGTAGGTATTTTTAAGTATATGTTTATAGGTTTAATTCGAAACTA
CCTCTATTATTAAGCTTTGTCACTTGGATGATTATGCACTTAGAGAGCATTTTGTTACTG
CAGATATCTAAAAGCAAAAGTAGTAAAGATATTTTTTTTATTTACCATGAAACAGTTTTC
TTAAATATTGTTAGTATCTGTGACCTAAAAATGAATACCAGTATTATGAAATCAAATGAA
TAATGTTTTGACAAACAGGAAGACTGGGAACAAAGGGACATTTTTCTTGAATTTTAACAT
GAAAGGATGATTCATTCTCATGCAAAATTTTCATTACGAATACCTTCATAGCTGCAAGCT
TCCACTAAAAGTTGGATGATGAAATTCTATTTGAATAGAATTTTGTGACTCTATTTTAGT
CACATCCCGAAAGTTTTTTAAAAGAACAGAAATAATGATTTTATGGCAATAGTTATATAT
GTGATAAGTATGAATGTAGATGGATGGAGAGGAAGACCTAACAAAAGATGGATGGATTGC
CTGAAAGATGACATAAATAGGAAGGGAGTGAGTGTCAGTATGACGAGTGACAGGGGAAAA
TGGAAGAGGATGACATATTGCGCCGACCCCAAATAAAATTGGAAACAGGGCAGGAGGAAG
AAGTATCACTGACAATACTCATGGACATTGTATACCCTCAGCTGCATTAAGTTAGACTGG
AAGTCAACACAGTAGCGAAAAGGCTAGGCAGATGATGATGTTATTAAATTGCATAGAGAA
CCGAAGGCCACAAGACCGACAAAGTTGCATAGCGGCGCGTGTGTGGAAATAATTATGTAT
CTGTATTAACAATCTGCATATAAATCACAGTCAAGTCATGATCTTCCAGCATTCCATCAT
TCATATATATAAATATACGTAACACACAGCTATGTATCTGCTTTATTTATCTACTGTACA
TTTGTTGCATAAATTAATTCAATTAAATAGCTAAAATGCCGATCATTAAAAAATACTAGC
GTCCGCCCGCGGCCTCGCCCGCGTCAAGTTCGGTTATGTCGCGTTTCCAAGAAAACTCTT
CAAAAGTCCGGGATAAAACTATCCTATGTTCTATTTCAAGGACAACTCTGTCTCTGTACC
TAATCTTCTTAAGTTCAGTGGTTTAGACGTGAAAGCGCAGCAGACAGACAGACAAACAGA
CAGATTAATTTTTTGTAAAAACTTGTGAATAACTGTATGTAGTTTAGTTGTAAATAAATA
ATTTTCCACTTTACCTATCGTCCTTCATATCGTATTTATTTTAAAGATCAAAAACGGTTA
AATCAAAATCCGTGTTATTCATTCTATGAAAATCCATTTCAAAATACGCTTTGAAATACA
TTTTCTAGGAACTTGATGAACTGTTTGATACCGTGATTTGATTTTAATTAAATTAGTACT
GAGTTCAAAATTCGTGTCAACCATCTCCAGTTAAACCGTTGCCTTTGGTGACTTTATACC
TAGTTTGAAATTGGGACCTTCAATATTATGCATTCCAAAGTAATCGAATTCTATGGCTAG
ACCTAACGTGGGAGGAATAATGCCACTAGATTTAGGGATCCCAGTCCATTCAATTAAAGG
CCTTTATGATTTAAATGCGAATGTTGATTTATGATATTTTCTCGATATCTGACCTCTAAA
TCCAATTGAGTGAAGCAGGCTTTATAAATATTTAAACTTTTTTTTATTTTTGTAAATATG
TATTTTAGCGTTTCAGGTGCGTTATGTTAAACTATGGAACTGCGTAACATATGCAATTTT
AATTTAAAGAGCCTGTTGAGAAGTAAGCACTGATTTACTCATTTTAATTTGTAACTTAAT
TTGTTTACTTAAAGATAAACGACAATACTATATGTATTTCCCATTCCTATGTCATTGATT
GCAGTTATAAAAATAACTAATTACTTAACTGATCCTTATCAACGTACTAAATCAATGACC
TCGCCCACGCTGTATTTCAGAGAGCAATAAATAACCGCCTATTAATAGATACTATCATAA
TAATCTTGCTTTACTCTTACTATTGAAGTGGCCTAACTCGAAAATTTCTAATTGCTGCAG
ACACCGTGATATGGCAGCTGTCACTAGTACCATAAGTAAAACGACTAAAACATGTATTCT
ATCAGTTTAGAATGAAAAGAACTACATAATATTAAGTCTGGGAAAGGTCAACTTACATGA
TAAAGATGATTTTTTTATTTGTTTGTTCGTCACCCAAAGTTCTCAGAAAAATTAAACTGC
TTTAAAATATTTCGCAGTTTGCAAGCTACTCAGTCTCTGATATAGGATACGTATATGTAT
TTTACTACTAAATACTACATTATTTAGGTACGTCATTTAAAATTCATACCAAATATTCCT
TTCTACATATCCTTTACCTACTTCATCTCCCATAAATACAAGAATTATGAGTTACGCCTC
TTTAATATACAGCGTGCGAATCTTGTCTTAGTTAATAAGCAGGTACTTGAGCAGACAGCT
AATTAAGCATTCAACAGGTACAGGTCATTCACCCCGGCATTTACGACCTACGTGGCTGAT
GCTAAAGCTTAACTCTTAGGCGTTCTTGGGTTTAATCTATCATGATGCTAAAATTAGGTT
GACGTGACTGACGTGATGTGAAAAAAATATTTCCACGTGGGGGTGTTTAGAGTAGGTATA
TAGATAGGGGGATTAGTTTGGTTATTTATATTTAAGTACCGTTGTATTGAACGTTCAATT
TTATGAATAACGTCATTATTTTCTAATACATCGCACTACAAACAAGTAGGTATCGCATTT
TATGGTATTTTGATAACTTCAAATGTTTATTTAAATTTAACGTTTAGACCAACAGGAATA
ATTTACAGGTATCATGGCCTATATTATCCATTATATTTAACATCAGCATATTGTGACTTT
AATACACCACAATATCTTAACAAGGATATTCCTTCTCACCCACAAAACCACCCCACCACT
CAAAAGCCAATAATAAAGCTATTAAAAAAACAAACACATACACACACAATCGTACGTATA
AAATAAACTATTAATTGCATTCTCTGGTACAGCGGCACGTTTCAGCTGGAACCCATTAAA
TCATTATCGACGGTTGACCGCGGGAAACGTGTGATGGCCGACATAAAGACGCATTAAGTC
CACATTATGTCCTTCGTTACAACTCATTACACTTATCGGATAACCATGCGTTTTGGTTGC
TAGTAGTTTGGACGCTGATGTTGGTAAGTACGTTGGAATTTTATGGATATGACAATGTGG
ACCACGGTTTGAAGTTCATACTTCAATTTTGGTGTTGGTTTGTTTATGATTTTAAGTGTT
TAGTATGTTTGGATGCAACATCGGAACGTGAGTGACTTCTTTTTGGTAGGTTTTTGTTTT
GGGTCGGAGAATAACAGCTAAAAGAATAGGAAGATGGAGTAGAAAGCTCAACTGACTAAA
ATTGTCTTTTCTAGTGTAGCTTTATAAAAACTTCTTTTTAAAGCAACTAATGCATAATTA
GCACAATGACTATCACAGACCCCTTTTCTAATAAGCTATTAACCCCCATACAAGAAAATA
CGAGCACATAGAGGGTAGCTTCAACGTAGATACGTAAATAAACACTATTCACTACTAGTA
TACCACATTGAACCGTTTAATGGCCATTAGTGCAACCGCGGCGAGTAAACAGAATTGTTC
ACTTAGTTATCTGCACATACTTTGGATTCAATTTAATATTGCAATTATTTTGTGTTTAGT
TTATTATTACTGTATTAATAAGTAGGTAATTAAGTATAATGTAGATAAATACAATATTCC
ATCTCAATTTATCAAAACCATGATGGTGCGTCCTATGTGAGCAATCTGGATGCGAACGCG
AACCGGCACGACGCGACGCGAAAACAATAGACTGTCGATTTCTTTCGCAGTGCCCTCTGT
GACATAGTGCGGTGCAAGGATCCCGAACGCCCAGTAACTGGTAGTTTTGGTCACACCTAC
TGTACGTTACCGTGACCTACAAGATAAGGCGCCTAGCGCTTGATGTAACTTCCTGATGGC
ATCTCCGTTAGCTTTCCTTCGTCCGTGGGTATATAGTTATCGGCACGAATCTTGAGCTCT
GACCTTCACCTGCGCAGAAGTAATTTATTGGATCCCTTTTGTGGTATGAAGTGAGGCGCG
GGGGCGGGCTAAAGTGGTGATTGGCCCGCAACACATCGCGTCATAGTCGTCACTCGGGAT
TGGTTCTTTGCTAATAAATCACTTCTGCGCAGATGTAGGTCAGAGATCAAGATTCTTGCC
GATAACTAAACCAAATTAAAGTCGTAAGTTCACATACGATCTGAAACAAAAAGTCACTTC
TTATAATAGCATCATTCACCACACATATGCCACTACAAAACCATAAATACATGGAAGGTC
AATCTGCACAAAGGCTCACAGTAAGGAGCTATTTGATCAGCACTAATGTTTGCCAGACAT
GAGGAATTTGAAAGAGCCGCTTTGTATCAAACACAATGCGACCTTGCCTGTCAATCATTG
TATCACTTGAATATCATCTGCCAAGCTGTATGAAGGACTGCGGAAAATTGAGAATGAGAG
AACTATCCGTTTCATTAAGATTTTCATGTACATATAATGTGAATGTCTAATCATACCGTC
ACCGGGATCCCATTTCATCATCATCTTCCTGACCTGTTCCCAAGTCGGCGCAACATGTCT
TTTTCTTCCATTCCTCTCTGTCAGACGTCTCCACTCCCTTCTGCTTCACCGGGATCAAAT
TCACTAATACTATTTACGGTATCCTTTTTGGGGGGATTAAATGATTAAAAAAAACGTCCC
GCTACGGTTGCAGGTGAGGGATTATCACTCTTACTGACTAAACCCCAACATGTTCCTTCT
GGCGCTCTTTTTCCGTAACCCTCTCGAATGACCCCCGCAGCTCTAGCAGGATTCGAACTA
AGAGGCCCCGCTATTCTGACTATCTGTGGGGACAACGCAAGGGCCTCATATGTAAACATT
AAAACACTACCAAGACCCTACAGAAACAACTAAGCCTTGAATCAATGAATAATAATGTTG
ACAAAGCATCAATATTCATTGTTGAACTTTGTTCCTTACGTGGTACTTTTTATCATTAAC
CTATGAATAGAATTCGATGCTAAACTTATATTATCTAATCAACGAATACAAGTTTGACCG
GTTTTGGTAATGAATTGCTTTGACCTTTCTGACCAGTAAATATAAGTAAGTATTTATTCT
ACAGAAGTATGATAATGGTTATGCCAATTTACTATAGGTATTTGTTTGTGGAACTAATTG
ACTACTTATTTTTGCGTTCAATGCTGCATCTGTTTTTATAGTGGTTCTTTTCAGAAACGA
CCTGCTGGGTAATACTGAATGTTTAAGTTTAGTTTAATTTTGCTTGGCATAAAATTAGAA
TAAGTTCTTTAATGTCACAGTTTTTTTTTGTAGTGGCAAGCCACTAGTTTAAATCTGTCG
GCCATCTAGCCATTTAGCTTACGCACCCAGTTTTTCGGAAATCGTGACTACAACTGTCTG
AAGAACATACCACGCTGTGATTGCCTTGTCGTAACTAAATACCTTTGAGAGCAACAACAA
CAACAAAAATCTAATTTAAACAAGATCCAAAACAATCTAATTTAGATTATTTAAATAGCT
AATTTTCACACAATCTGTTGGTACTTAATTTAAAAATGTGTAAAGTACAAAAGTTTTAAT
TACCCAGCTAGTTTACACTGTGGTACACAATTAGTTGGTAGTCCTATGTCCCGTGGGCAC
AATTGAAGCTGAATATGGGATTATACGGTGAAATTGTCCAACAATAAACAGCTGTGCTTT
AATAACAGTTTCTGTTATTACCCACTCGTTTAGTTATATGCTATTTGAAAGTTTGTTAAT
GCTGCCTCATTTTGGATGGCCTAAAGTGTACCGCAAATAAGGTTGATTTTGTTCATGATA
CTTTAAAATAGCAGTTTTTTTGGCGTTTTGAGCAAA
>MGESCANnonLTR596_ClassI_LINE_RTE
AGCTCTCGGCGGAAGAGAGGGGATCGCTTTGCGCACTGTACACATAAGGCAATAAACCAA
TAAATCGCTTCTGCGCAGGTGAAGGTCAGGGCTCAATATCCTTGCCGATAACTATACAAA
TCTTTGACTCTTAACGCAATAAACCAAAAGATAGTGCATTTATATTACCTACACATTATT
TTGAATATGTTTTTTTTTTTTAATTATAATTATCTTTTTCTTCTTTACAGGTTGATGCAA
CCCTGTTATGAAAAGGTATGTGCCACTCAAATATATCTCAAAAATGTACATTCTAAGAGT
AAAATATTACTAGTAATAAATACCTAGGCACATCTGGCATAACCATAGGTTTTTGTCAAA
ACTTTTTGTAGAACGAGTGTAAGAAAAATGAAAAGAATTATTTATATCATTTGGAACTTT
ATTAAGATTTATACTTATAACTTACTTGAATCAGAAGAAAATATAAAAGAAATCTGTGTT
TTCCTTTAAGAGTAAAATATTGTTCAATATTAATAGTTGGCACGTTTCATTATCAATTTT
ATATTATACTCTTATGTTATTAAATGCCTAATGTCTAGTTTTTGTGAAAACACAATGAAG
TAAAATGAAGGACCATCTTGACTTATAATCTAGCTCTTATTAAATATTTTCTTGTTTTTT
TGGCAAACACACTTTAATTAGTCTTCGCGCTCGCGCACTAATGAGCGGTCGCTGCGAAAT
AAAGTTATGACAATGTCCGAGAATAGTGTAAATACACTTAAGTGTGTTAATTGTAACGCA
GTAATCTGTGAGGTGCTAGCGTTTATTCGCAATAAACTCGATGTGATGGACAATGAAAGT
TTAATAAGAGTTTGTGTATCGGCATTCTCTGAAGAAGATATTGACAATGCAAAAAAGTTA
CTGTTTTCGTCGTCTAAAACAAAACATAAGCTTGTGACGAGACGTAAACAGAAAAAGGAA
AAGGATCTTGAAGATATGCTGATGGTGTTAAAAACAGCTGAGCCTGATCAATTACCGATT
TTTGTGGCCTACAACTTAGAGAAATTACCTCCCGTTTGTTTCGATCATATCGACGTGACT
AAGTTATTAAAAGATTTAGTGCTACTGCGTGAAGAAATAAATCAGATAAAAGTAAATTAT
GTGAAGAAAGAGGAATTAGAAATTCAACAAAAGAAGGATAAACCCTCCATAAATAGCCCC
GTGTCATATATTAATTCGAATATTAATATGCGTAATAGAGGAGGGTATCTGTTAGACAGC
GGACCGTTTGGACTGTCGCATGTTTCTGAGTCATCGCCACCGTCGCCGCCGTGTGAAGTA
AACACCGTACCGCTGCAGTCGGCTCCGTTATCAAACACTCGTAGCGCTCGCACAGATAAC
AGCTTGCCAGACTTAAACAATACGATGCAATATCGTTCTCTCTGTCATGCAAACGTGGCT
GCGGATAGCTCTGTTGCACAAGCTCCCGTAAACTCAACTTTGTTGAATAGTAATGATGTG
AATGTTACCGATATTGTGAGTAAACAATTAACTATGGCCGAAGTAGCAAGCAGGGGGGAA
TGGAAAGAAAGGGGACAGGATGTCCAATGGACAGTTGTTCAAAATAAAAGATTAAGGAAT
CGATTCACTGATAAGACCGGCAAGGCTCAGTCTACTCCAGCGGCAAATTTTAAAGCAGCG
GAAACGTTTTTACCGCTTTTTATTTCGAATGTTGATAAACACACAAAAGATACTGACATT
TGTGATTACATTAAAACTAAGACTGGGTTAAACGTAAAGCTGGAGAAAATAAACATGAAG
ACAGAAAGGACATATAATGCTTTTAAGGTATTTGTCTCCAAAAACAAACTAGACACCTTT
TTAGACGACAGTCTTTGGCCTGAAGGAATACGTTTCAGTCGATTTGTGTTTTTTAAAAAG
AATAAGGATTCCGATAAGTCTCGGCTCCCATCTACAATAAAGACACCTTCAAAGAATGGC
TGTGAATGATAGAAGTAGAATAATAATATCCACTTTTAATTGTAAAGGTGTGAATAGATC
AGCAGATTGTGTAAGAACCCTATGCAAGAGTGCCGACATCATTGCACTCCAAGAGACCTG
GATCTGGCCGCATGATGTAGGATTCCTAGGAAACCTAGACGACAACTTCGCGTACAACGG
CAAGTCGGCTATCGACACGTCTGTCAAAGTGATTACAGGCAGACCTCACGGCGGCGTGGC
ACTGCTATGGAGAAAATCAGTGTTTTCATCAGTATCGATGGTGAAGTGCTTAAGTGACCG
ATTAGTGGCCATAAAAGTTGAATACGAAAACCGTGCTATGTTGATATTTTCAGTATATAT
GCCCTATGATAACGGTAAGAGTGAACATTTAACTTTATTCACACAAACACTCAGTGAGAT
CATAGCCATAATTGAAAGTAGTGGTATTGAGTGTGTAGTTATATTGGGAGACTTTAATGC
TAACCCCGGCTCGCGATTTTTTAGTGAACTTATGTCTGTATGTAATGAGCAGACGTGGTT
TTGCGCCGACTATGAGCTTCTACCTAAGAATACGCATACGTTTGTTTGTCAGGCTAGCGG
CTCGCGGCGTTGGCTAGATCATTGTTTGATAACAAGTGCAGCCAAAGACTTGGTGACTAA
TGCATCAGTCGCATATGGGGTGTACCAATCAGATCATTATCCTGTTTTGTTTGAATGTAA
CTTAACTAAAGTCAACCAGAAGTCAGTTTCAGCTCAAAATTCTTTTAGTAATAAAGTACG
TTGGGGTGAAAGACGTAGTGAACAAATTAATAAATATTATAAGTATTGCAATGATAAATT
AAAATTAATAGATTTCCCCAGTCAATGTATAGAGTGTTCTCGTAAAACATGTAATGATGA
AGACCATTTTATATTAATAGATAATTTGTATTTTGATATTGTATCGACCCTCCAAGACAG
TGCCGTGTATACATATGTTGGCAGTGATCGCATTAGAAGGCACAAATATATCACAGGTTG
GAACAAATATGTCAGCAGCGCTCATAGGGAGGCTCGTACACATTATCAGACTTGGCTATT
GCATGGTTCCCCTACACAGGGGACTATATATCAGAAAATGCGTGAAACACGAAGAATATT
TAAGACTAAATTAAAATGTGTTCAAAGCAATCAACGACAGATTAAATTAGATATTTTGGC
AAATAGTCATACTAAAAAAGATTTTTCAACATTTTGGAAATCAACAAATAAATTAAAGCC
CAAGCCGAGTCTCCCTGCGAGTGTGGGGGGTCTGAGTGAACCTAAAGAAATTGCCAACCT
TTTTCAAAATCATTTTAGAGTTCAGTCTCTCTTGCAAACAGGGCGGCGGGTGTCCGATGG
AGGGGGGTGTTCGGGTTCTGGTGAACTTGCCATAAGGTTTACAGCTAAACAGGTTGCGGC
CGTTATAAAAAGCATGACAAGAGGTAAGTCGCCAGGCCACGACGGCCTTAGCATCGAGCA
CCTTAAACATGCTGGGCTACATCTGTATAGGGTTCTGGCTTTGCTTTTTAATTTGTGCCT
AAGTCATCATTATTTACCTCAGGACCTTATGCAAACGGTGGTAGTGCCGGTTATTAAGGA
CAGGACGGGGGACGCCTCTGACGTGTCCAATTACAGGCCTATTTCGTTGGCCACGATAGT
TGCGAAGATCTTGGACAGTTTGCTTGATCAACAGTTGGCTAAACACATTGAACTCCATGA
TGCGCAGTTTGGGTTCAAACCCGGTCTATCTACGGAGAGTGCCATTCTGTGCCTTAAGCA
AACTGTCCAATATTATACTTCCCGAAAAACACCTGTTTTTGCTTGTTTTTTGGACCTGTC
AAAGGCGTTTGACCTTGTGTCCTATGACGTACTGTGGGATAAATTGCAGAGCGATACTGA
ACTTCCGAATGAAGTAACATCCTTGTTTCGTTACTGGTATGATAACCAGAGAAACAGTGT
TAGATGGGCGGAGGCTCATTCGGATGTGTACCGGCTAGAGTGCGGCGTGAGGCAGGGGGG
GTTGAGCTCACCCCGCCTCTTTAACTTGTACATAAACCGACTGATCGGTGAGCTCAGCAG
TACCAGAGTTGGATGTCATATTGATGACATTTGTATGAATAATATTAGTTATGCAGATGA
CATGGTGCTGCTGAGCCCATCGATTGGTGCTTTGAGGACACTTGTTGCGATCTGTGAGTC
GTATGCAGTGGCCCATGGGCTCAAGTACAATGTGAAGAAGAGCGAGCTTATGATGTTTAA
GGCGAGTGCCATTAATTATTCTGATGTCCCCGGGGTGTCACTCTGTGGCGCTTCCTTAGC
TTGGGTTTCGAGGTTCAAGTACTTGGGTCACTGGGTCACTGAGGACCTCAGGGATAACGT
AGATATAGAGAGGGAACGCAGATCGCTGGCCGTTCGATGTAATATGCTGGTTCGAAGATT
TGCACGTTGTACTAATGACGTCAAAATAACTCTATTCAAAGCCTTCTGCCAGTCTTTTTA
CACGTGCAGTCTTTGGACCAGTTTTACGCAGAGGACATACAGTGATCTGCGTGTCCAATA
TAATAATGCGTTCAGGATACTGTTGGGGCGGGCGTGGCGTTGTAGTGCGTCCGGTATGTT
TGCGGAGGCCCACACAGACGATTTCTACGCGATTATAAGAAAAAGAGCTGCCTCCATGAA
TAGCCGGCTTCGCGCCGCCACCAACAGTCTCCTGAACGTGTTTTCTGATCGGTGGGACTC
CCCTCTGCTGCGTCATTGGGTGAGGATCCACACAAATTATCGTCTTTAGTTGCTATTAAT
TATGTATTACTAACACTAGTCTTTAAGTTATTTTGTATACTAACACTATGGACACATGTC
TGAAATAAATTATTTGAATTGAATTTACTTGTTTTTCAAGTTTATAAAGAGGCCCACAAC
ATTTCTAAAAGGCAAATAATTCAGTAAGCAAATGGTGGTGTCATTTACAACGCAGGCTGT
ATAATGTTAGCATAGATAATTTATACATATCAACAAACTTAAAAACATAATTAGCTAAAT
AGCGTCTGTAAATACATACTATGAAAATAAATGTCATTTCCAAGTCTATGAAATGCAATT
CACACTCTACTATTCTGTCAAGTTAATAAACAAGATCAAAATATTTCATTAGCGAAAATA
GTTCAGAAGCGTATTGTATACCGTTGTCATTTACCTATAATACGGGCAGAAGCCTGTATG
TGCACATTGCGCATACAGCTATGTAAAAATCTTTCACATAACATCAATAATTCGGTTCTT
GTTTCCATGTCATAGAGACATAGAAGATGTAATAATATTCATTACTGAAAAAGGGTTAAG
GTCATCATAATAGACATCTGTGTCAGAAGGTTCTTTCTTATGAAACTATTGACGAAGAAA
AAACTTAGTCAAAGTCCCTACGAATCAATTTTAGAGAGACACATGGACTACGTATGCGAA
GTTTTGAATCATAGAGTCGTCATCTTCCGAGCCTTTTCCCAACTATGTTGGGTTCTGCAA
CTGAGTACGGTGTTCTACAAGGAGCGACTGCCTATCTGACCTCCTCAACCCAGTTACTCA
ATACCCCTAGGCAAGACTGGTCTGGGAAAGTCTGATAACTTTCTGGCTTCTGTAACGATT
GCCAAAGATGTTTAAAAGAAGGCATAGAGTATTAAATAACTAGACCTGGCACGAGACGGT
AATGACCTAGTGAATTGTCGTAATGGACTGAAAATTGTTATTACAAAAATGGTTCTCATG
TCATTTGCAATAATGACTACATTTGTTTTTAAAATTACAAGTCATTTGAAAGAAATGTTT
TATAGTGATTGCGGTAGGATAATAACGGTATTTTTAAGTTATTGACCCAATATTATTTAA
AAAACAACGTCTTCTTTTAATTCAATTTTGGGCCCTGGGTTTTATTTACGAAATGAAAAA
GGAGGATATATAATCTACATATATCTAATATCAATTAAGTAAGAGAATTAATCACAATAC
CCAATATAATAATAATTATAATCTATGGACAGAAATAAGTTCTCTTTGATTGATTTTCAT
TAAGATAAATGGGAAATGTAACAGAAAACACACTTTTCCCGATATTGGAGGTGTAACAAA
TCACTTTGGTATAGGACGGACAAAAACTGAGGTCATTGACCTGAAGATAGCAAAAAAGGG
AAAAGTAAGAAAGTAATCAGAATACGAACGAGTCTTGTTAATCAAAAGGCAGGAAAATAG
GAGCACTTTCGTACTATCAAGTTTTTGTTTTCAGGAAAAAATGGCTATTTTGTTTCTAGG
TGTAATGTACACTTGAATGCCGAGAGTTTGACTCACAATAAATAATACTAACTTTGTAAG
GAAGTGCTTCATGATAGTGTTGGTTGAATTCTAGTTTTTTGACACTTATTGCTTTTTTGT
GATATCTACAAAAATTGTGACTTTTCCCTACTCTTTCTTTATATTAAATTAATATTTTTA
TTTTGACAAAAATATGATGTGCTATAAACATTCTACTCGCCCATGGCATGTTTTTTGTCT
ATATACACAAAAATAATTTTCGGTAGTGTCAAGTAAGCTACACTGAAAATTAGATGCAAT
ATACTGACATACTTACTTCCCTATGTGTACTACTTGTATACTGTTTGTATACTACTAAAA
CATCACCCTTCGGCTTCCCCGTAATAAATA
>TEHMMER3192_ClassI_LINE_RTE
CTTCTTCCTCATGAGCGCATGGAAATCATCCACCCGTGCTTCAGCGAACATGCCCGATGC
ACTGCAGTATCTAGGCAGCCCTAACAGCAGCCGGAAACCATTATTATATTGTACCCGCAG
GGCGTCTAGAGCCTTCCGCGTACAGTTAACCCACAGACCGCCCGTGTAGAACGAGGTACA
AAAAGCTTTGAATAAAGTGATTTTAACTCCTCTGCTACAACGAGCAAATCTGTGAGCCAA
CATGTTGCATCTAACTGCTAGTGCCCTGCGTTCACGTTCAATGTCTACTTGATCCTTGAG
GTCCACGGTCAGATAGTGGCCTAGATACTTAAACTGTTTAACCCTATTGAGTGGCCTGCC
ATTTAGTGAGATTACAGGTTCATACTCCACACACCTCCCGGGGGCCTCAAAGATCAAGTA
TTCACTTTTACCCGTATTATATTGCAGACCGTGAGTGGCTGCATACCTCTCGCACATCTG
CAGCATCTCTCTGATTGAGCCAGCCGTTGGGCCCAGCAGCACCATGTCATCAGCATAGCT
AATGTTATTGATACTGGTGCCATCAATCTTGCACCCGACATGCTTACTGCTGAGCTCAAC
GATCAACTCATTCATGTACAGGTTGAAGAGCTTAGGCGAGGTTAACCCCCCCTGCCTCAC
CCCGCACTCCAACCTGTACGGCTCAGAGAGAGTGCTACCCCAACGCACCTGATTACATTG
GTTCGAGTACCAATACTGGAACAGGCTCGTCAACTCCGATGGTACGCCCGCTTCCCTGAC
CTTCTCCCAAAGTATGTCATATGACACCAGGTCGAACGCCTTCGAGAGGTCAAGGAAGCA
AGCATATACCGGAGTATTCCTATCCTTATAGTATTGGACCGTCTGCTTTAGACAAAGAAT
AGCGCTCTCAGTAGAGAGTCCAGGCCGGAACCCAAACTGTGCATCATGCAATGTGATCCA
TTTGTCCAGCTGTCTATCAAGCAGACGGTCCAACACCTTTGCCATGACAGTGGCCAATGA
TATTGGTCTGTAGTTCGCCTTGTCCGATACATTCCCGGTTTTATTTTTAACAATTGGTAC
CACTACAGTTCGCAACATATCGGACGGTAGGTATGAGTGGCCAACACAAAGCGAGTAAAA
CGTTGCTAGTACTCTGGGTAGATGAACCCCGGCATGTTTGAGGTGCTCGATGCTGAGACC
GTCGTGACCAGGAGACTTTCCCCCGACCATACTTAATATTTGTCTCTTTACCTCCTTAGC
CGTGAAACGAACCGGTTCATAATCACGACTGATCTCATCAACGATTCCCCCACTAGCCGA
CCTCAGCTGAGGAGACACCATAAAACGCTCCCTAAACATACTAGCAATATCTTGAGACGA
ACTACATTCCCCCACACTCACAGGGCGGCCCGGCCCAGCCCTCAGTTTTTTGGTGGCCTT
CCAAAACTGAGAAAAGTTTTTACTATTTTTGTGTGAGGCTATTATGTCCATCTTAATCTG
GTCTTGGTGGTTTTGACACCACTTAAGTCTACTTCTAAAGATTTTTTGACTAGACCTCAT
TTCCTCCCATATTCTCCCAGATTTGGGCTTGTTGTGAAGCAACCAAGTTTGATATCTATA
CCGAGCCTCCCCATGAGCTCCCTGTACATGCCTATTCCAGCCCGGCACTCGCTTAACCCC
TCGAGGCTGCTTGCCTTCCCACGTCTGCCTCGATGCCATTGTCAACGCATCCACAATCTC
ACCATACAAAGAGTCCAGCGCACGCCTATGCTCCACACTACTACACATTCTATCCCCACA
ATTTTGAAATAATTCAGGATAACAAAGGCTTCTTAATTTACTATTACATAGGTCACGATA
CCCACTGATCTGCCTGTCATCTCGGTCTCGCCAGATTACTTTATTAAAGTGATTGGTTTC
CCGTATCACTTTTGGTACAATTATATTCAAGTTGCACTCCAATATCACGGGGAAATGATC
AAACCAATAGGTATCCTGGCCTATGCTGACATTTTTCACAGTTTGCCAAGCCGATTGCGT
CACGATACAATGATCCAACCATCTTAAGCTACCATTTATGTCGCTTATATATGTAACAAC
ATCCGCATTAATGCCTAGTTTTTCAACGTCAGCACACACCCATTGATTATCATAACAATA
ATTACTTAGCTCATACCAAAAGGTCTGGTATGGATGAGCATTGAAATCGCCCAACACGTA
TATAGCTTCAGTATCACTATTCTCTATAATGGCACTGACTTCACCTAAGCAATTAGAGAA
TTCCATGAGATTGTCTGTGCTGTCCGTCGGCATATATATACTAAATATTATTATAATCCT

>TEHMMER918_ClassI_LINE_RTE
ACATTTAATTGTAAAAACGTTGTCAGGTCAGTGGATTGTATTCGACGACTTTGTCAAGAA
GCCGATTTGATAGCGCTGCAGGAAACTTGGCTGCTGCCACATGACCTGTCTTTTCTGGGT
ACTATTGACAACAATTTCGCCTTTACGGGCACCTCGGCAATGGACACCTCGGTCGGTGTG
TTGCGGGGGCGACCATACGGAGGAGTTGCCCTTCTCTGGCGAAAAAGTGCGTTCCCTGCG
GTGACAGTAATCAACTGTACTAGTGTGCGTCTTGCTGCAGTTAAGATAACGCTCAGTGAC
CGGTCATTTGTGGTATTTTCAGTGTACATGCCTACTGACTGCAGTGATAATTTCTTAGAA
TTCACAGAATGTCTAAGTGAGATTAACGCGGTGATTGAAAATAATAGTGTCGAGTCGGTT
TTTATTCTTGGTGACTTTAACGCACACCCGGGTGAAGTGTTTGCGAACGAATTACTTTCG
TTCTGTTCGGAGCGATTATGGTCGTGTGTTGATATGAACACTCTTCCGTCGGACACCTAT
ACATATGTGAGCGACGCACACGGGTGCCTGCGCTGGCTCGATCACTGCGTAGTGACAGAT
GCCGCGCTATCCGCTGTTCTCAGTGTGTCGGTATTGTATGACTTATACTGGTCGGACCAC
ATACCTGTTATGTTAGAATGTAAGTTTAATAATATCAACAAGCACACTATGCTGATAAAG
CAGGACCCACATGTAAACAAAGTCATCTGGGGGGAGCGTGATGTCAATCAAGTAGCTAGT
TATCATGATTATTGTCATTCTGAATTTAAACAAATTGATTTTCCTAGCGAATTTAGACAG
TGTGCAGACAGAATGTGTAATGATACCTGCCACTTACATTTGTTAGACGATATGTACAAC
AACATTGAACGTATACTAGTGACTGCTGCGCAAAACAGTTATTGTCAGAGAAATATAACG
AAGCGTAGGCATGTAACTGGCTGGAATAAGTATGTACGTGACGCTCACGAGAGGGCGCGA
CTTTATTATAAAATTTGGTTAATGTCTGGTAAACCTAGTTCTGGTCCGATGTTTGATAAT
ATGAGCGAATCAAGGAAAAAATTTAAGTATAAATTAAAATGGTGTCAAGCTAATCAAAAT
CAAATTAAAATGGACATAATTGCTAAACATCACTCGAGCAAAGATTTTGGTAAATTCTGG
AAGTCAACAAACAAGTTAAATCATAAGCCGAGCCTTCCCGTGAGCGTCGAAGGTGAACAT
GACCAGAGCAGTATTGCTGATCTGTTTCGGAAGCACTTCAGAGTGCAATCCCCCTTAAGC
AAGGAACCGCAGTTGCTTGTGCCCGATTCTGAGGCCGTTTGCTGCGCGCGAAGCGTCACG
TTTACTACGAAGCAGATTGCTACCACCATTAAGAACATGGTTAGGGGAAAATCGCCCGGG
CACGACGGTCTTAGCATCGAGCACTTGCAGCATGCTGGAATTCACTTGCCACGAGTTTTG
TGTATGTTTTTAAATTTATGTCTAGGCCATTCTTATTTGCCTGAAAAACTTATGCGTACA
ATTGTTGTGCCGATAATTAAAAATAAAACAAGTGACTCATCTTTGTTATCAAATTATAGA
CCTATTTCTCTAGCGACTATAATTGCTAAGGTGCTGGACAGTCTGCTTGTAGGCCAGCTT
GATAAACACCTTAAATTAAACGATGCTCAATTCGGGTTTCGGGCCGGCTTATCTACAGAG
AGCGCTATCCTGAGCCTGAAGCAGACTGTTCAGTACTATACTGCTAGAAAAACACCAGTG
TTTGCGTGCTATTTAGACTTGTCAAAAGCTTTTGACCTCGTTTCGTATACTGTGTTATGG
AATAAACTGCAGCAAGAGACGGATTTGCCCAAGGAAGTTATAAATATGTTTAAATTTTGG
TATGCGAATCAGCGGAACCGTGTTCGTTGGGCAAACTCCTTTTCAGCTGAGTACAGGCTT
GAGTGTGGGGTAAGGCAGGGCGGTTTGTCCTCGCCTGCGTTGTTTAATCTGTACATGAAT
AACCTGATCGATGAGCTGAGCAGAACTGGGATAGGTTGTCATATTGATGGTGTATGCATT
AATAATATAAGTTATGCCGACGATATGGTTCTGCTGAGCCCATCGGTCAGGGCCTTAAGA
AAACTGATTGACGTATGTGAATCTTACGCTGGGACTCATGGGCTCATATATAATGCGACG
AAGAGCGAACTTATGGTGTTCAAAGCAGGTAATAAATCTTATAACACAATCCCACCAGTT
ATGCTCTGTGGTAGACCTCTAAATAGAGTCGCTAATTTTAAATATCTGGGACATTGGGTC
TCAGACGACTTAAAGGACAACGCTGATATTGAACGGGAGCGCAGGTCGCTGGCTGTCCGT
TGTGGGATGTTGGCCCACAGGTTT
>TEHMMER1324_ClassI_LINE_RTE
TTAATTAGTTTTAATTGTAAAGGTGTGAGCAGATCGAAAGATTGTGTGAGGCGATTATGT
GACGCAGCTGATGTCGTCGCATTACAGGAGACTTGGCTTCTGCCGCATGATATTCCTTCC
TTGGGAAGTATAGATGATCGTTTTGCTTATACTGGAAAGTCAGCAGTAGACACGTCTGCT
GGTATACTGAGAGGCAGGCCATACGGTGGAGTGGCTTTGCTTTGGAAGAAGGACGTGTTT
CCCGTAGCTACCGTTATCGAATGTGATAGTGCGCGTTTATGTGCCGTAAAGTTAGGTGTA
AGTGACCGGTCCATAATAATCTTTTCTGTGTATATGCCCACAAACTGTATAGATAATTTG
GCAGAATTTACAGAGTGTTTGTGCGAAGTAAATGCAATTATAGAAAATAATAGTGTTGAG
TCAGTGTACATACTGGGGGACTTTAATGCGCACCCGGGTGAGTTATTTGCCAATGAACTT
ATTAACTTTTGTAGTGAACAACAGTGGTCTTGCGCCGATCTAGAACTATTACCATCAGAA
TCGTACACTTTCGTTAGTGATGCGCACGGCTCGCGCAGATGGCTTGACCATTTTGTGTTG
ACGACTGCTGCGAGGCTCTCAGTATTAAAAATATTAGTAATGTATGACATTTACTGGTCG
GACCATTATCCTATTCTTTTGGAGTGCAATTTAGAGTTAGTTAAGGCTAAAGTTATTAAA
AATAGTAATAGTAACAATAAAGTTATATGGGGAGAAAGGGACTCTAGTCAAATAAAGAAG
TACCATAAAGCTTGTCACTCAAAACTTAAACTTATAGATTTTCCTAGTCAATGTCATAAT
TGCGCAGATCGAATCTGTTCAGATAGTAGTCATAGAGTTATATTAGATAGAATGTATAAA
GATATAGTTGCTATAATGACTGAAGCTTCAATAGTTGGTAATAATTGTAATAATAATAAT
AGGAAAAATAGAAAAAGATATGTCACAGGATGGAACAGACATGTCAGGGAGGCTCATGTG
GTGGCTAGGCGGTGCTATTTAGAGTGGATAGTTGGGGGAAAACCTACTACGGGAGATTTA
TATAATAACATGTACGAATCTAAAAACATATTTAAACAGAAACTAAAATGGTGTCAAAGT
AATGAACAGCAAATTAAAATGGATATTATAGCAGATAATCACACAAAGAAAGATTTTAAG
AACTTTTGGAAAAATACTAACAGCCTTAATCCAAAACCTGGCCATCCAGTGAGCGTCGCC
GGCATTCATGAACCATCTAAAATAGCTGAGGCGTTTCGTCTTCATTTTAAAGTAGATTCC
TTACCTGTTGGGGATGTACAGGAGGACATGTTGCCATGTGGGGGCAAGGAAACGGGTGTC
GTTGTCAGGTTCACAAAGAAACAGATACGGAATATAATTCAGGGCATGGTCCGCGGCAAA
TCTCCCGGACATGATGGGTTAAGTATAGAGCATTTAAAATATGCCGGAGTTCATTTACCA
CGTGTTTTAACAATGTTTTTCAATCTGTGTTTAAGTCACTCATACCTACCAGAACAATTA
ATGCATACAGTTGTAGTACCGATCGTAAAAAACAAAAATGGAGATGTCTCGGACATGTCG
AATTATAGGCCGATATCTTTAGCTACAATTATAGCCAAGGTATTGGACAGTCTTCTTGAT
AAACACTTGAATGAGCATATAAACCTTCATGATCAGCAGTTTGGCTTTAGGTCAGGTTTG
TCAACAGAGAGTGCTATCATGTGTCTCAAGGAGACTGTCCAGTACTATGTAAACAGAAAG
ACGCCTGTTTATGCTTGTTTCTTGGACCTGTCAAGGGCGTTCGACCTTGTGTCCTACAGG
AAACTATGGGAAAAATTGGAAGGGGAGACATCTTGTGAACAAGAAGTTGTAAATATGTTA
AAATATTGGTACAATGGACAAACAAATATTGTAAGATGGGCTGGGGCATCATCAGATGTG
TACAGGTTGGATTGTGGTGTGAGGCAGGGTGGCTTGACCTCACCGCGTCTTTTCAACCTG
TACATGAACGGTCTTATTGGAGAATTCAGCAGCACTGGCGTCGGGTGTCATATTGATGGA
GTTAGTATTAATAACATTAGTTATGCGGACGACATGGTGCTGCTGAGTCCTTCAATCTCA
GCATTGAAAAGGTTACTCCGAATTTGTGAGACGTATGCGGAGTGTCATGGACTGAGATAT
AACTAAAAAAAAAGTGAGATACTTGTATTTAAAGCCGGTAATAAAAGTTACACCCCAATA
CCTATCACCTTAAGTGGTAACGAGCTGAAGCAAGTGTCTCACTTTAAATATCTTGGTCAC
TGGGTCTCAGAAGACTTGAGGGATGATAGAGATATGGAGAGGGAACGTAGGGCGCTGGCG
GTCCGAAGCAATATGTTGGCCCGCAGGTTCAAACGATGCAGTAACGCGGTTAAGGTGACG
CTTTTTAAAGCGTATTGCCAGTCGATGTACACGTGCTCCTTGTGGGTTAACTATACGCGG
ACGACGTATAGCGCCCTGCGTGTACAATACAACAACGCCTTCAGGGTACTGTTGGGGCTG
CCCCGGTATTGTAGTGCCTCGGGCATGTTCGCAGACGCGCACACTGACGGGTTTCATGCC
ATCATTAGAAAGCGATGCGCTTCTTTGTTACACCGAGTGCGAACCAGTTCCAATAGTATC
CTGAACGTGTTGACAGATAGGTGGGATTCACCGTTACTGAGGCACTGGATT
>TEHMMER2208_ClassI_LINE_RTE
CTGGCTGCTATAAAGGCTATTGTTGGCGGACGCTCCATTATTATAATTACAGTATATATG
CCTACTGATTCATTAGACAACTTGCCTATTTTCACAGAAGTCCTAGGTGAGATCAGTGCA
ATTGTTGAGAGTGGTGGTATTGAAAGTGTTTTTATTATGGGTGACTTTAATGCGCATCCT
CATGAGCTGTTTTTTAGGGAACTCATAAGTTTCTGCACTGATCAAACCTGGATTTGTGCC
GATATTGAGAAACTGGGCTATGCGGCCAATAACTACACTTTTGTTAGCCAGGCACACGGG
TGCAGAAGATGGTTAGACCACTGTGTTGTATCTTCATCAGCGTGGCAAACTATTGTTAGG
GTAGGCATAGTGGAGGATGTATTCTTATCTGACCATCTACCACTTTACATTGAGTGCGAT
CTGAATTTAGTGAGACCGAAGATACTGAGGCCTGATTCTCGCCATTGTGACGTGACCTGG
GGTGAGAGGGATGACTCGCAAATCACAAAATATCGTAATCTATGCAATGACAGGCTGCGG
AACATCGGTCTTCCTCATGAATTTCAAAAGTGTAGTTATGGGTCCTGCAACTTAGTTGAG
CATAAAAGTGTCCTGGATAATTTATACAAAACTATTGTAGATATCTTGAGTAACGCAGCT
ATAATGACGAGTGAGAATGTTAAATCTAGACCAAGGAGAGGCAGAGTGCTGTGTGGCTGG
AACAAGTATGTTCGAGATGCTTACCGGGAGGCCAGGCTTAAATTCAAAGAATGGATAGCA
CATAATAGACCGTCTTCTGGAGTTAAATATGATGAAATGTGTGAGACGCGAAAGATATTT
AAGGGTCGTCACAACTGGTGCCAGAAAAACAGGGAACGAATAAAAATGGACTATTTAGCT
GAACAAAGAGCGGCAAATAGTTTTAGTAAATTCTGGAAAGCTACGAGTAAGCTGGATACT
AGGCCTGGGCTGCCGGTGAGCGTTGGTGGAGTAAACAATCCAGAGCATATTGCGAGTATG
TTTATGGAACACTTTAAAGTGCGATCACCTTTAGGCCCCTCTGGTACTATGACCGATGCT
GAGTCTCTCCGTGAGGGAGTGGAACCGGTAATGTATTTTTCGACAAAACAGGTCAGGGCT
GTAGTTAAAAGCATGAGTAGAGGAAAATCACCCGGACACGATGGACTCAGCATCGAGCAT
TTTAAGTACGCTGGTTTTCACCTGCTGAGAGTACTGTCCTTGTTTTACTCAATGTGCATG
AGTCACTCATATCTACCGGCAGAACTTATGAAATCTATTGTAGTACCGATCGTCAAAAAC
AGGACAGGGGATATCTCGGATAAAGGTAACTACCGGCCAATCTCTCTTGCAACTACTGCT
GCTAAGATTTTGGACAGTATGCTTGATTCATGCTTGGAAAAATATCTGAACGTGCACGAC
TCACAGTTTGGGTTTCAACCTGGACTGTCCACTGAAAGTGCAATTCTAAGTCTAAAAAAT
ACTGTCCAATATTACACAGATCGGAAAACGCCGGTGTACGCTTGTTTCCTGGATTTCTCC
AGAGCGTTTGACCTTGTTTCATATGATGTGCTCTGGAGGAAGCTGAGGGACAGGGGTGTA
CCGGTGGAAGTACTAAAATTCCTGCAATATTGGTATACTAACCAAACTAACCAAGTGAAA
TGGTCCAACATTCTCTCTGAGGCTTATGGGCTGGAGTGCGGGGTGAGGCAGGGAGGGTTA
ACCTCTCCCAGACTCTTTAACCTCTATATAAATGACCTCATAGTCGAGCTCAGCGGCTTG
CGTGTCGGCTGTCGGGTGGGTGGGGTTAGTATTAACAGCATCAGCTACGCGGACGACATG
GTGCTGCTGGGCCCGACTGCGGGATCTATTGAAGAAATGCTGAAGGTTTGCGAGAACTAC
GCCTCTAGGCATGGGCTCATTTATAATGTAAAAAAATGTGAGTACATGGTCTTTGGGGTC
ACCGGTAAGTGTACGGACTTTTTACCTAACTTTACCCTAAATGGCTTGCACATAAAAAGA
GTAAATCAGTTTAATTATCTGGGACATTGGCTTACCGATGACCTGAAAGACAATGTAGAT
ATTGAGAGGGAGCGCAGGGCATTGGCGGTC
>TEdenovo2641_ClassI_LINE_RTE
ATTAATTTAATTTAATTTATTTTCAAAAATCGGATAACAAAAAATCCATAATGTTAGTAG
CTTATATATACCTTATATCTAGTGTTAGTACATACAAAATTAAAAATAACAAAAACAGAA
TTTGAGTCATCTTGTACAGAGGATGAAAAACAAGATTTTCAAGCGGCCATCCTCTCCACA
AAATGTCTCAACAAAGGGGAAAACACTCTCTCGGCCACTGTTTCCAGAATACTGTTGTTA
CTGGCTCTGGTTCTCGCTACTACCGATGCTATTTTCTTCCGCATGATGGCATGGAAGCCA
TCAGTGCGATTCTGTGTGAACATCTCTGACGCACTACAGAACCGGGGCAGTCCCAACAGC
ATTCTAAAAACATTGTTGTACTGGACGCGCAGGACATCTAGAGACCTTTTGGTATAGTTG
ATCCACAGACCACCCGTGTACAGCCCCTGACAATACGCTTTGAAAAGTGTTATTTTGACT
TGGTCCGTACAACGAGCGAATCTGCGAGCCAACATATTACCACGGACCGCCAATGCCCTG
CGCTCCCTCTCAATATCTACATTGTCTTTCAGGTCATCGGTAAGCCAATGTCCCAGATAA
TTAAACTGATTTACTCTTTTTATGTGCAAGCCATTTAGGGTAAAGTTAGGTAAAAAGTCC
GTACACTTACCGGTGACCCCAAAGACCATGTACTCACATTTTTTTACATTATAAATGAGC
CCATGCCTAGAGGCGTAGTTCTCGCAAACCTTCAGCATTTCTTCAATAGATCCCGCAGTC
GGGCCCAGCAGCACCATGTCGTCCGCGTAGCTGATGCTGTTAATACTAACCCCACCCACC
CGACAGCCGACACGCAAGCCGCTGAGCTCGACTATGAGGTCATTTATATAGAGGTTAAAG
AGTCTGGGAGAGGTTAACCCTCCCTGCCTCACCCCGCACTCCAGCCCATAAGCCTCAGAG
AGAATGTTGGACCATTTCACTTGGTTAGTTTGGTTAGTATACCAATATTGCAGGAATTTT
AGTACTTCCACCGGTACACCCCTGTCCCTCAGCTTCCTCCAGAGCACATCATATGAAACA
AGGTCGAACGCTCTGGAGAAATCCAGGAAACAAGCGTACACCGGCGTTTTCCGATCTGTG
TAATATTGGACAGTATTTTTTAGACTTAGAATTGCACTTTCAGTGGACAGTCCAGGTTGA
AACCCAAACTGTGAGTCGTGCACGTTCAGATATTTTTCCAAGCATGAATCAAGCATACTG
TCCAAAATCTTAGCAGCAGTAGTTGCAAGAGAGATTGGCCGGTAGTTACCTTTATCCGAG
ATATCCCCTGTCCTGTTTTTGACGATCGGTACTACAATAGATTTCATAAGTTCTGCCGGT
AGATATGAGTGACTCATGCACATTGAGTAAAACAAGGACAGTACTCTCAGCAGGTGAAAA
CCAGCGTACTTAAAATGCTCGATGCTGAGTCCATCGTGTCCGGGTGATTTTCCTCTACTC
ATGCTTTTAACTACAGCCCTGACCTGTTTTGTCGAAAAATACATTACCGGTTCCACTCCC
TCACGGAGAGACTCAGCATCGGTCATAGTACCAGAGGGGCCTAAAGGTGATCGCACTTTA
AAGTGTTCCATAAACATACTCGCAATATGCTCTGGATTGTTTACTCCACCAACGCTCACC
GGCAGCCCAGGCCTAGTATCCAGCTTACTCGTAGCTTTCCAGAATTTACTAAAACTATTT
GCCGCTCTTTGTTCAGCTAAATAGTCCATTTTTATTCGTTCCCTGTTTTTCTGGCACCAG
TTGTGACGACCCTTAAATATCTTTCGCGTCTCACACATTTCATCATATTTAACTCCAGAA
GACGGTCTATTATGTGCTATCCATTCTTTGAATTTAAGCCTGGCCTCCCGGTAAGCATCT
CGAACATACTTGTTCCAGCCACACAGCACTCTGCCTCTCCTTGGTCTAGATTTAACATTC
TCACTCGTCATTATAGCTGCGTTACTCAAGATATCTACAATAGTTTTGTATAAATTATCC
AGGACACTTTTATGCTCAACTAAGTTGCAGGACCCATAACTACACTTTTGAAATTCATGA
GGAAGACC
>MGESCANnonLTR215_ClassI_LINE_RTE
GCACACTCGTACTTTACAAACCGGTGGTTCAACCACTAGACCACAACTCATAACTCGTGT
AAGTACAAAAGCATGCATCGTTATATTCTTTTCTGAACTGTCAATTTATCAGCCCGTATG
TCACAAACTCACCACCCAACTTAGCAAGCTCTTGGCAGCATAATCCAAACCATCTACTCT
CAGTCTGCAGATTCTTTGAATAGTTTTAGCTAATTTAAGCTCAACTAAGGAAGCTCAATT
AAATTATACGGGTGTGCCACAATTTGCATGGGTTATATTCATGAATAAAATATTATGAAT
ATTCATATCGTAGTTGGTAGGTGAAATAAGTTTTTGTACGGAATATAGCTTTGGTTGTTT
ATGAATATTCCTGAGCTGTGTTTATTTATTAGAGTGTGAGCAGGCTAGAAACTTTTAGTG
GGCCGATTGTTTGTTTGGGCTCATGATTCCTTAGGTATACATATTGTTTTGTATTGATCT
TGTTTTCGATTTTTTTTTTTTTTTATGAGAGAGAGATATGTGTTTTTGTGGGGATTTTTT
TGCGCCTTTTTTTTCCCGTTATTACCCCTTGGGAGTTGTTAAGGGTGGTGGTTTTTGTGG
CTGTCTCATGTTAGAGAAGTTCTGTTTTTCGGCTTCTTTTGATAACCTTTTTTTTTGAGG
TTTGTTGTTCTTCGGCCCTTTCCAAGATTCTGTTTTTTGGCGGTTTTCGGCCGGCTTGAT
TTTTTTATTGGGATCAAGATTTTGCTAAAAAATGTTTGCTGTTCTTCGGGTTAACTGTTG
GTCGACTATTTAGTCTGCAGTCTGCGGGTAGTCTTACTGTTTCTTGTATGTTTATTACAT
GGATTGGTAATTGGTTTAGGTTGTTTCAATTTGTATGTAATAGATTTGGTGCGTTTGATC
AAGGGGCTTAGTATAAGCTTGTAATTAGGGAGACTGGTGACTGAATTTGACGTTTAGGTG
GTAGTCATTGCATCGTTATTAAAACTTGGTATAATGTAATTTGAGTTTGTCATACATCAG
TTTATTATTAGTTCAATAATTTAATTACACCTTTGTTTAATTAAATATCTGTAGATTGTA
TCGCAACTCATATTGTAAATCCAAAAGCAACTCTGTCTGTCGGACTTTCACGAGAAAACG
AATCAACCGACTTTAACATTATTTGATACACAAATAGTTTAGAGCCTGAGGCAGGATATG
GGATACTTTTTATCCGAGTGCGGAAAGTTGTTTGCTTGGAACTGGTGAAATTGCAGGGAA
TAGCTGGTTCTAAATAATCATAGAATAACAGTTGTGTTAGTCATCCCACACTACAGTAAA
AACGGACTCCAAAACCACTATCCCATACTAGACCTATTCTAAAACTAGTATCGCCTATCG
CCTTTCTAACGTTCCCATTTATGTATTAATTTCCTCCTAGACTAGACATACCAGTTTTAG
CCTTAACGACTAGAATCGCTCCTGTCCACGGAGTAAGGAAAGATGGAGATGTCATAATAC
AGGTAGGTCGGGCGCCTTCTTCTAGGTCAAATTCGAACGGTGGGCATGACCAAAACGATC
AATGACGAGTGAACTAACGAGGCGTTCGGGTTCATTAAGACATTTGTCAACGATTTGTGC
GAAGAACGTGTTTATGTAACGTCCCTAGTCCAACGCACACCCGCATTATGGCGCGCTACT
TTCTTAGGAGATTTTCCATTATGGCATCTCCGCTAGTCATTTTGTTCTCCATGCTCCTGT
CTAATTATGAAATGAATTGAAGACTATAACGGATATTGGTGAAGATAATATAAGTACTAG
GTGTATCCTTATTTTGATGAGTTTATGTGATCGAATTTGGATTGATAGATAAGCTGTCAT
TAATCTATTAAAATAAGGTCTCAATCTTATTTTACAGTTATGTTTTTGTGTATCTAGTTA
AGTTAATCTATCTAAAGTTATTTAGTTATCCCAGGTATATTCATTGCACAATTAGGAAAA
ACTTGTCCAGTGAGTAAAAAACGCTAAATCCTTCATTTTAACTAAGATTTATCGTGGTAC
AAAAAAATCAGCAAATATTGAGTTAACAGTACCTATTTCAAAATAATGATGACAAACCCC
ATAGAATTATGGCGCAGTCCCATAAACTTAACACAACATTAAGTGTTTCCACAAACCATA
ATATTTTTACGACGGGAAATCATTCAAAGTTATTACATCTGCTTTAAAGAATCACTTACA
AAGACAAAAACTATAAAACGTCTATAAAATCCTCCGAATGATAGTACTCGCATCTGTCAA
CAAGAGGTTTTATTTTTAAAAGATTTTATTAAGTTATCTTCACACGGTCTGTGTTAATAA
TTACTCTGATGGACGGGTTTTATATTTACAATTGCATCTGCTGCCGACGAGGTAAAGCAA
AATAGCAGATAAACCATAAGTAAGGTAGGTCAGGCGTTTTCTTGTAGGTCAAGTAACGTA
CGATAGGTGTGATCAGTAGCTAGAACTAAGGAGGAGTTCGGGATCCTTGTCAAATCAAAA
CTAAATAAAAATTGGTATCGATTGATTGGTGATTTTATTTTGAAAATAATGGGCGGGTTC
CGTGGTATATAAGGGTAGGGACGAGGTTTATAGGGTAGAGGGTAAGGGACCTAGAAAAAA
TAAAAAATAATCGTCTCCCGAACACCCGAACTTTGGCGCACTAACTTCTTAGGAGATTTT
GCGTTATGACATCTCCGCTAGTCATTTTGTTCTCCATGAAGATGACACTACAGCTGTTGA
AATAGCCACTGTAAGAACCCTGGCGCTGAAGTAAACTTGTTTGTTTGTTGCCTGTTTATT
AAGGGTAAAACATCTGATCCGATTGCGATGAAATGTATGGTTCGTTGTTATCACTAATTG
ATGCAGCCGACACTCGATGCATTCCATCTACATATCTTCACTATTAAGCCAGCAAAATCC
CTTTAGACTTTACTACGAATCAACCTATTATACCTTCAACTAGTTTATATAATTTGATGT
ACCTAATGTTCTCATTAATACAGATTATTTCAACCGGTAAATAAAAGGCCAAAACCTTTT
GAAAATCCGACCACAATAACACAACACTAAATTCTATAACAACTTGTAACTGAAACACTT
ATGAAAATTAATTACAAATCCTTTATTAATAGTCACGCCAATTATAAATGGAACGAATTA
AAATTTTCAACGGAATTACAACGGAAAACCGCAAACCGCAGCCGATTTCATGTGAAAGGG
TATTTATATAAAGATTATTCATAATACTCTCTATTAGGCTTTCTACCCTCGAACGTTGAA
TGGCCCTTGAGGGCCTATTAATAGCGTTTAAACATGCGTTATTGTTTATTAATGTGGGTA
TTGGATTTTTTTTATAATCTTAGTTGTTTTTTTTTGTTGGTTCGGTGAAATAGGTCAAGT
AGGGGCGTCTGGCTAATAATATGCTTAGGTTGTATCAAACTATTTTTTCCCGAGGTTTTA
CCCGCGTCTTGAGGGACCTTCTTCCCACAGTCAGATATAAATGGCCTTTATCCTTTCTCG
GGCTCTAGACTTTGTACTTAACTATATGTGCCAAATATTTAAATCAATTCAATAGTTTTG
GATTGAAAGACGGACTGAAAGTCTTACTTTCGCATTTATAACTAAATATCAATCACAACC
GTTGAGTAAACGTTTGATTAAGAAGGCCATATTTTATGCGTCTCTTCTTGCTGTGTTTAA
ACATTTCCTCGTACTTTTATTCTGGCTTACTTACTCTTGGAATAACACAAAAGACTGACT
GACAAAAATTAAGCTCAAGTAAATTGTGCAATAAGTTCGTTGCAATCTTTTCCTTTTAGA
AACCCGTACTTCCTGATCTAGCTTTTTATTCACAAACCCTCCAGCTTTTTACAAAAATAT
ATCTTAAAATCTGGACGATTAAGTCCAAATTGGGCTGCCCCAAATTAAGGGTAAAGGCAC
AATGCAATTTGAACTTTATGGGTTACGTATTGAATATTAATATCGCTTGAAAGCATCAAA
GGTCTGATTCGTTGGCTGCTATCCAAGCTATTCATTCGTGCGCAATAATTCTATCAGTGG
CCGAATTAGAGATTATCTACAGAAATTATTTCTTAGTGCAAGTGCAGTGGTTACGTTAAG
GCATTATAAACATGAAATTAGTATGATAAAGTATGACTGCCTCGTTGGTCTAGTAGTCGC
AAGCACGACAGCTGTGCACGAGGTCTCGGGTTTGATATCCAGATCGGGCCGAAATCGCAA
TGTGAATTTTAGAACCTTTCACAAAGCAGTCCGTAGTCTGGAAGTTGGTAATTGATAAAC
CAATCTCTGATGTACGGGAGAGCACGTAAATTTTGGTCCTGCGCCTGATCTCTCTCCGGT
CGTATTGGATTGCCGTCCCATCGGACTATGAGAGTGAAGGAATAGTGAGTGCACTTGTGT
CTGCGCAAATGCTCGTGCACTATAATATGTCTTGCGCAGTTGGCTGATCTCCTTGAACAG
CCGTCGTGGCGGAAATCGGCCTTGGTTTATATTATCTGTAGAAATTATTTCTCAGTGCAA
GTGCAGTGGTTCCTAAGGCATTATAAACATGTAGTTAGTATGATAAAATAATAGCGTTTA
GCTTATCATGGTAAACTGCGGACGTGGTTCGGATAGCATTATAAAGTTGAATGTATTTGC
ATACTTAGTGGGGGTTATTTTTGTTTATATTATGCCTTAAGTTAGTGGTTAAGCTGGTTT
TGTGTTGGAAGTGTTTTTAAAAGGCTTTGAATATTTTAGGCTGACCCCAAAACATAAAGT
TTATTCCTAAATTGCAGTACAAAAATTTTATACCAGAAGTAATCTATACTAATAATATAA
AGAGGAAAACTTTGTTTGTTTGTTTTGTTGTAATGAATAAACTCAAAAACTACTGCACCG
ATTTTAATAGCTAATTATCTGCGAGTAACATAGGCTATATTTTATCCCGGTGCGGACAGT
AGCTCCTACGGGACGCGAGTGAAACCGCGGGAAAACGGCTAGTATTATATATATTAATAT
GTTTTTTTGAGTTCCTTAAGCAAAAAAGAGTTTGCCTCCATGCATCGGCCCTAATTGTAC
AAGCTACTAGTTTGTAATGTGAAAAAACATTGGTGAAAGTAATGCTGCAAAAAATATGTT
AAAACCCAATAACACTAAATCCTACTTTAAATTCTCTGCAGTTATATCAATACAAATCGA
ACCAAATGAAACGGACATACTGAAAAATCCTATCAAAAAATTAATTGACTTGCAACCCAA
TAAAAAAATAACTCTAACAAATAAAACCGAAATAAAAACAACGAAGCTCAACATATGTCG
AGCCCTTTTTAGACAATTGCCACAGATGATAACAAATTTCATTTTCCTCAAATACAGAGA
CAGTTCGCTATCAAGACATTGTATTGAGTTACGGCACTTCCCTAAGGGGTTGATGTATTT
TTTATATGTATTTTTATATCAGGAAAGTGTGGGTGTTTGTGCTTTTACGTTTTATCCCAA
AGTCAGGTTGTGAAAGGAAAAACTATTCCTGTAATAGAATTTTTGTCTATATTGGGATTA
CTTCAAAATCTCGCTAGTTTAGGCAAAAATGAGTCCCTAATTTTTTAGGCCTAATTTTAT
GTGGAAAAAATGTGTTGTTTTTTCTGCTTTTCATCATAACAAATTTTATTTGGGGTCGGC
GCAGCAAGTTTTCTCCTTCCATACTCTTCTATCTGCCGTCATCTCACAAATAAAATTCTT
TTCAACCATATCGACTTCCACACAATCCATCTGTCATTTATTTGGTCGTCCTCTTTCACT
AGATCCTTTATATATAACGATAAAACATTTTTTTCCGTTAACACACATCCCTATAACCTA
TTGGATCTATTCTTAAAATCGCAGTCATAACTTTAATAGTTTACGCTAAATTAGAGCCCA
AATTTTATACGAACGAAATAAATTAGTTTCGATAAAACACTTTTATCGAACACACACATC
CCTAACTCTTTAATCCGCAGTGCATACATCACTAGCAATTACCGTGTTACTGTCAGAATT
TATAAAGTTTTATCGTTGCAATCTGTGGTAAGCGTAGTAGTTCAAACCTGTATATTAAAG
CTATCGTTACAATAACTGGGCTGTTAACTGCGCGGTAACAATCGTGAGACTTATTGGTTT
GGAGCAAGTTTTAGAAGGTTCGCGATATTACCTCTATATTGCAATAGATATAGGCAAACC
TCACGCATACAATTCTTTGGTGGAGTACTTCGTGTAGCGTTCGACGTCTTTCAGCTGAAT
CAATTATATATTTCTAGATAAGTTTGTAGAGAAGGTAACTATTTATGCAAGGCAAACTCA
GGTCATGTAGCACATACATAAATCGCCCCTTCTCGTAGTCTAGCGTCACCATTTAACTTT
GAAATTAAAAAGTCTAATCAAAGTTGAATTTATGAAAAAGACTTTACTTATTATATAGTT
ATATACTTA
>TEHMMER1322_ClassI_LINE_RTE
AGTTTTAACTGCAAAAATGTGACGAGGTCAGTGGAATGCGTGCGGCAGCTTTGTCGCTCG
GCAGATGTTGTGGCGCTGCAGGAGACGTGGCTTATGCTGCACGACCTTGGATACCTGGCC
ACGATAGACAACGGCTTCGCCTGCACGGGTACCTCTGCAGTGGATACAGCGGCAGGAGTG
TTACGCGGCAGGCCCTATGGCGGAGTTGCCCTACTGTGGAGAAAGGTTGCGTTTCCGACG
GTAACCGTAGTAAAGTGCGATAGTGTGCGTCTCGCCGCGATAAAAATCGAGCTCAGTGAT
CGTTCCATCTTAATATTTTCTGTGTATATGCCTACCGAATCCAATGATAACTTAGTGGAA
TTCACAGAGTGTCTTAGTGAAATGACAGCTATAATTGACAGTCACAATGTACAGTCAGTG
TTCATGTTAGGGGACTACAATGCGCACCCCGGTGAGTCATTTGCTACCGAACTTTTATCT
TTTTGTGCAGAACAATCGTGGTACTGTGTAGACCTAGAACTTATGCCGTCGGACAGTCAT
ACGTTTGTCAGTGATGCGCACGGTTGTCGGCGCTGGCTCGATCACTGTCTTGTGACAGGT
GATGCGCGGCAGTCCGTGTCCGCAGCCTGCGTGTTATATGATACTTATTGGTCTGATCAT
TACCCCATATCTATACGTTGTAATTTTAATTTGATTAAGCCTAAGATTTGTATACCCACT
GTTTGTATAAATGGAATAGTCTGGGGCGAACGTGACTCGACTCAAATAGCGAAATATAAT
AGTGTATGTCACTCTAGACTTCGTGAAATTGATTTTCCCTCAGAATTAAGAAGTTGCTCA
GATAATATGTGTTGTAACAAAAGTCATAAAATCCTGTTAGATAACATGTATGACGAGATT
ATTTGTATAATGTCGGAGGCCGCTTTAAGTAGTTATAATGTTACTGAAAAGCGTAGAGGT
AAACACATTACTGGGTGGAATAGGCATGTCCGAGGCGCTCATGAGAGGGCTCGGATATGT
TTTCTGGCTTGGCTGTATGGGGGTAAGCCTGGGGCGGGACGTCTTTATGATGATATGTGT
GCAACAAGGCGCGCTTTTAAATCAAAATTAAAGTGGTGTCAAAAGAACCAAGAACAGATA
AAAATGGATATTATTGCCGAACTTCACTCAAATAAAAAATTCGGTCAGTTCTGGAAAAAT
ACCAATAAAATGAATCATAAGCCGGGCCTCCCCGTCAGCGTGGCGGGAATGCACGAGCCT
AGTGAGATCGCCACTATGTTCTCCCACCATTTCAGAGTGGTCTCGCCTCTGGGGCCAGCG
CGGCAGGAGCCCGATGCTGAGGAAGGTGGTGAACGTAGTGTTTATTTTACTGCGAAGGAA
GTGCGTTCGGTGATCAAAGGCATGGTGAGGGGTAAATCCCCGGGTCACGACAGCCTCAGC
ATCGAGCACCTGCAGCACGCAGGTGTACACTTACCCAGAGTGCTTGCTATGTTTTTTACT
CTGTGTTTAGGCCACGCTCATCTGCCTGATAATCTAATGCGCACTATAGTTGTACCTGTC
ATTAAAAATAAAACTGGTGATACATCGGATGTAAACAACTATAGACCGATCTCACTAGCC
ACAGTGATAGCCAAAGTGTTGGACAGTCTGCTTGGTCAGCACCTGGATAAACACGTCTCG
CTAAATGATGCGCAGTTTGGATTCAGGCCTGGGCTTTCCACCGAGAGTGCTATCCTGTGC
CTCAAGCAGACTGTACAATACTACACGAGTAGAAAGACCCCAGTCTATGCATGCTACCTA
GATTTATCGAAAGCATTCGATCTAGTATCGTACGATATTCTATGGGATAAATTAAAGGAC
GAAACTTGTTTACCTAGGGAATTTGTGCTATTATTTATGTATTGGTATAATAAGCAAAAG
AATTGTGTAAGATGGGCAGGCTCTCTTTCGGAGGAATATAGGCTGGATTGCGGGGTGAGG
CAGGGGGGGCTGACCTCTCCCACGTTGTTCAGCCTGTACGTCAATGGGCTGATCGATGAG
CTCAGCAGCACCGGCATAGGGTGTCATATAGATGGAGTATGCGTGAATAACATCAGCTAC
GCAGACGATATGGTGCTGCTGAGTCCATCGATTGGTGCCTTACGAAAGCTCCTAAAAATT
TGTGAGTCCTATGCGGTGGCTCATGGGCTCAAATATAACGCAAAAAAGAGTGAAATAATG
ATTTTCAGACCGGACAACAAGCGATACACATTCGTTCCGAAGTTCACTCTAAGTGGAACA
GCTCTAAATAAAGTTGAAAAATTTAAGTATTTGGGCCACTGGGTCACCGAGGATCTTAAG
GACAGTGAGGATATTGAAAGGGAGCGCAGAGCGCTGTCCGTCCGTTGTAACATGTTGGCC
CGCAGGTTTTCACGGTGCACAGGGACTGTCAAAGTTGCGCTTTTTAAAGCATACTGTCAG
TCCTTTTACACCTGTACCCTGTGGGTTAACTATACGCAGCGGACGTACAGCGATCTGCGC
GTTCAATACAATAACGCGTTCCGGGTGCTGATGGGGCTGCCGCGCCACTGCAGCGCCTCC
GCGATGTTTGCGGCGGCTGGCACAGACGGCTTTGCTGCCATTATGCGCAAGCGGTGCGCT
TCTATCATGCGCCGCACGCGCGACAGTCCCAACAGCATTCTGCGCGCGCTGGTGGATCGG
TGGGACTCTCCGATACTGGCACGCTGGATACGG
>TEdenovo2890_ClassI_LINE_RTE
AATCCATACAAAGATCATAGTTTAAAATACAAAAACATCATAAAAGTCAATAATAATAGT
AGAATTAAATTAAATTGTTACTTATAAATTAAAATTGCTACGTTGCAACTGTGACCACAT
TAAGCATGCAACAATGGTTAATGTAGTGACAGTCGAACCTCTCAGCCAACATCCTCAAGA
TGGTGTTGGAGCTGGCGCGCACTCTGCGTACTAGGGATGTGCACCGCTTTCGCATCGTCG
CATAGAAGCAGTCAATGCGCGACTCGGCGAACATCCCCGACGCACTGCAGAACCGAGGCA
GCCCCAACAGCATCCTGTAGGCATTGTTGAATTGGACGCGTAGGGCGCTGTACTGTTTTT
GAGTATAGTTAGCCCACAGGGCGCTTGAGTAAAAACAAGTGCAATACGCTCTAAAAAGAG
TGTTTTTTACTTCCTTCGAGCATCGTGAAAACCTGCGAGCTATCATGTTCGCTCTAACAG
ACAACGCCCTACGCTCCCGCTCTAAGTCTGAATCGTCCTTCAAGTCAGAGGTCACCAGAT
GCCCAAGGTATTTAAAAGTGTCAACCCTTTTTAGCGGTACATTATTTAATTTGATGCTAG
GAACACTATCAGGACATTTACCCCTTGCCCGGAAAACCATACACTCACTTTTCTTAGTGT
TGTAGAGCAGGCCATGACTGAGAGCATATTCCTCACAAATGCCGATCAGCTTGGACAGGC
CACACACCGAGGCGCTCAGCAGCACCATGTCATCCGCATAGCTAATGTTGTTGACACAAA
CTCCACCAACATGGCATCCGACATGCGTGCTGCTCAGCCTCTCGATGAGTGCGTTTACAT
AAAGATTGAAGAGCGTTGGCGAGGTCAGCCCCCCTTGCCTCACCCCGCACTCCAACCTGT
ATGGCTCAGACAGCGTCCCCGACCACCGAACTACGTTGACCTGGTTCCCGTACCAATATT
TGAGTATTTGAATACATTCGCTTGGCAGGGATGTATGGTTAAGTTTATCCCAGAGGATAT
CATAGGAAACCAGATCAAACGCCTTCGAAAGGTCGAGGAAGCAAGCATAGACTGGAGTTT
TGCGATCAGTGTAGTACTTGACAGTCTCCTTCAAACACAGAATAGCTGTATCGGTGGATA
GACCAGATTTGAAACCGAATTGATTGTCATGTAGCTCGAGATAGCTACTCAACAGTGTGT
TAAGAAGACTGTCAAGCACTTTAGACAGAATTGTAGCCAGAGAGATAGGCCTATAGTTGT
TAGCGTCACTTATATCTCCAGTCTTACTTTTCACGATCGGTACCACCACGGTCTGCATCA
TAGCTGGAGGTAGATATGAGTGTCCCAGACATAGGGAGTAAAACATAGCTAGCACCCTTG
GAAGATGGACACCCGCATGTTTAAGATGCTCGATACTCAAATGATCGTGGCCAGGAGACT
TGCCTCGCGTCATGGTCGCAACAACCTTTGTAATATCTTTGGCCGTAAATCTTACACTGA
GTTCCTGCCCCCGAGTCAAGCCCTCATGTCCCAACCGTGATGGTCCCAATGGTGAAGTTA
CCATGAAATGGTTTTTAAACATTTGAGCTATGCTTTTTGGATCAGTAATGCCACCAACGC
TCACAGGCAAGCCCGGCCTTCTGTTTACTTTATTAGTGGACTTCCAGAAACTTCGAAAAT
CATGTTTGGCGTGATGCATTGCCAGAATGTCCATTTTAATTTGTTCACTGTTATTTTGAC
ACCATTTTAAACGGCTTTTAAAGATTTTACGGCTTTCTTGCATCTCACTCCAAACACGAC
CCGACTTCGGTCTGCCACACAATATCCATACCTGGAACTTAGCCCGAGCCTCCCGGTGAG
CACTACTGACATGCCTGCTCCAACCTACTACAGGTTTCTTCTTACAAACCCTTTTATTGC
CAGAGTAACTGTCATTAGCTGATCGGCTTAAGGCTTCTACAATTTCGTCATACAGTTTGT
CAATAATAACCTTATGTTCCATATCATCACAAGAGAAATCACAGCAGTTACTCAATTCAC
TTGGAAAGTCTATTAATTTTAATCGTTCATTACATAAATTCGTATATAGTGTACTTTGTT
CACAGTTTCTCTCGCCCCAACGTATTTTATTACATGAATCGTTCTTATTATGTTCTATTT
TAGGTTTAATACTTTTTAAATTGCAACATATAAACAAAGGAAAGTGATCCGACCACATAA
CATCATGCTTAATTTCTACACTAACAATTGTTTGCATAGCCGAATCTGTAGCTAGACAGT
GGTCTAACCAGCGTCTAGATCCGTTCGCATCACTTATAAAGCTAAACGTATCAGATGAGA
GACCGAGTAATTCAACATCAGCACATCTCCACTCAGCCTCCGTACAAAAGTCTTTTAACT
CGTTAAAAAATAACTGACCTGGATGAGCATTAAAGTCCCCGAGTAAGTAAACAGTCTCCG
TATTTTCATTATTAATTATAGCACTCACCAAGCTTAGACAATCCGTAAATTCCGGTAGGT
TCACAACACAATCGGTAGGCATATAAATGCTGAATACTAAAAATGACCTTTGCCCTAACT
CCACTTTAATGGCACAGACGCGAGCATTGTCACACTGCACTATTGACACATTCTGTAGGA
CACTCTTCTTCCATAATATAGCCACTCCTCCATACGGCCGACCCACGAGCATGCC
>TEHMMER1321_ClassI_LINE_RTE
AGTAAGTTAGTATCTTTTAATTGTAAATCTGTGAAGAGGTCTGTAGATAGTATTCGAGAT
TTTTGTAAGTTTGCGGCCGTGGTTGCCCTCCAAGAAACATGGCTTCTACCACATGACATT
CATTTTCTTGGCACTATTAATGATAACTTTGAATACACTGGTAAATCAGCAGTTGATACT
TCACAAGGCATTATTAAAGGGCGCCCTTATGGCGGAGTTGCATTATTATGGCGCAAGGGA
TTTTTTAAATCTGTTTCTGTGATTAATTGTAATAGTGTTAGACTAACAGCCATAAGAGCT
TGTTTAGAAAATCAGTCCATAATTGTATTTAGTGTTTATATGCCTACCGATTGCGTGGAT
AACCTAGTAGAATTTACCAATTGTTTAAGTGAAATATCGGCTGTAGTAGAAAGTAATGAT
GTTGAAGCCGTCTATATCCTAGGCGATTTTAATTCACATCCCGGTCAGCCCTTTTGGAAT
GAATTATGTACTTATTGCGATGAGCACCAATGGCAGTGTGCCGATGTTGAAAAATTAGGC
TTGCAAGCTGATTGTTTTACTTATATCAGTGATATGAACGGCAGTCAAAGATGGTTGGAT
CACTGTGTAGTGACGCAAGCCGCATTGAAAACAATTGCCAATGTGACTATATGTCGTGAC
GTTTACTGGTCAGATCATTTTCCATTAATAATTGAGTGTAATCTTGATTTAGTTCCATCG
AAGAAAGTGTCCATACATAAGACTTATAATAAAGTATTGTGGAGGCAAAGAACTCAATTA
CAGACTAGTAAGTATCATGATATATGTCACAGTAAGTTTAAAAATATAAATTATCCAGAC
ACTTTTCAGTTATGTGGTGACAAATTGTGTCAAAATGTTGAGCATAAAAGTGTCCTAGAC
CATATGTACAACGAAATTGTGACCAATTTGATTGAGGCAGCAGAAATAACCTGTAGTGAA
AATCAGCCTAAATCAGGGAGACGTGTTCTGGGATGGAACAGCCATGTGCGTAAAGTACGC
ATGGAGGCGAGGCTGAAGTATCAAGCTTGGTTTGAAAACAATAAGCCTAAGTCGGGCAGG
TTATGGGACGAAATGCGTGCCAGTCAAAAATTGTTCAGAGGAAGAGTAAAATGGTGCCAA
AAGCATCAGGATCAACTGAAAATGGATATTATTGCGTCGCATAGATCCAAGAAACAAATT
AAAGAATTTTGGAAATCTACAAATAAGCTTGATGCTAGGCCAAGCCTTCCTGTGAAGGTG
GGGGAATGTGGTTCGCCGATAGATATAGCCAATTTGTTTAAAAACCAGTTTCAGGTAACA
TCTCCTCTAGGCGCTAGCAGCGTGGTGTTTGGTGCTGAGTTTTGTCAGGGCAGTGAGCTT
ATACGTTTTAGTGCCAAAGAAGTAACAAAAGTTATTACCAAAATGGCTGGCGGTAAATCT
CCTGGTCATGACGGTCTCAGCATTGAGCATTTGCGTTATGCTGGTGTACATCTACCTAGG
GTACTGGCTCTATTTTTTTCACTATGTATGAAACACTCATACTTGCCTTCCAACATGCTA
AGGACTATAGTAGTGCCAATCCTTAAAAACAAAACTGGTGATATATCAGACCCGGTGAAC
TACAGACCCATTTCACTGGCCACTATCATTGCGAAGATATTGGACAGTTTGCTTGACACT
AGACTAGACAATTGGTTGAGTATTCATGACGCACAATTCGGTTTTAAACCAAGACTCTCT
ACAGAAAGTGCAATTTATGGTCTCAAGCAAACTGTTCAATACTACGTGGATAGAGGTACT
CCAGTGTATGCCTGCTTCCTTGATCTCTCAAGGGCTTTTGACTTGGTCTCCTACGATGTC
CTTTGGGAAAAGCTCAGGGAAGTGGGCGTACCCTCGGAAGTCTTGTGTCTATTTAAGTAT
TGGTATAGTAACCAGACTAATCAGATACGATGGCAAAACAGTTTGTCAGAGGAGTACAGG
TTGGAGTGCGGTGTGAGGCAGGGGGGTATAAGCTCACCCAAGCTTTTCAACCTGTATTTG
AATGAGCTGATTGTTGAACTCAGCAGTAAGCCTGTAGGATGCAAAGTTGGCAATGTTTCA
GTAAATAATCTGAGCTATGCAGACGATATGGTGCTGCTGGGTCCAACGGCAGGGTCGATT
AGGGAAATGTTGAGAACATGTGAGGAATACGCAGTGAAGCATGGACTTATGTACAATGTA
AGGAAGAGTGAATACTTGATCTTTGGGGCC
>TEHMMER1325_ClassI_LINE_RTE
CTAGTGAGTTATAACTGTAAATCCGTCAAAAGATCAGTAGATTGCGTTAAAAAACTTTGT
GAAATTTCGGATATTGTAGCACTCCAGGAGACGTGGCTGCTACCACACGATCTGTCATAT
CTCAGCGACATCCACGGTGATTATGCGGCGGCGGGTGTATCAGCCGTCGATACGGCTGAA
GGAGTGATAAGGGGCAGGCCCTTTGGAGGGGTGGCCCTGTTATGGCGAAAGAATTTGTTC
AGTGCCGTAGAAGTAATAAAATGTAACAGTGCGCGTGTTTGTGCGATTAAGTGTGTAAAC
CAGTATCAATCATTGTTGATATTCTCGGTATATATGCCTACGGACTGTCAAGAAAACTTA
CCACAGTTTACAGCGTGTTTATCGGAAATTAATGCGATCGTTGATGACTGTAATATAGAT
TTAGTGTATGTTATGGGAGATTTCAACGCACACCCTGGTGAGTTGTTTTGCAAGGAAATG
TTACAATTTTGTGATGAACAAAACTGGTTATGTGCTGACCTAAATCTGCTACCCAATTGT
CCAGATACTTACACATATTATAGCGAGGCTCATGGGAGCGTGAGATGGTTGGACCATTGC
CTAGTTACGGACTTGTCGTTCCAGGCAATTGATAGTATAAAAGTGCTATATGAAGTGTCT
TGGTCTGACCATTTTCCATTAGCTATAACATGTCATCTCAGTAGCTCACCATGCAAATCA
AAGTTGCCAGCTGTAATTGAAAATAAAACATATTGGGGTGTAAGAGATCAAGTCCAAATT
AGAAAGTATACAGAGTTATGTAACAGGGCATTATGTAATGTAGATTTTCCTAAGGAATTG
CAAAATTGTTGTGACTCAATGTGTGATAAAGAGGAGCACAAACATATTGTGGATTCATTG
TACAACAATATTAAGTCCGCATTGATTAAGGCTTCGATGGCCACTAAAACTGTCAAGACG
GCTTGCAAAAAGAACTATATTATAGGCTGGAACAGACATGTAAGTGAGGCTCATAGAAAT
GCTAGACTTAGTTTTTGTACCTGGGTATTGCATGGTAGGCCTAGAACCGGTAACTTGTAC
TCTAACATGTGTGAAACACGTAAGATTTAGAAAAAATTAAAGTGGTGTCAAGACAACTCT
GATCAAATAAAAATGGACATATTGGCAGCCAAGCACAAAGTCAAAGATTTTAAAGGTTTT
TGGAAGCAAACGAGTTATCTGGGTTCTAAGCCGAATGCTCCAGTAAGCGTGGGTAATGTA
ATGGGTAACGAGAACATTGCTAATATGTTTAAGGATATGTTCTCTATAACACCAATGACC
TGTGATACTAGTTTATTAACTAAGCCCGTTTCTGAACCTGGTAAAATGTACGCTCGGTTT
ACTGCGACAAATGTAAGAACTGCAATAAAAAAGATGCAGAGTGGAAAGACACCAGGTCAT
GACGGGTTAAGCATAGAACATATGCGCTATGCGGGTGTGCACTTGCCCAGAGTACTAAGT
ATGCTTTTTAATTTTTGTATAGGGCATTCCTATGTCCCGAATGATATGACGAAAACTGTA
GTCATACCGATTATAAAGAATAAAAACGGTGACCCATCTGACAAGAATAACTACAGGCCA
ATATCTCTGGCCACGACTTTCGCGAAGGTCCTTGACAGCCTCATAAACATGCGATTAAAC
GAACATCTCTCTATTCAAGAGTCGCAATTTGGTTTCAGACCTGATTTGTCAACTGAATCG
GCTATTCTGTGCGCGAAACAAACGATAAGGTATTACACTGATCGGAAAACCCCAGTATAC
GCGTGTTTTCTTGACCTGTCGATTGCTTTCGACCTCGTGTCCTATGACGTTCTATGGCAT
AAACTTATCGTGGAGACTAACCTACCAAATGAGCTTGTGATCCTATTAAAGTACTGGTAC
CATAATCAAATAAACATGATCAGGTGGGAAAACGCATATAGCCAGAGTTATAACTTAAAA
TGTGGTGTAAGACAGGGAGGATTGTCCTCCCCGAGTTTGTTTAATCTTTTTGTAAATCAG
CTGATAGGGGAGCTGAACGGAACCATGATTGGCTGCTCGATTGATGGTAAAATGATCAAC
AATATTAGTTACGCAGACGACATGGTTCTGTTGAGCCCGTCTGTCGGAGCACTTAGGAGA
CTGCTGGCTATATGTGAAACATATGCGCAAACACACGGGCTGAAGTATAATGCCAGTAAA
AGTGTATTCATGCTGTGTAAAGCCGGAAAGAAAACACCATTAAATGTCCCACCTATCAAG
CTGTGTGGGGTACAGCTGAATAGAGTGAACAAATTTAAGTATCTAGGTCATATACTAACT
GATGACCTGCGTGATGATGAAGATCTTGAGAGGGAAAGGAGAGCGTTGGCAGTCCGCTGC
AACATGGTGGCCCGAAGATTTGCACGCTGTACTGCTGAGATTAAACAACTGCTATTCAAA
ACCTTCTGTCAATCGTTCTACACGTGCAGTCTATGGATCAACTTCACGCGGCGGGCTTAC
AACGCTCTTCGTGTCCAGTACAATGATGCTCTGAGGATACTGCTAAGAAAACCTAGGTAC
TGTAGCGCATCGGCAATGTTTGCGGATGCCGGTATTGACGATTTCTTTGCCATTATACGC
AAGAGAACTGCTTCTATGATGACTCGGTTGTGCGGTAGTACCAACAGTATTCTCAGAATA
TTAGCAGACAAGATTGACAGCCCTTTCCGTATACACTGG
>TEHMMER1323_ClassI_LINE_RTE
TGTAAGAACGTTAAGCGTTCTATTGATTACATACGATGTTTATGTAAATCTATTGATGTC
ATAGCCCTCCAGGAAACCTGGCTGTTGTCGCATGAAATATCGTACCTAAATTCAATAAGT
GACGATTTCAACTGCACGGGAACGACTGCTGTGGATACATCAAGTGGTATATTGCCTGGA
CGGCCGCATGGTGGTGTGGCGCTGTTGTGGAGGCGGAGTGTTTACCCCAATGTTACCGTG
ATTCCGTGTGATAACCCGCGTATAAGTGCAATAAAAATAGTGTTACAAGATAAATCTATA
TTAGTGTTTAGCATCTATATGCCTACCGACAAGGTAATTAATTTGGCGTACTTCACGGAC
GTCCTCAGTGCGGTGAGTGCAATAGTTGATAGCTATAATACTGAGTGTGTTTATATATTG
GGGGATTTCAATGCCCACCCAGCGGAGCGCTTCTATAATGAGCTGTTAGGGTTCTGTAGT
GAGCAAGACTGGTTGTGTATTGACACTGAACAATTAGGTGTGACATCTAATACCTTCACT
TTTATTAGTCAGGCGCATGGTTCGTCTAGATGGCTAGACCACTGTGTGGTAACTAAGGCG
GCTGCACAATCAGTCACTAGAGTGTATGTTCAATACGATGTTGTGTGGTCTGACCACTTT
CCATTAATAATTGAATGTGATCTAGATGTAGTTGTACCTAAGAGATGTGCCTCTGGTTTA
ATTGTAAACGACAAGGTTTCGTGGGGGGAGAGAGACTTAGCACAAATTAAGTCGTACAAT
AGGGAATGTCATAAACGGCTTAGGCTGATAGACTTTCCAATGGAGTTTCATGATTGTTGT
GATTATATGTGTACAGATTTTAATCATAGACAATACATTGATAAATTGTATGATCAAATA
ATTGAGGTGTTGTGTGAATCGTCAGCGTTGGGTCGATTTAATCGTAAGTGTCTTAGAAAG
AAAGTTGTTACGGGGTGGAACAAACACGTTAGCGAAGCACACAAGATTGCCCGGGAAAAT
TTTAAAATATGGTCGGGGTATGGTAGGCCTTCCTCTGGTTATTATTATGACAAAATGTGT
GAATCAAAAAGAATTTTTAAATCTCGGTTAAAGTGGTGCCAAGACCGGGAAGACCAAATA
AAAATGGATATCTTGGCTTCTAATCATTCCAAGAAAGACTTTCGTGCATTTTGGAAAAAT
ACAAATAAATTTGACCATAAAGCGGGCCTGCCTGTGTGTGTCGATGGTGTGAGTGATGCT
CAGAGAATAGCGGATCTGTTTAGGGATAAATTTAAAGTCAAGTCTTCATTAGGTCCGTCG
CAGACGATGATCAATGTTGAGCCCAAGATGGCTTTGGGAGTCAGAATAAAGGCTGAAGAA
ATAGGACATATCTTACAGTCAATGCCTAGAGGGAAATCTCCTGGACATGATGGGCTCAGC
ATTGAACATCTTCGATATGCGGGGCCCCACTTGCCGCGAGTCTTGGCGTTATTTTATAAT
CTTTGTCTGAGTCATGCGTATTTGCCCAGTGATATGTTAAAAACAGTTGTGGTTCCTGTA
GTAAAGAAGAAAACTGGTGACTTAACTGATAGGGATAACTATAGGCCGATATCTCTAGCT
ACTGTGGTCTCTAAGGTATTCGACAGCGTGCTTAATGCTCAATTAAATAAACACATCGTA
TTGCACGATAATCAGTTTGGGTTTCGGCCCGGTTTATCAACAGAGAGTGCAATATTGGGT
TTTAAGCATGCTGTGCAGTACTACACTGGCCGTAGTACACCGGTTTACACCTGTTTTCTC
GATCTTTCGAGTGCTTTTGACCTGGTTTCCTATGATATTCTTTGGAAAAAACTGAATGAT
GCTCAACTACCACCTGAAGTTATCAATATTTTTAAATATTGGTATGGGAACCAGGTCAAC
AGAGTTCGTTGGGATGGAGCGTATTCAGGCCCTTACGGATTGGAGTGTGGGGTGAGACAG
GGAGGTTTGAGTTCTCCCACACTCTTTAATCTGTACATGAACCAACTGATTGTGGAGCTG
AGCAGCACCAGAGTCGGATGCTATATCGATGGCATATGTGTTAACAACATAAGCTATGCT
GATGACATGGTGCTGCTCAGCGCCTCAGTTTGTGGTTTGAGAAACCTTGTGCGTGTGTGT
GAAACCTACGCCAGAGCTCACGGCCTGGTGTATAATGTAAAAAAAAGTGTCGTTATGGTG
TTTGGGGCTGGAGGTAAATATCCAGAAGCAGTGCCTCCTATCTCACTGAATGGTGTTGCC
TTGACGAGGGTACACCAGTTCAAGTACCTCGGACACGTATTGACCGCTGGCCTCAAGGAT
GATGACGACATAGAACGTGAGCGGAGGGCGCTGTCGGTGAGAGCGAATATGATTGCCCGC
AGGTTCTCACGTGCTTCTAACTCGGTTAAAGTAACGCTGTTTAGAGCTTACTGTACATCT
TTTTATTCCAGCAGCCTGTGGGTTCATTTTACGCTTAAGTCGTACAGCGCCCTTCGTGTT
CAGTACAACAATGCTTTCAGGGTGCTGATGGGGCTGCCTCGCTTCTGTAGTGCATCAGGG
ATGTTCGCTGAAATGCACGTGGACTGCTTTTATACTATTATGCGGAAAAAGTGTGCATCC
CTGGTGCGCAGGGTGCGGGCCAGCTCCAATGGTATCCTGGGCATGGTGGCTGATAGGTTG
GACTGCTGCATAGTGAATCGTTGCTCCAGG
>TEHMMER3786_ClassI_LINE_RTE
TCTGACCCAGTGTTGGACGTAACAAGAGTCCAGCCTATCCGCTATAACGGCCAGGATGGT
GTTGGTGCTGGCGCGCAGCCTGCAGAGCGCCGCGGCATACCGCTTGCGGAGCACGGCGTG
GAAACCGTCCACGTGCGCGTCCGCGAACATGCCCGACGCACTGCACCAGCGCGGCAGCCC
CAACAACGCCCTGAACGCGTTATTGTACTGAACTCGTAGTGCACTCAACGAGCGCTGCGT
ATAACGAGCCCACAGGCTGCAAGTGTAAAATGACGTACAGTGCGCTCTAAAGAGAGTTAT
TTTAACACTCGCCGCACAACGCTTGAACCTGTGAGCTATCATATTGCCTCTGATCGACAG
CGCCCTACGCTCTCTATCCATGTCCTCGTCATCACGTAGGTGTTCCGTGACCATGTGACC
AAGATATTTAAAGCTAGTGACCACATTCATCGGTATTCCGTTCAGAGTAACGGGAGGGAC
CTGCTCGGGTGACTTTGTACCAGCTTTAAATATCATGAGCTCACTTTTTGAAACATTATA
TTTGAGGCCATGTTTAGCCGCGTACCTTTCACATACGTTAACCAGTTTCCTAAGACCACC
GATCGTCGGGCTCAGCAGCACCATGTCGTCTGCGTAACTGAGATTATTCACACAAATGTT
ATCTACATGGCAGCCGACGTGCATGCTGCTAAGCTCAACGATCAGCGCATTAATATATAA
ATTAAACATAAGTGGGGATGATAATCCACCCTGTCTCACTCCACATTGTAGCCCGTAGGG
ATCTGATAACACGCCTGCCCATTTAACGAAGTTAATTTGACTGTGGTACCAAAACTTAAT
GATAGCAATAATCTCATGAGGTACATTGGAGTCTTTGAGCTTATCCCAAAGCTTATTATA
ACAGACAAGATCAAATGCCTTTGAAAGGTCTAAAAAACAGGCGTATACAGGCGTCTTTCT
GCTGGTATAATACTCAACAGTATGCTTCAGGCTCAGTATCGCGCTCTCAGTAGAAAGTCC
AGCGCGGAAACCAAACTGTGCATCATGTAGGTTGATACATTCCGACAACTGAGTCTCAAG
CACACTATCCAATATCTTGGCCACGACTGTAGCAAGCGAAATCGGCCTGTAGTTAGATTT
CAGCGAACTATCACCTGTCTTATTCTTAAGTATGGGAGTGACTATTGTTTTTGTTAGATC
ACTGGGTAAGTATGAGTGTCCAATACACAAGTTAAAAAACATAGATAACAGTCGTGCAAT
GTGTGGCCCCGCATTTTGCAAATGCTCGATGCTGAGCCCATCATGCCCTGGTGATTTTCC
ACCTTTCATGTTTTTAACAATTTTTTTTACATCCTGAGCAGTAATTTTAAACACTACGTT
TTCACTAATGGGGTCAGCGTCCAACATTGCATCACAAACTCCTAATGGGGATTCTACAGT
AAAATGATCTTTAAAATTATTTGCGATCATCTTAGTTTCCGTAACACCCTCGATGCTCAA
AGGAAGGCCAGGTTTCAAATTCAGTCTATTGGTATGTTTCCAAAAGTCTCGAAATTTATT
ATTTGAATGCAGTGTCGCTAGCCGGTCCATTTTTATCTGTTCCTGATGTTGTTGGCACCA
TTTAAGATTCTTTTTGAAAACCTTTCTGCTGTGACACATTGCTTCATGGATAAAACCTGA
TTTAGGTTTACCCCACTGTACCCAAAGCTGAAAATTAAGCCTAGCCTCCCTATGAGATTC
CGCAACATGTTTATTCCATCCCATAATTTGTTTCCCCTTAACACTTGTACCCACCCTATA
GCTAGACTCAGAAGCCTCACTCAGTGATGAGACAATATCATTGTACAATTTATCCAATAT
TTCTCTGTGTTTCAAAATATTACAACGTTTATCCCCGCATTCACGCAATTCTACAGGAAA
GTCAATTTGTCTTAATAAGTTATTACAAAAATTTGTATACATACCAATTTGTTCTGGCTT
CCTCTCACCCCAGGCAACTTTACTTTTAGGAACTGATTTACACTCATTTTTGGATTTAAT
TATTCCTAAATCACATTTGACGGACACAGGATAGTGGTCAGACCAGTAGATATCATAATC
TACCCAGATATCTAAAATAGAGGGCCATGCTGCGCTAGTAACAACGACATGGTCCAACCA
ACGTCGACAACCATGCGCATCGCTCACAAAAGTATGCGTATCAGACACCAACCCACACTT
GACAATGTCAGCACATACCCAGTCCATGTCCTCACAAAAACTTATTAGTTCATTATAAAA
GTTCTCATTTGGATGCGCATTGAAATCACCTAGAACATATATACAGTCTATACCACTATC
TTCAATAATAGCGTTAATAGCACCCATACACTGTGTGAAGTCAGTCATGTTTTCTGCACA
GTCAGTAGGCATGTAAACCGATATACACATAATAGACCGATCACTAATCACTAATTTGAT
TGCACAAATTCGAGGGTTGTTACACTCAACCACGGTGACAGACGGAAACAGACTTTTACG
CCACAATATTGCCGTCCCTCCATGTGGTCTACCACGCACGATTCCTGAAGACGTGTCCAC
TGCCGACGTTCCCGTATAGCCAAAGTCAGGACTGATGCTACTCAGCCAAGGTAAGTCATA
TGGCAGTAGCCAAGTTTCTTGTAGGGCAATTATGTCAGACTGCAGCATTAATTGCCTAAC
ATCGTCAAGAGAACGCTTAACATTTTTACAATTAAACGTCGTAAA
>TEdenovo3067_ClassII_TIR_hAT
ATCAGGGCCGTCTTTAAACTATTTGAGGCCCTGGGCACATTAGGATCATGGGGCCCCTAT
GACCTTGAGAAAACACTATTTAGTGATAATATATAAAGAAAATAGACAAACAAGGTCCTA
AATTTATTTTTATTCAGTTACAAACTTTAAAAAAAATAGGATATATAAAAAATAATCTAC
AAAAATAACTCGCTTAGCATAAAATCCTTAGATTAACTCTATGTTGATTGCAAAGGTACC
ACCCTTCTAGATTTAAGACGAGCAAAATGATTAATCACTTCTTCAAAATCTATGGTAGGT
ATTGAGAATATCACATTCTATGGACATCAGCGACAAACTAGTTAATCTCTCTTGAAGCAT
TGTACTTCTTAATTCATTTTTTATTCGTTTCAATTTGGAGAAGGAGCGTTCTCCGCCAGT
GGCGGCGTAGCATCGGGTAGCACCCGGGGCGGGCTACCTATTGAGCAACTCCCTTCCAAA
AAAAAAAACCGACAAAATATAATCACGTAGTAAAATCATACAGAATTAACACAAAAGTAC
CCAAACAAGTTTGAAAAAAGCGCTGTAAAGCGAAGATATAATTTTTTAAAAATTTTGATT
TTTGGGACGCAATAAAGATGTAAAGAACTCAAAGAAAACCACTGCTAAAGTGTAAAGCGC
GAGCGCAGCGAGCGCGAAATTTTTGACATTTTTAACACAAAAGTACCCAAACAAATTTGA
AAAAAGCACTGTAAAGAGAAGAAGGCGCGAGCGCAGCGAGCGCGAAATTTTTGAGTTTTG
GAACACAAAAGTACTCAAACAAGTTTAAAAAAAGCGACCAGAAAGTGAAGCAGCTGCGAG
CGTAGCGAGCTCAACATTTTTTGACATTTGGGACGCAAAAGTCCTCCACCTCCGCTTACA
AATAGCGCCTAAATAGCTTAGAAATATTCACTGTATTGTGTACTGTGATTTTTATGGATA
TTTTAAGGACTCTCTATCTAATCTGGCAGGAACTAGGGGGCCCCATTCGATCGCGGGGCC
CTGGGCACTTGCCCATAGTGCCCAGTGGAGAAGAGGGGCCT
>TEHMMER3023_ClassII_TIR_hAT
ATTTACGTTCAAAGATACGAGCTGGTTTACTTTTGATGTTGTCAGCCGAGTGCGACGATC
ATTTATAATTAGTCCCGTTTTGCTAAAGATCCTCTCGCATGGAACTGACGTCGCCATGAT
GTTTCCATATCTTTTTAATAGTTTCGCCAAGTATGGATATGTAAACTTATGTTTGCGCCA
CCATTCGAGAGGGCAGTTCCACGTAGTTCCTGTGAAAACTGGCAACAGGTCGTCATTCAA
ATAGCCATCTATTTCTTTAATGGCTTTTGACACCGGTGTCCCGACATTTTGCTTTTTTCC
CACTATTTCGTTTAAAATTGTCCATGGTGAAAACTTATCAGCATTGTGGTCCTCAGATGC
CGAGACGGGTGCCTCTTCTCGCGCTCTCTCCTGCGCTATAATACCACTTACTAAGTCCTG
GACTCGTTTCTTAGTATTTATAATTTCATTTTCGTCAGAAAAGACAGCCAGTTTGTATCG
AGGATCTAAAAATGTACATACCGAAAATGTTCCACTTCTTTCAAGATTGGAGAATCTGGT
TATTAGTCCTGTCCTTAAAGTGTAAATTAGCTCTTTAGATACATCACAGAATTCTTCGTC
CAGGAGTTTATCACATGATGATATTAGACACCGTGTCATGACTATGACTGAACTACCAGT
CATATACTTTTCGCCGCTCATCGATTCTGTCGCGTCCTCGAACGGTTTCAATATTTTTGT
GACTTCGGCAAGTAGCAACCACTCTTCGTTGGTAATAATGGGAAGGTCTTTTCTGATGAC
TGCAACTGTAGACCTAATGCAATGTTCCAGTTCCACGAAGCGCCGTATCATGTGAAAGCT
GGAGTTCCAGCGCGTCGGAACTTCTTGAATCAAACGTTTTGGTACGCAGTTTGGCTGATC
ATTAGTTTGTGCTTTTAATAATTTCTCTAAGGCGGTACTGTTTTTTTTAAAAAAGCGCAC
AATTTTTTTTACTTTATCTAATACGGACTGTAGAGTCTGCTCTCTTGTAATGGCATTCTG
TAAAATCAAATTAAGCGTGTGTCCATAGCATCCATAATGCTTCCAACCGATGTTAGTAAC
CGCTCTTTGAATATTGGCCGCATTATCAGTTACTATAAAATTAATTTTGTTTAATGTTAA
TTCATATTTACTCATTACATCATTTAACACACTCTGAATGTTTTCACTCGTATGAGAATC
TTCGAAATTAGAACAGTCCAGCAAGATGGTCTTTAGCTCGAACTCCTCCGTGATAAAATG
ACCGGTAACAGCCAAATACGATTCATTGGCTCTTGACGTCCATAAGTCAGCTGTAAGACA
CAAATGTTCAATGCTACCCAATGTCGTTTTTAAAGTTTCTTCGTTTTTATTGTACAAGGC
AGGAATCATGACGTTAGAAATAGTTTTTCTAGTCGGGAGTTGATAGCCAGGGATCCAGCG
CATAACTTTTTTAAAAGCTCGTTCCTCTACTAATGTAAAGGGGTGATAACTATCTATGAA
TAAGTCTAGTACATCATTGTCGATCTTTCTTTTCAAGTCACCTGATATTTTTTTAGTGGC
GCCATATCTTTCTATACCTTGTTGTCTTACGTGACGTGGGGGTGAAACTGTTGGATTCGC
TGCTGTTGAAGTTGAGGCGATTGGGTTTGCTAACGTAGTTATTGTAGCCGATGTTGACGG
TGTTGCAGATGAATCTGCGGCAATAATCTGACTTGCTGAGGCAGTTTGGAAAGTCGTAAT
ATCTTGCTGCCCGGTAGCAACTCTCGTATATGCATCTAAATGCTTTTTTTTTAAATGTGC
CTTTAGATTGCCTGTCGTACCTTTATAACTATAACTGTCACCACAAACACGACATTTGGC
TTTTTTGTCCACTAAATTTGTTTTGTCAAAATAGTCCCA
>TEdenovo2963_ClassII_TIR_hAT
ACAGTGGCGGCCCTAGGGGTGTGCGAACTGTGCCATCGCACAGGGCCTCGCGCTTGGGGG
GGCCTCGCGCTACAACCCACACTAATATAAAAAAAATTATAATTAAAAAATATATATCTG
ATCCAAGAAAAAAAAATTAAAAAATTGCATTTTTTGACTTTCAAAACTCAAAAATTTTCG
CGCTCGCTACGCTCGCGACTTCACCTTGCACTGTTGTTTATTATACAAGTTTAGGCGCTT
TAGTGACCTAAAGCTCAAAAATTTTTTTGCGCTCGCTACGCTCGCGGGTGCTTTACTTTC
CACTTGTTTTGTTTTTTTTTCATCATTTTTTAGCCGGACCTAGAAGGTAGCGCCGCTTTT
AAGTCCTTTTATTAACAAAAAAATAACTCCTAGTTTCCGTATGAACTTTCTTATTTACGA
CGTTCGAACTACTCAAGTCACAATCTTTCAATACATAGGGGGCTCTTGGGTCATGATTGC
ACCCGGGCGCTACATGAGCTAAAGACGGCCCTGATTATCTCGGTGCTGAAATATACATAG
GTATATTAGAAAATAATTTAATTGAAATTTATAAACTACCGAAATAGTCCTTAGAATTCG
AATAATAAAATAATACATATAGAAAAAGCAGTTTTTGAGGCTTAAAATTATTAAAACATG
TTTAAGGAATTCGATGACACAAGATCGACTTTCAGCCCTTGCTATTCTTTCGATCAAAAA
TGACGTTGCTCATTCATTCGATTATTCTGCTTTAATTAAAGATTTTAGTCTTAAGAAAAG
TCGCAAGCATCAGATCATTTTAATATTTGTTAATTTTGTGATTCTTTAAATATAAACTGT
AGTAAAAATAAAATTTTATTAATTTGTTTAACTTGAGCATTTCTCCTCAAACAACGATTA
GCTAAATCAAAACACCAGCTTACTCTCGCAACACATACTTTTCAACGTAGGACTAGGGCT
GCCATCCGTCCGGGTTTCCCCGGATCTGTCCTCGTTTGGAGGCCGTCCGGGCGGGGTTTC
AAGAAGTGTCCGGGGAAAACCCGGACATTTTTCACAGGGCCGTCTTAACCTATGGTGCAG
GGTATGCGAATAACCCAGCCATACATTCCTAGGGCCAGCAGATTTCGGAGGATGATCACT
CGATTTGAGAGGATAAGAAGTCAAACAGGTTTTTCAATAACAATCGTTAAATCCACCAAC
CAAGCCAATTCATAGCCTGCCTCGCCTTCATCAACTACGAGTTGAAACAACATAGTATAC
ATATTATGAGATTGCTTGCCTTGTATGGAAGTTTAACCTTGTAAAATTACAAATTAGACA
AGCATTTGCTGCAGAAGTCGAAGTGTCCCAAAACTCAAAAATTTTCGCGCTCGCTTCGCT
CGCGGCTTCTTTTCTTGGCACTATTTTTTTTTTTACATTTAGCTACTTTAATATCCCAAT
ATTCAAAAAATTTTGCGCTCGCTTCGCTTGCGGCTTCTTCACTTTGCGGATTTTTTTTTA
TTATACAAGTTTAGGTGCTTTAGTGACCCAAAACTCAAAAATTTTCGCGCTCGCTACGCT
CGCGGCAACTTCACTTTACAGTTGTTTGTATTTTTTTGTCTAACTAACCTATCAAAAAGG
TAGCGCCTGTTTTAAAGTCCTATTACTAACTAACAAGAAGGTAACTCCTAGTTTCCATAT
GAGCATTCTTATTTATGACCTTCGAAATACATTAAGTCACAATCTTTCAATACTACGGTA
CTACATGAGCTAGAGACGGCCCTGACTTTTCATGTAAGGAAGCACCTCATTGAATTTAAG
TATATGGTAATATTAAAAATTAGGTCTAGTTTTGTTTTAAAAAAAAATCGGACTCGTCCG
GGGAAAAAAATGCGATTTACGCCAAATGTCCGGGTTTTTTAAATGTTTTTCCGGGGTTTG
GCGGAATTCGAAATGGCAGCCCTACGTAGGACAAAGGGCCTCGCATAAGACCTGCCGCAC
GTAGCCTCGCAATGGCTAGGGCCGCCGCTGG
>TEdenovo2801_ClassII_TIR_hAT
CAGTGGCGGCCCTAGGGGTGTGCGAACTGTGCCATCGCACAGGGCCTCGCGCTTGGGGGG
GCCTCGCGCTACAACCCACACTAATATAAAAAAATATATAATTAGAAGATATATATCTGG
TCCAAGAAAAAAAATGTGCATTTTTTCTTTATTTCTAATTCATTCTGCGTTTACTTTTTG
AGTCCTCAATTTAACAAAAAGTTGGAACACCAAAGTAACAAAAACAACTGGCTCTCGATC
CAGTCACGGATTCTTTTTATTTGTGCTTTGAGAGTCCTTAAACAAACAATTTTAAAAAAT
TCGCGCTCGCTACGCTCGCGGCTGTTCACTTGGCAGTACCTTTCCTTCTAACTTGATTAG
AGTACTTTTATGTCCCAAAACTCAAAAATTTTCGCGCTCGCTACGCTCGCGACTTCACCT
TGCACTGTTATTTATTATACAAATTTAGGTGCTTTAGTGACCTAAAGCTCAAAAATTTTT
GCGCTCGCTACGCTCGCGGGTGCTTTACTTTCCACTTGTTTTATTTTTTCATCCTTTTTT
AGCCGAACCTAAAAGGCAGCGCCGCTTTTAAGTCCTTTTATTAACAAGAAAATAACTCCT
AGTTTCCGTATGAACTTTCTTATTTACGACGTTCGAACTACTCAAGTTACAATCTTTCAA
TACATAGGGGGCGCTTGGGTCATGATTGCACCCGGGCGCTACATGAGCCAGAGACGGCCC
TGAATCAGTTATACGAAGAGCTGAATATTATCTCGGTGCTGAAATGTATATTAGAAAATA
ATTTAACTGAAATTAATCCCACTACCGAAATAGTCTTGAGAATTCGAATAATAAAATAAT
AATATCGAAAAAGCAGTTTTCGAGGCTTAAAATTATTAAAACATGTTTAAGGAATTCGAT
GACACAAGATCGACTTTCAGCCCTTGCTATTCTTTCGATCGAAAATGACGTTGCTCATTC
ATTCGATTATTCTGCTTTAATTAAAGATTTTAGTTTAATATTTGTTAATTTTGTGATTCT
TTAAATATAAACTGTAGTAAAAATAAAATTTTAATAATTAGTTTAACTTGAGCATTTCTC
CTCAAACATGACGATTAGCTAAATCAAAACGCCAGCTTACTCTCGCAACACATACTTTTC
ACGTAGGACAAAGGGCCTCGCATAGACCTGCCGCACGTAACCTCGCAATGGCTAGGGCCG
CCGCTG
>RepeatMasker72979_ClassII_TIR_hAT
TTTACTGTCGAATTTCGGCATTGATTTTCTCGAATCTATCTGGGCTTTGATGAATCCTTC
TCTTGCTGTTCTATTACATACAGTAGCAGAAGCTTCAGTCACTGCTTTAACTGCTCTCTC
TACTGCTTGTGTGTGACAAGGGAGGCGTAATAAATTTAATTCGCCTTCTCCTTTTTGTGC
AACAAATAATCGCAGATTTTCTTCGGTTACAGATTTTAAAATTGGCGGTTCAGTGATATT
TTCTTGCCAATCTAAAAGGTCATAATACGTTGACGCATTAAAGTTCACCTCTGGCAACTG
AAACAGACGCAATTTTTTAGGTTTTGCTGATCTAGCTTTCAAAATTCGACGAGCAGCTAA
TTCACGTATGTGCGGCTGGGAATCAGTCAACATTGCAAGTAGTAAGTTTTCTGGATGTGC
GAAATAAGCATTTCTTTGAATAACTGGGTCAACAATATTTTTCAAAGTTGTCGGTAAATA
TCTGGTGAGCTTGATGAGCTTAAACAAGTGTCGAGGTCCATCTTTACAGCAAGGGTGCGT
TTTTATAGCAAACCATACTGGAGCGTAAACTCTAACAATGTATGTTGCCAGAGTGATGAG
ATTTTCAGAAGGAGTTTCCACTGAAACATACAAACAGAGAATCCTGTTGGCACGAGTTAG
CCATCGGGCATGGGACATTTTGCCTGGCGATTTGTTCGCTAAATCGTTAGGAAAGGTGCC
TGTGGAAACTGCTTCAACTATTTTGTACAAGTATTTCTGGTCTGTACTAATATCTTCAGT
GGAAAGTTCTGGTAAATCCGTTGGAATATGTTGAAAATGGACTATAGGTCGTTTTTCACA
ATTTTCAAGCTCTTTGCCAATGCTTCCTGAAAATGTTCGTGGTCCAGACGTAGTGCCATC
GATGTGTTCAAACAAGTGTCTAAATGGGAGTTCATTCATGTGCAAAAGGCAAATAATCCA
CTGCAAGGGTCGATCCAGTCTTTTTTCTAACATCCGTATAATACCGCCGTACTTACCAAC
ATTTACGTTGGTGCCGTCACATCCGATTGCAATCAAACCATCCATCGATATATCCTTATT
CATGAAAAAGTTAAATATTTCTTGTTCTATACACTTTGCAGTGCCTGAAGCAGGTGTAAT
GTAACCTAAAAACTTCGAGTCAGGTTCTTTTATCAAAGAAATATGTTCTTCAAGTATGCG
TCGCCTATACCTTTTTCCGTCTTTCTCAGATATAGTTGAGGTTTGGTCTTTTCTTCCATC
AAAGTACAATGCCGGTACTAGTGACTCATTTTGTTGCAAAGTTATGATTTCTCTAGTTTT
TTTCCTTTCTCGGCGCAGCTTATTTTTGTCTATTACTTGTGAAGTCGACGCTTGCAGAAC
TACAGATGCGATAGCTGCTCCTGCCCTGTCTGACACACCAAATCTATCGCAGGTTTTTGA
AAGTAAAG
>RepeatMasker109377_ClassII_TIR_hAT
AAGGAAAGATTTCATCACTCCTAAGTTGGTTGCAGCTTTAGATAGATGTCAATTAAGCAT
AAGGGATTCTGTGTTTATACTTCAGGCTGCAGTGGAAGCACTAGATCTTAGCTGTGATGA
CTTCCCGATAAACAAATCGTCTATTCAACGCATTCGCACACAGATTAGAAAAGATAGAGC
GGAATCTATAAAATCGGATTTTCAGGACATTTTGCCTGAAACTGTAACTGTTCACTGGGA
TGGGAAATTACTACCCGCACTAGACGTAAGAAGTTCTAAAGAAGAACGCCTGCCAATTCT
TATTTCATTTGAAGAAAAGGAGCAACTTTTGGGAGTGCCTAAGTTGGAGAGCTCTGCCGG
TCAAGATCAAGCTAAAGCCGTGTTAAACGCACTTTATGACTGGAACCTCGAGGACAAGGT
ACAAATAATGTGCTGTGATACAACTGCATCTAATACAGGAAGATTGAAAGGAGCTTGTGT
TATTTTGGAACAAAAACTAGACAGGGAGTTATTATTATTTGCTTGCCGCCACCATGTTTA
CGAACTGGTTTTAAAGAGTGTATTTGAAACAAAAATCCATCAAGTCACAAATAGCCCTGA
TATCCCCTTGCTCAAAAAGTTTAGAGATAACTGGAATACTATTAATTCTGCTACTATTGA
ATCGCACAGTGAATTCATCTTACAATATTTCTGTCAAACAAAAATCAATGAACTGCTGAC
ATTTTATAATGAAGAACTGCGAAAATCCATTGTACGTGACGATTATCGTGAACTAATTGA
ACTGTCTGTTATTTTCTTAGGAGGCGATAATGAGAAAAAAATTAAAATAAGACCTCCTGG
AGCAATGCATCAAGCAAGATGGATGGCTAGAGCTATTTACTCTTTGAAAATATGCTTGTT
GCAATCTCAATTTAAAATTAGCGCTAAAGATAAACGTGCACTTCAAGACGTTTGTTTATT
CATTGCAATTATATATGTGAAAGCATGGCTTGGATGTAGTCAGGCAGTTAAGGCACCAAA
TCAAGATTTGCACTTTTTAAAACGACTTAAGGAATATGAGACTATTAACAAAGAGATCTC
CCAAGCAGCCTTGACAAAATTTTGTCAACATCTTTGGTACTTATCAGAAGAAATTACTAT
TTTATCACTGTTTGATGATGAAGTTGATGAAGAAATCAAGAGAAGAATCGTAGAGAACTT
ACAAAGAGAGAGTGTGTATGATTCTGGGAAGAGATACATTCCATAGAAAGAAGATTTGTC
TGGTTATTTGTATGGTAAGTAGGAATACATACTTTTTACTTTATATTTTCCATTTTACAT
TATGATAAACTGTTTTAATAAACTAATAACAATACAATTTTTTTTTCAGAAAAATCATTA
AGTGATTTTGTGTCCGTCAAGAGCAGAAATTTATTTCCTCGTTTAAAAATTGATGAAAAC
TTCTTAAACAAACCTATTTCGACATGGAAAGAAGATGTTACCTATTTACAGGCAAAGAGA
AAGGTTCTTTCTTTGAGGGCAGTGAATGATATAGCTGAAAGAGCTGTAAAACTTATGCAA
GATTTTCATGGTTTAATAACTGCAAAGGAAGAACAAAAGCAATTTTTACTACGCTGTGTG
CAAGAGCATAGAAATGTATACCCAGACTGCAAGAAAGAGACCCTTAGAAGAAAATTTCCT
TGCTAATTTGTAATTTTTTGTCCTTTAAATAAATAAAAACCTATTTTGTTACTTTGTTTT
TTATTTTTTTAAAATATAAATATTTCATGCTATTCAATTTAATAGCGCAAAGGGATAAAG
ACAGCGATTTATAAAATCTTCACAGCTTGGTCGGCACAGGTTAATGTTGACATAGGACGA
TAAAATTTTGCATGTAAGTATGTCTGGGTGGTTTAAAAAGAATTAGGGGGTATGCGTTTC
AATATTAAAAAAAAAAAATTTTTCGCTCTTATAAGGGACACCC
>TEdenovo2054_ClassII_TIR_hAT
AAACAGGCCCGCCGTAAGCGGGCGTGCAGCGCGTGCACAGCACGCGGGCGGCACGTCCTA
GGGGGCGGCAAATCTAGCGAGTTATCACGTAATATTTAAAAAATACAATATCTTTTTACT
AATGATTTGATTTCAATATTTCCGAACACAGCAATAGCGCTAAGAATATTACTTACACTG
CCGGTTTCTAGTTAGGTAGGTACATCTGTTGAAAGGACATTTTCAAAATTAAAGATTCTT
AAAAACGATTTAAGATCAACCAGTGGCGTAGCGTGGGGCAAATGCTATTTAGGGGGCGGC
AAAATTAAACCAATAAAATTTCAGAAAAAGCCGCCCTAGCTTTGGTCGTCTCCTATCAAT
TTTGGACTGTTTCACCCCTTTGCATCCCCAAAAAAATTCGCGCTCGCTGCGCTCGCGGCT
CCATGTCAGATATCGCATATTTATCTTTGTTTAATTAATTGTTGAGGACATTCAATTCCG
AAAAAACATTTTTCGCGCACGTCCGTTATGGCTTTTTATGATAATTATGTTTACCTACTT
CATGAAAACTCTAAGGAAAAAATCGCGCTCGCTTCGCTCGCGGCTTTTGCAGGTACTTCA
CTTCTGTGCATATCTTACTTTTTGACTTTGCTTTGTTAATTTACAGTGGTTTTTATTTGT
TTTGTGTCCTTAGACTAAAAAAATTTTCGCGCTCGCTCCGCTCGCGCTTCCTTAATCCTT
ACATATGAAATGTGTCTTATAAGTTGACTTTTCAACGGGAAACCCACCAAATACTTAACA
TATTTTACTGACTTTAAACATTGTTATAGATATTATTTAAGTGCGTTAAGTAGTTTAAGT
TAATCACAATCTTTCAATACATACGGGGCCACTTGGGTAATGATTGCACTGCATTGATGC
CCTAATTGCAATTGCTTAGTTTGCTTATGGGCTAACCCAGGACTGCTTAGGTTACTCTGA
ACATTTCAAGTAAATAAAAAGTTATGTGTAATGTATGTTATGTATTGCAATAGTTATTTA
TCCAAAAGTAGGTGGGTTTTCT
>RepeatMasker80454_ClassII_TIR_hAT
GAATGGTTTTATCGTACATTGATTAACGGCGAAAAAGTTTTGCGTACTTGGATGGCTTAT
TCTCCATATAAAAAATCATTATTTTGCTTTTGTTGCCGTTTATTCGAGAACGTAAATGCA
CCGAGCGGATCTAAATTTTGCTCAAATGATGGATTTCATACGTGGCGGAAATTAAATCCT
AAGGTTTCAAGTCACGAATCTAGTGCACTACACAACCAAAATTATTGTAAGTGGAAGGAG
TTAGAGACCAGAATTCAAAAAGAGCAAACTATCGACAGGAAGGAACAAAACTTAGTGGCA
AAAGAAAGCAAAAAATGGCAGGAAATTCTAATTAGAATGTTCGACATCATTAAATTCCTT
TCGAAACAAAATTTGGCTTTACGGGGACATAGAGAAAACGAAACAGCTACCAATAAAGGA
AACTTTTTAGAATTGGTTGATCTAATGGCCAAATACGATCCTGTACTACGCGAACATCTG
GTAAGGTCTAAAATAAGTGGCAAAGCTTCAGTTACTTATATGTCACCGCAAATTCAAAAT
GAATTTATTGAGATTTTGGGAAATACTGTTCGTCAACATATTATAGATCAAATAAAAAAG
GCCAAATATTTTTCGATAATATTCGACAGCACTCCGGACCTTTCTCACAAGGATCAAACT
AGCCAGGTCATTAGATATGTAATGATTGAAAATCAAGAGGTAAAAGTAGTGGAGTCTTTC
ATAGATTTTATAGAAACAAAAGATAAGACTGCTGAAGGCATTTCTAAAATGATTGTGGAC
AAGCTTCAAACTGATGGACTTGATATAAATAACTGTAGAGGTCAAGCTTATGATAATGCT
GCTGTAATGGCTGGTAAGCATTCCGGAGTTCAGCAAAGAATTAGAGAAATTAACCCAAAA
ATTGAATTCGTACCTTGTTCAAATCATTCCTTGAATCTAGCTTGCTTACATGCTGCCTCA
GTTGAAGTGAGTTCAGTGACTTTTTTTGGTACCTTAGAACGTTGCTATTCATTTTTTTCC
ACATCTACACATCGTTGGGAAGTTCTGTTAGCTGCTACAGGCAAAAGTTTAAAAAGGGTT
CAAGACACGCGCTGG
>TEdenovo592_ClassII_TIR_hAT
ATTAGGTGGCGAAGCTTTATGTTTTACCTGTTCTGGGTTTTTATACTGAGGACTAGTAGA
TGGCACAAGCAAACTATCGCATGAGCTGCTGCTTTCTGTTACCAAATCATCAGTCAATGA
ACGAGAACAACAAGGTTTATCAAAATAGTTTACCTCTCTACTGCGATATAAAGCTTTTTC
TTTTCTTTCTTTGTTTTTTCTTATTTTTGCCGTTGTAGCCACATCGACACCGCCTATCAT
CATTTTTCTGGTCGTTCTTTGATCCAATAAAAAAACAACTTCCTCCTTGGGAATGCGACA
TTCTTTAGGACAGTTACAATCCGATATAACTTTGCATTTGCAGCTACAAATATCAAAGAA
ACTATGAGAGTCTGATATGAATTTATTATTTTTTTCTTGGTATTTAATGTCCGTTTGACG
GCCTCGATATGGTTTCATTAAGCATCTGTATTTGTCATGATAAACGCGAATCAATTGTAG
GATTCTTTTGAAACTTACAGTTGGCAGCGACGATTTTTGCCATATTTATAAAACTTCTTG
AGCCAGCCTTTCAGATATTTCATGAACTGTTGGCTCTTTTGTTGTTATATCAGGCTTCAA
TTCATTTTTGATAAATAAATAATATTTCATAATGTCGTTGTAAGTTGGTAACTGGGAAAC
AGGTAACTTTTCTGGCAAACCAGAGGCAGGACAGCTTGACATTTGTCGTGTTTTAACTTG
CAACATATTTCTGTAATTAAGACAAAGAATACTTTTAATAGTACTACGGTTATAACCGAA
ACTGCAAGTTTTGAATGTGAAAAATATTACTTACAATATATGTATTTGTTCCCAGCCGTC
AGATTCGATGTGTCAAGTACCTAAGTGCACGACAAACAAGTGAGCTCGTGTACGCGCGCG
AGTTGGCTAATGCCATTTCTTTGATGTGAGGGAGTGAAATAAAAAATACCCCTTCCCCGC
ACCCCGTTACCTACCGATCAGAACAAACACGTTTCAAGTTCAATCTTGTTTAGTTTACAC
TAATAAAGCATCGCTAAGAATATAATTCCGAGTTTATACAATGTTTGCGATTTTATGGAA
TTTGCGCAAATTTTCAAAACTTTACGATGATGGGGGCACCTCTAAACTTGACGTAAACAA
ACTGAGCTTTCTCGTATTTAGTAATGACCTAAAATAGCAACTTTATACAGGTATGCCGAA
GCAAAAATTCAAAAAAAATAAAATCGCTCCACCCTAATGTATA
>RepeatMasker32937_ClassII_TIR_hAT
AACAGATGAGAGATAAACTGAAAAATCTTGCCACAACGTGCGATAGAACTGGAGTTTCTG
ATCGATCTGCAGCATTAATTGTAAATGCTGCATTACTTGACTTAAATGTTATCAGTACTG
AGGACTCAACAAAAGTAGTAGACCGAAGCAAAATACGCAGAGAACGGCAGAAGATTCGTA
AAGAATTGCAATCTATAGAAAAACACGAACCTTTAACGTCTATTTATTTTGATGGTCGTA
AGGACAAAACTTTGACTATAACTATGACTAATAATATATCCCAAAGGAAGATTATAGTAG
AAGAACATATCTCAATCATATCAGAACCTAATTCCGAATACATCGGTCATCTTTCTACTG
ATTCGGGTAAAGCAGCTGATATTCAGAAAAATATTGTCGACTTTCTTGAAAACAAGTATG
AATTTCGTTCTTCTTTGGTGGCAATTGGATGCGATGGTACTGCTGTTAATACTGGTCGCA
AAAATGGAGTCATTGTTTTATTAGAAAAACATCTGAAGCGCCCTTTGCAATGGTTTGTGT
GCTTGTTACATGCAAATGAATTACCACTTCGTCATTTGTTCTCTAGTCTCGACGGTACAA
CTACAGGCCCCAATACTTTTTCTGGCACATTAGGAAAGCAGCTGGATAAGTGTCTTGCCT
TTAAAATAGAAACATTTGAACCCATCTCTACCGAATTGCCGGATCTGGATATTGATTTGT
TGAGCACCGATCAAAAATACCTTTATCAAATATGTTCTGCTATTTCAACTGGTACAGTTC
CACCAAACTTAGCTAACAAAGATCCAGGAAAACTAGCCCATTCTCGATGGTTAACTTGTG
CTAACAGGATTCTTCGCTTGTATATTGGCACAGCTAAACCGACAAATAATTTGAAAGAAC
TGGCCACTTTCATCATGAAAGTTTACGCACCAAGTTGGTTCGATATCAAGTCAAAATCCT
CTTGTAAATTTGGTCCGATTCACATCTTTAATATGGTTAAAAGAAGTATGTATTTGCGAG
ATGACTTAAAAAGTATTGTCTTAAATACTATTCAACGAAATGCTTTCTTCGTGCACCCAG
AAAATCTATTGCTGGCTATGTTACAAGACGATGATCAACAAGTTCGAGAGCTGGCACTTC
GAAGAATTTTAAAGGCAAGAAAAAAGGACAAAGGCAATAAAATTCGTGATTTCCAGTTAC
CAGAGCTAAAAACAGATGCAACAAACTATTATGATTTGATAGACTGGGCGAAAGAGAAGA
TAACGGAACCTCCTGTAACAATGAAATACAGCGAATTGGAAATTACAACAAAAATTGCAT
CTGGAGGTAAATTATTTGATATTGAGAAGTACCCTTGCCACACTCAAGCAGTCGAAAGGT
GTGTCAAGCTTGTAACGGAGGCTTCAGCGTCTGTTTGTGGACCCGATGCTAGAGATGGTT
TTATTCGTAATAAAATAAAATCCAGGCAAGAAATACCAATTTTTGACACAAAA
>TEHMMER606_ClassII_TIR_hAT
GCTCCAGTTTTGAAAGATTTGAAGTTACACAGGTCAAAATGCACTGCTTTAATTAGAAAT
GTTATTTCTCCTTGTTTCTTGGAAGAATTATTGGAAGAAGTTGGAGACAATCATTACTCA
ATGATCATTGATGAAACAACTACTATTGACACGAAAAAAGTAATGTGTGTGATTATAAGA
TTTTTCAGTGAAAAACAGAATAAAATTATTACTCAGTTTTACAGATTGATTGAAATAGAA
TCTGCAGATGCAACTTCATTAACTGATAAGTTTAAAGCGCAACTGACTGCTGATGGCCTA
AACACAGGAAAACTTTTGGGTATAGGAGTCGATGGTGCTAATGTCATGGTTGGTGAACAT
CACTCGTTTTCCTCTATTTTGAAAGAAGGAAACCCTGATCTGATAACTATTAAGTGCGTT
TGTCATTCATTACATTTGGCGGCTGAAAATGCATTCAAAACGCTCCCCCGGTTTCTTGAT
TTTCTCATTAAAGAATGCCATAACTGGTTTTCAAACAGTACGAAAAGACAGACTGAATAC
AAGCAAATATATGAATTACTGTACGATGGAAAAACACCATTAAAAATAAACAAACTAGCT
GGCACTAGATGGTTATCTAGATATGAGGCACTCATTAAAATTTTAGACCAATGGGATGGA
TTAAAACTACACTTTGACATGGCCAAATCTAGAGAAAGGTGTTATACTGCGGATCAATTG
AGCAACATCCTCAAAAGTAAGGCAAATTTGTTATACATGACTTTTCTCGGGACTTACCTC
AAATATATTACCATGACAAATAAAATGTTTCAAGCCACTGATGCAGACCCTCTGAAGTTG
CTTGAAGAAGTTAATAATTTATTATTAACCTATTTAACAATTTTAATACCTCCAGCGCAA
CTGGAAAAGGCGGACAAACATAGTTTATGTAACTATGATTTTGAAAAGTACATAATGGAC
TCATCATATATGAATTTCGGGTATTCATTTAACGAAAAGTCAGAAGGTATAAGAGAACAT
GAATTGAAAGATATAAAACAGCGCTGCAAGGAGTTTCTTATAGAAATCTGTAAACAAATA
CAGAAGAGATTACCAAATAATATGAAGACGTTAGAAAATTTGAAGTTACTGAGTCCGAAA
AATGCGACGTCTCAAATCAAACCGGACATAACCAATTTAGCAAAATCTTTTAAAACCGTC
TGTAATGATGTCGACTCCTTGCTACAGGAATGGAACGCCTTACACAGAACTACCTGGGAA
TCGACAAAAACTACTGAGGAATTCTGGGTGGAAGTGTACAATTTTAAAAATGCTGTGGGT
GAGAGAACCTACGGAAATGTTAGCAAATTGGCATTAGCCATTTTATCATTACCTTTCTCT
AACGCAGTGGTGGAAAGAGCCTTTTCTCAAGTGACTATCATTAAAGATAAATTGAGAAAT
CGATTGGCCACCGCCACTGCGGAATCAATCTTAAGAATAAGA
>TEdenovo3720_ClassII_TIR_hAT
CAGTGGCGGCCCTAGGGGTGTGCGAACTGTGCCATCGCACAGGGCCTCGCGCTTGGGGGG
GCCTCGCGCTACAACCCAAACTAATATAAAAAAAATATAATGAAAAAATATATAACTGGT
CCAAGAAAGTCTTTATTTCTAATTCATTCTGCGTTTACTTTTTGAGTCCTCAATTTAACA
AAAAGTTGGAACACCAAAGTAACAAAAACAACTGGCTCTCGATCCAGTCACGGATTCTTT
TTATTTGTGCTTAATTCCGAGTTTAATTTGAGAGTCCTTAAACAAACAATTTAAAAAAAA
TTCGCGCTCGCTACGCTCGCGGCTGTTCACTTGACAGTACCTTTCCTTCTAACTTGATTA
GAGTACTTTTATGTCCCTAAAACTCAAAAATTTTCGCGCTCGCTACGCTCGCGACTTCAC
CTTAGCACTGTTGTACATTATTATACAAGTTTAGGTGCTTTAGTGACCCAAAGCTCAAAA
ATTTTTGCGCTCGCTACGCTCGCGGGTGCTTTACTTTCCACTTGTTTTATTATTTTTCAT
CCTTTTTTAGCCGAACCTTAGAAGGTAGCGCCGCTTTTAAGTCCTTTTATTAACAAGAAA
ATAACTCCATAGTTTCCGTATGAACTTTCTTATTTACGACGTTCGAACTACTCAAGTCAC
AATCTTTCAATATCATAGGGTACTTGGCGCTTGGGTCATGATTGCACCCGGGCGCTACAT
GAGCTAGAGACGGCCCTGAATCAGTTATACGAAGAGCTGAATATTATCTCGGTGCTGAAA
TACGTATATATTAGAAAATAATTTAACTGAAATTTATCCCACTACCGAAATAGTCTTGAG
AATTCGAATAAATAAAATAATAATATCGAAAAAGCAGTTTTTCGAGGCTTAAAATTATTA
AAACATGTTTAAGGAATTCGATGACACAAGATCGACTTTCAGCCCTTGCTATTCTTTCGA
TCGAAAATGACGTTGCTCATTCATTCGATTATTCTGCTTTAATTAAAGATTTTAGTCTTA
AGAAAAGTCGCAAGCATCAGATCATTTTAATATTTGTTAATTTTGTGATTCTTTAAATAT
AAACTGTAGTAAAAATATAAAATTTTATTAATTTGTTTAACTTGAGCATTTCTCCTCAAA
CATGACGTTTAGCTAAATCAAAACACCAGCTTACTCTCGCAACACATACTTTTCACGTAG
GACAAAGGGCCTCGCATAGACCTGCCGCACGTAGCCTCGCAATGGCTAGGGCCGCCGCT
>RepeatMasker101877_ClassII_TIR_hAT
ATCAATATTTCTTTTTTGCATTTGTTTGAATAAAATTTCACTATGTGGCAGAATAGATTT
AAAAAATTCAAGCCAATATAAAAACGTGCTGTCATTCAAATATCTTTGAAGCATATCAGC
CTGATTTATAGAACTGGTATCATTTTCCGTTTCTATAATGGTCGTCATGCATTCTTTTAA
AGGCTCCCTGTAGCTATGTACTGAATCAACGGTCCGCGAATTAAAGTTCCATCTCGTTTG
CGGAGCAGCTGGAATCTTCTTTGATACAATAGTTTTCAAAACTTCTGTACGCTTCGGTGA
TCGTGAAAAAAACTTTGGAAAAGCTTAAAGGTTAGCAAAAAATTTCTGTACGGTTTTGTT
TTGACTTACACTTTTTTCAATTATTAAATTTAGTTGGTGGGCGTAACAATGAACGAATGA
AGCATTTGGATAGAGGGTTTTTACTTTAGCCTGTACTCCACCAACATTCCCGCTCATTAC
AGCAGCGCCATCGTAACATTGTGCCATTAATTGTTGCGGAGTTATTTGAAGTTCCCGTAA
TTCGGTGATAATAACAGAACTAAGTCCTTCAGCAGTATGGGAATACGGCGTAAGATATTT
CCAAAACCGTTCATGAACCTGTCCGTTTTCTTCGTATCTTAAAATCATTACCATCTGCAT
AGTCGTCGATACATCGGTAGTTTCATCAGCTTGAACTGCTACGTATTCACATTTTGTTAT
AATATTCGACAATTCTTTGTGGTAAACATATAAAATTGAGTCCAAAATATCGTTCTGAAT
AGTTTTTGACGTACCTTTGAAAACTGTAGACGACGTGAGATGCTGCTTCATGACTGTATC
CAACTCTGATACAAAGTCTATTAATCCACGAAACACCCCAGCATTACTAGACTCAATAGT
TTCATCGTGACCTCGCAAAGCTAACTCAAATGCACCACAAAACTTGACACAATCGATAAG
ACGTGATAAAATATACCTGTTTTTATCAACTTGTTCATTATACTTTTGGATATTGCTTCT
ATACACAGAATCTAGCTGATTACGAATGTCGACTGTGCCTAACACAGACAAACTCATTAC
ATTTTGTAGGTGTGCTTGCGAAGAATCATGTTTTTTTATTTTTTCACTCAAATGCGTCAG
ATCCTTGATTCCAGTTTCTGTCCAAATCGATTCTCCGCCAAAAATAATGCAAGGAAAACA
AAAGAATGCATTAAGACGCTCACATCCACACAACCTTTTCTTTTTATTATACATTTCACT
TTTAAAACTTCGTGTA
>TEdenovo3154_ClassII_TIR_hAT
TACAGGGTCGGACTGGGCCGGAAGGGCCCGGGTGGCTGATCACAATCCCGGGGCCCGAGA
CTAGACCATGGTGATGGGATACTATCGAAAAATACTGAGATACACAAATTGAGATAAACA
AACTATAAAAAATGTATTACTATACTAAAATACAATACAATAGTAAGTAGGTATTTACTT
AGAACAAATTATATAAAGCTAGCATGGGCGTAGCCAGCTTTGGGCTCAGGGTGGGGCAGC
AGCCAACCTATCTATACCTAGGATTTTTTGTATCTTGAGCCGTTAATCTCAAACTTGTTA
ATCTATTAATTTGAGAGGTTTATATTTTCAGGTACAGAAAATAAACAATCACATACAGGA
CAAAAGTCAAAAGTAAGGGCACATAGTTTCTGAATACGCGAGCGAAGCGAGTGCGAAATT
TTTATCGGACTTAAAGCAAATATAACGTATTTAGCCCAAACGTACTTAAGTTTTTGTTTG
TTGACAAATGCAAAAATAAGGGCATATAGTTTCTGAATACGCGAGCGAAGCGAGCGCGAA
ATTTTTATCGGACTTAAACCAAATATTACGTAAAATTTAGCCCAAACGTACCTAACTTTT
TGTTTCTTGACAAATACAAACATAATATAGCTTCTGAATACGCGAGCGAAGCGAGCGCGA
AATTTTAATTATTTTTTAAGACTCAAAACCCAAAAACTACGTAAAATGTCGCCCAAATAT
ACATTTTCATGAATGGGGCCAAATATACATTTTTATGCTGCCTAGGAGAAACGTGCTCAT
CCCAAAGAGTTTTAGACAGTTCACTAAACTTATTTGCAAAAGATTCCAGTTCTTTTGACA
GCAACTCTCGATCGACATTTGCAATTGATGCGATAGACTTTAGCGCGTCATTAGGAATTC
CATTTTCTTTGATTTTATTGAAGTTTTTCGGGTCCAAACAAGCGGCATCTTTCATTAAAT
CTTCGTTGCACATGAATTTTTCGTTTATTTTAACTAAAGCTGTATTAATAATGACTTTGT
AGACAGAAATAGAATAAAATCTCTTTGGGTCTGTAGCCAATAATGCTACTTCATCTTCAC
ATAACTGCTCATGTTTCTTCGGTTTTTTAGAAATTCTTCGTAACGGTAACGTGGTTTGTA
CGTCGAGATCAATGTTTTCAGCGTGCATCAAATCTTGAACATCGGATGCAAATAAACTTG
CAGCTTAGAAAACATCATCAAAAGTATCTAAATGTCTTCGTAAATAAACACTATTATTAT
TGATAATAATAATAACCACTAGAGGTATAATACTTACATAAAAGAAACCGAAATAAAACT
CCCATAATTTTCCGCCAATTTTAGCCCATTGAAATGTTACCTACAATTTAAGGACAGAGT
ATTGCATTTATTACAGGATGCAATTTTATTGTTGGGACATGTGTGGGGGGTCAATAGAAG
CTTAATCTCAAGTTTGTGGGGTCGCCACCCAGGTCCCCCGGCCGCCATCTTGAAAAAAGG
GGTGAAAACTCTTTTTTCGCGATATCTCGTAAACTATGCATCTTACAAAAAATTCGTCAA
GTCATAATTTGTAGCAAATTGTTTTGTCTTTCAAATTTTTTGTAAGACGCATAGTTTACG
AGACATGCACGCGGGCAACCGTAGCACAGGGGGCACGCTGCGCCCCCCCCCCCCTGTGCT
GAGGTTGCCGCATGCCTCTCAACCCAGGCCTGTGGGGGGGCCCGTGCAGGCTGGGGCCCG
GCTGGCAAATGCCACCTCGACTGTATGGCCAGTCCGACGCTG
>TEdenovo2911_ClassII_TIR_hAT
GCAGCGGCGGCCCTAGCCATTGCGAGGCTACGTGCGGCAGGTCTATGCGAGGCCCTTTGC
TTTGTCCTACGTGAAAAGTCTGTGTTGCGAGAGTAAGCTGGTGTTTTGACTTAGCTAACG
TCATGTTTGAGGAGAAATGCTCATGTTAAACAAATCAATAGAATCACAAAATTAACAAAT
ATTAAAATGATCTGATGCTTCCCAATTTCCTAAGACTAAAATCTTTAATTAAAGCAGAAT
AATCGAATGAATGAGGAACGTCATTTTCGATCGAAAGAATAGCAAGGGCTGAAAGTTGAT
CTTGTGTCATCGAATTCCTTAGATATGTTTTAATCATTTTAAGCCTCGAAAAACTGCTTT
TTCTATATTATTATTTTATTATTCGAATTCTCAAGACTATTTCGGTAGTGGGATAAATTT
CAATTAAATTCTTTTCTAAATATTTCAGCACCTAGATAATATTCAGCTCTTCATATAACT
GATTCAGGACCGTCTCTAGCTCTAGCGCCCGGGTGCAATCATGACCCAAGCGCCCCCTAT
GTTTTGAAAGATTGTGACTTGAGTAGTTCGAACGTCGTAAATAAGAAAGTTTATATGGAA
GCTAGGAGTTATTTTCTTGTTAATAAAAGGACTTAAAAGCGGCGCTACCTCCTAGGTTCA
ACTTAAAAAAGGAAAAAAAAAAAACAAGTGGAAAGTGAAGTACCCGCGGGCGTAGCGAGC
GCAAAAATTTTTGAGCTATGGGTCACTAAAGCACCTAAACTTGTATAATAAACTACAATG
CAAGGGGAATTCGCGAGCGTAGCGAGCGCGAAAATTTTTGTGTTTTGGGTCACTAAAGCA
CCTAAACCATGTATAATAAACAACAGTGGAAGGTGAATTCGCGAGCGTAGCGAGCGCGAA
AATTTTTGAGTTTTGGGACATAAAAGTATTCTAATCAAGTTAGAAGGAAAGGCACTGTCA
AGTGAACAGCCGCGAGCGTAGCGAGCGCGAATTTTTTTATTGTTTCTTTAAGGACTCTCA
AATTAAACAAATAAAAAGAATCCGTGACTGGATCGAGAGCCAGTTGTTTTTATTACTTTG
GTGTTCCAACTTTTTGTTAAATTGAGGACTCAAAAAGTAAACGCAGAATAAATTAGAAAT
AAAGAAAAAAAACACTTTTTTTCTTGGACCAGATATATATTTTTTTATATTAGTGTGGGT
TGTAGCGCGAGGCCCCCATAAGCGCGAGGCCCTGTGCGATGGCACAGTTCGCACACCCCT
AGGGCCGCCACTG
>RepeatMasker52036_ClassII_TIR_hAT
AGAAAGTTGGAGACACTAGAGGCATTATTTTTTGACGGGCGGAAAGACCAGACGTTGTAT
TGCGTCAAAGATAAAAATAAGTTCTATCGCCGGATTAGAGTTGAAGAACACATTACAATG
ATACAGGAACCGGGATCAATTTACCTCGGTCATGTAACTCCACCTACTGGTACGTCTAAA
GATATCGAGCAAGCAATGTTTTCATATCTCTCTGAAAAAAACATAAATCTCGATTCATTG
GTGGCGATCGGTTGCGACGGAACAAATACTAATACTGGGCGTAAAAATGGAATTATTGTT
CAACTTGAGAGACGGTTTGGAAAGCCAATGCAGTGGCTTATCTGCCAACTGCATGCTAAT
GAATTGCCGTTGCGGCATTTGATTCAACACTTAGATGGAAAAACAACAGGGCCCGTCGCT
TTTTCAGGACCTATTGGTAAGTTGCTAAAAACTTGTGAAACTAGAGAAATCACTCGATTT
GAACCAATCGCCGTTTGTTTACCAGACCTATCAAAGATAAAATTAAGCTCGGATCAACAA
TATTTATACGATATGTGTGTGGCAGTGTCAACCGGATCGGTTAGCTACGATTTAGCAAAA
CGGTTTCCTGGTAAAATGTCACATGCTAGATGGCTCACGACTGCTAATAGAATATTACGG
CTGTATGTTTCTACAGAACAGCCGACAAATGAACTGATGTTAATGGCAAATTATATTTGC
AAAACATACAGTCCAACTTGGTTCCAGATTAAAATAAACAGCTCATGTAAAGACGGAGCT
AGAAATTTATGGTTTCTCATTAAAAGCTCAAGATATCTATCTGAAGACATAAAGGCTTTA
TTGGACCCAGTAATAGAGCGGAACGCATATTTCGCTCATCCCGAAAACTTATTGCTATCG
ATGCTAACCGATGACAACAAGCATATAAGAGAACTTGGTTGCAGAAGAATTATAAAAGCT
CGTGGTTTGCGACAAGCGACGATGATGAGGTCTTTTGTTATTCCAAAAATTAACTTTGAA
TGCCAAAATTATTACGACATGATTGATTGGCAAAACAAGTCTCTTGTTTTAACAGAACCT
CCGCTATTGCGTAATTTGGAAACAGATGATCTAAAAAAAATTGTAGTTGAAGGAAATATC
GAGAAATTCGACTTTCCAAAGTTTCCCTGTCACACTCAGTCTGTGGAAAGATGTGTTAAA
TTGACAACGGAAGCTGCAGGTTCTGTGGCAGGACAAGTTGCCAGAGAAGGTTATATTGCT
TGCAAGCAAAACTCTAGGCAAATAATGCCAAAATTCAATTCCAAAAAAGATTTTAA
>TEdenovo3534_ClassII_TIR_hAT
CAGGCCCGCCGTAAGCGGGCGTGCAACGCGTGCACCGCACGCGGGCGGCACGTCCTAGGG
GGCGGCAAATCGAGCGACCTATCACGTAATATTAAAAAAATACAATATCTTTTACCAATT
ATTTGATTTCAATATTTCCCAACACAGCAATAGCGCTAAGAATATAACTTACACTGCCGG
TTTCAATAACATCTGTTGATCATTTTCAAAATTAAAAAATATTAAAAAAGATTTAAGATC
AACCATTAGCGTAGCGTGGGCGGCACTATATAGCAGGCGGCAAAATGAACCCATGGGCGG
CAAATTAAACCATAATTATTTAGGGGGCGGCAAAATTAACCCATACGGCAAAATTAAACC
ATAATTACGTAATAAAAATATTTTTACTAAAAATAGATGAGTAGATTAGCAATAAAATTT
CAGAAAAAGCCGCCCTCGCTTTGGTCGTCCCCTATCAATTTTGACGGGTTCATCCTTTGC
ATCCCCAAAAAAATTCGCGCTAGCTGCGCTCGCGCCTCCATGTCAGATATCGCAGTCAGT
AGCGGTTTTAGGGTAGGGCGCGGTTGGGCGACGGCCCAGGGCGCCGGATATAAGGGGCGC
CGCAGGCGCCCCCAACCAATCCTTGATCAGAATGTTACTCCTATTTTTGTTTTAAATTTC
ATCAAAGATTGCAACTTACAAGAACTGTATCCAAATGAATGGATAGCATCAGGGCCATCT
TAACCTATGGTGCAGCGTGTGCGAATAACCCGGGCGCCGCGGGCTCAGGGGCGCCCAAGG
CGAATTTGTGTTTAATTCCGCGTTAAATTTGAGAAATTCTCGAAGAAACACTACTTTTAT
GTCCCAAAACTCAAAAATTTTCGCGCTCGCTTCGCTCGCGGTTTCCTTACTTTACGCTTC
AATTTTTTTATCACATATAGCTACTTTTAATGTCCCAATACTCAAAAAAATTCGCGCTCC
CTTCGCTCGCGGCTTCTTCACTTCACAGTCGCTTTTTATTATATATGTTTAGGACTTTTA
GTGATCCAAAACTCAAAAATTTTCGGGCTTGCTTCACTTTACTAGTTTTTATGTTTTTAT
TTTTCAAGAATTTTTTAGTCTACCCTAGCAAAAAGGGAGCGTCGTTTTTAAGTTCTTTTA
TTAATAAGAAAGTAACTTCTAGTTTCCATATGAACTTTCTTATTTACGGTACTACTTTAA
GTCCCAAAATTTTAATACATAGGCGCCATCATCAACAAAGAGTTATGTACGTTTGGGCAA
AATTTTAAGTAATTTTTGTTTTGAGTTCTAAAATATAACAAAAAATTTCGCGCTCGCTTC
GCTCGCGCAATCAGAAGACATATTCCAGTGTTTTTGCATTCACCAACCAGCAATAACTTA
TGTACGATTGGGCTACATTTTACGTAATTTTTGCTTCGACTTGTTAACTATAAAAAAAAA
TATTCGCGCTCGCTTCGCTCGCGCAATCGGTAACTACATACGTCTCTGTTTTTCGTATGG
GTTTGAATTGCAGTTGGAGGGCGCCGTAGAAATCTCGCCCAGGGCGCTGGTAGAGTTAAA
ACCGGCACTGATCGCAATTTATCTTTGTTTAATTGTTGATGGCATTCAATTCCGAAAAAA
TCATTTTTCGCGCACGTCCGTTATAGCTTTTTGTTCACTTTGGCTTTTTATGATATGTTT
ACTTCATGAAAACTCTAAGGAAAAAATCGCGCTCGCTTCGCTCGCGGCTTCATGTACATT
TGCACTTCATTTCTGTGCATATCTTACTTTTTGACTTTGCTTTGTTAATTTACAGTGGTT
TTTATTTGTTTTGTGTCCTTAGACTAATAAAATTTCGCGCTCGCTTCGCTCGCGCTTCCT
TACATATGAAATATGTCTCGTGCGTTGACTTTTTCACCCACCAAAAACCATTAATAACAT
ATACACCGGACCGGACCCCCCTTATATATTTTTTGACAAAACCCAGTATAATATGTAGTC
GTAGGGCGGCATAATCGGTTTTGCACGCGGGCGAACAAACAGCTAGCGGCGGGCCTGG
>TEdenovo3561_ClassII_TIR_hAT
CCAGCCCCGGATCTTCAATTTTTTTTAGGCGGGGCAAAAACTGAAAAATGCCGCCCTGCC
TACCTACTTATATTTATTTTCACCAACGAAAGTCACTTTTTTGGTAGGTAAAGGACTTAA
AAAATGTGTCCAAATCATCAGTGCCGGTTTTAACTCTACCAGCGACCTGGACGAGATTTC
TACGGCGCCCTCCAACTGCAATTCAAACCCATACGAAAAACAGACACACATGTAGTTACC
GGTTGCGCGAGCGAAGCGAGCGCGAATTTTTTTTTTATAGTTAACAAGTCAAAGCAAAAA
TTACGTAAAATGTAGCCCAATCGTACATAAGTTATTGCTGGTTGGTGAGTGCAAAAACAC
GGAAACATGGCTTCTGATTGCGCGAGCGAAGCGAGCGCGAAATTTTTTGTTATATTTTAG
AATTCAAAACAAAAATTACTTAAAATGTAGCCCAAACGTACATAACTCTTTGTTGGTGTT
GGCGCCTGTGTATTAAAATTTTGGGACTTAAAGTAGTACCGTAAATAAGAAAGTTCATAA
TGGAAACTGGAAGTTACTTTCTTATTAATAAAAGAACTTAAAAACGACCCTACCTTTTTG
ATAGGGTAGACTAAAAAATTTTTGAAAAATAAAAACAACTGTAAAGTGAAGCAAGCCCGA
AAATTTTTGAGTTTTGGATCACTAAAAGTCCTAAACATATATAATAAAAGGCGACTGTGA
AGTGAAGAAGCCGCGAGCGAAGGGAGCGCGAAGTTTTGTGAGTATTGGGTCATTAAAAGT
AGCTATATGTGACAAAAAAAATTAAGTGTAAAGTAAAGAAACCGCGAGCGAAGCGAGCGC
GAAAATTTTTGAGTTTTGGGACATAAAAGTAGTGTTTGTGTCGAGAATTTCTCAAATTTA
ACGCGGAATTAAACACAAATTCGCTTCGGCGCCCCTGAGCCCGCGGCGCGGGCGCTCGGG
TTATTCGCACACCCTGCACCATAGGTTAAGACGGCCTTGATGCTATCCATACATTTGGAT
ACAGTTCCTGTAAGTTGCGATCTTTGATGAAATTTAAAACAAAAATAGGAGTAACATTCT
GATCAAGGATTGGTTGGGGCGCCTGCGGCGCCCCTTATATCCGGCACCCTGGGCCGTCGC
CCAACCGCGCCCTACCCTAAAACCGCTACTGCAAATCATTGTAGGCTCAAACTGTTGGCC
AGGTTTAAGTTATAAAAGTCGAGACAGATTAATGTACACAAAAAGTTAATAAGTTTTTAA
AAGCGCTGTAAAGTAACAAGCAGTCGGAAGCGCAAACTTTTTTTGTTTTTGAGGACTCCA
TAAATATTTTCACATTACATTTGGCTTTTATAAGGTAAGACAGCGTTAATTTGACTTCTG
AAGTTAACAAGGTAATGTCTGTATAATATTGCGCGAGCGAAGCGAGCGCGAAATTTTTTA
AGCCTATGACACAAAATTACCTGATTAAGTACCTACATTGTCAAGCAACAAGTAGTCGCG
AGCGTAGCGAGCGCGAACTTTTTAAAGATATTTGTTTGAAGACTCACAAATTAAACTGGG
AATTATGAACAAATAAAAATAAACCATGATTAGAGCGAATGCCATTTGTGTCCGTTGATC
AGAAAAACTTTTATTTAGCCGCGAGCGTAGCGAGCGAGAATTTTTTCACCTAGTTAGAGG
ATGTTAAAAATGAAAAATAATCTAAATGATCAATTAAACAAAGCGAAGGCAACTCTTTTA
GAAACTTTGCTGGTCAGTATCATGATACAATGGAACTTCCTTATCAAACGGGTGTAATTT
CATCGTTTCCTGGTGGTGGGGCGTCCCGCGGCGCCCCTGAGACTGAGGCGCCCGGGTTAT
TCGCACACCCTGCACCATAGGTTAAGACGGCCCTGTAGGTAACTATTATGGTAATCTGTG
ATGTAGGATTTAAAATCAGGCAGCCTCCTGATTTTGCCGCCCCCTGAATTTGCCGCCCGG
GGCATGGGCCCCGGCTTGCCCCCCCCTAGATCCGGGGCTG
>TEdenovo3709_ClassII_TIR_hAT
CAGAGGCGGCTTGTGACAAAATTGTTTGGGTGTTCACTTGAAAAGTCAAAGTTCCTAATT
TATTTGCTGTAAATGTGGTAAAAAAGGTAAAAACAATTAAAATACATAGCGTTAGCAATA
CTATTTATTTTAAACGACACGGTCATTGAACTCGCGGATAGACTTTCGGTACGCGGAATC
TAGAGATAGTCTACGAATATCTTGTCGTCCGATAGACGCTAACTGCAGTTCATTCAACAA
ATGGTACCGAGATTGTGAATATTTTTTCATTTTAACTGAAAGATGAGCTAGGTCTTCAAC
GTCCGTTTCAGTCCAATCAGTCTCACCTCCGCCGGCCGTGCCCGCTTCAAACGAAAGACA
CGGAAAACAAAATAATTTGTTACTCACATCACAACCACACAACCACGGTGTTTTCACATA
TTGTTCGGATTTAAACACACGCGTATATGTTTTCGTTTTTGTGGTACATTTTTGCGTAAG
GTTAAGTTCAGGCCGTGGCGGTCCCTTTGCCTTCAATTCAAGCCGAATTTGTAAGGTTTT
TTCACAGTTTTTAATGAACTCCACATTATAATTGTCCATTTTAACACTCACTTTAATAGT
AATAAGTAACAAGTACAATCTATTTCAACACGTATGTGATTATTAATTTAAAAAATCCCG
AATTAGTAATTAACATTCGCCGTTCGCGCGCATGCATGATCTGTCATCTGTTTGTTTATA
TCAGAGTGGCAACGTCGCGCGCAATCGCTGTCGGGCGCGCGCGATTGGTAAAATAGACCG
ACCGGCAACGTCGCGTGAGCGGCGCTCCAAAATTGGCTATTTTTGCATAGAAAATCTTTT
GTTTCACGCGCAGGCCTATGGCGAAATTTCTCTTTCACTCCTATTGGATTTCGTATTATG
GCAATGTATTGAATCCTGTTTCATTGGAGCGCAATCGCGAGCGCTCCGCTTCGCGCGTTA
CCTATGACATGCTGGTGTATGCCGTGTATGGTATGACGGGTGTGGGCAGGGTAGGTAATG
TGTAAAGGTCTTTTTTTTTATTAGTATTTATATTAATTCTTTACAATAGTTTTTGAATTA
ATAATATTAGTAATGAATTTAAGGAGTTTAATTTTGTTATTAAGTAGGTACCTATATTTT
TTTATGAGAGGGAGTTCACTGCACCAGCGCTCCTTAGGGCGAGCCGCCTCTG
>TEHMMER3025_ClassII_TIR_hAT
GAACAATATTTGGTCTAATTTTTTTGGCTTAAGCCTGTTCCTCCTTTGGTTTGTAACCAA
ACCAGCCTTAGAAAAAAGTCGCTCTGATGGGACAGAGGTAGCCGGTATGCACAAATACTT
AAAGGCTATTCGATAGAGGGTTGGAAAAATATGTTTCCGCTGTTCCCAAAACTCTATCGG
GTTTTGTTTCCTATCTAAGTATGGTAAGTCTAAATATTGTTTTACAACCATCGAAGCAGA
CGATATCGGTGTTTGTGTACTTACTGCTTCATTAACTTTTTTGTCAAAAAAATCCCAGAT
TTCGTCGTAGTTGTCATCTGTGGAAGTTTGCGCAGTAGGTGCAGTCGGCCGATTTTCTTC
TTCAGCTGGTCGGTGTTGAGCCAGGTATTGAGCCAATTCTTCGATAACAAACTTGACAGC
ATTATCGGCATTGCTATCTACACCAAAACCTTTTTTTTTGAAACGTGGATCCAATAAGGT
GGCCTTTGCTGCTGTTCTGTTGGACTCATACACACTTAATCGTCTATCTATTACTTCCAG
CAGCGACCGCTGAACATGACTACCAGGTTCGGTTTTCGGACATTTATTTTGTATTGCATT
TTGTATGCCTCTGACTATTGGAATAATGGAAGAAAGAGTTGGATATGATTCTCCAGATAG
AACAGATGTGATTTTTTCCATAGGCTCTAGAAGAGCAACACAGTCTTCTATTACCAGCCA
GTCCTCTGCATTCAAGCTTGGTGGAGGTGATGTTAGCAGAGGCAATGTTGCAGACAGGGG
AACTTTGGTTCTTAACAACCTCTGCAACATATAAAAGCTCGAGTTCCACCTCGTTTGTAC
GTCTTGTTTGAGTTTTATTACATCTACATTCATTTGGGTTTGCATTTCTCTCAGTGCATT
GCACGATTTTGTACTCTGTTTAAAATGAGTAACGATGGCGCGACTTTTTGCAATGACCTC
TAACACATCGCCATTTTTTAAATGTGGGAATGCGTCATTTTCTGTTTGAATGCAGTCTTT
GACGGCTAAATTTATGGTGTGTGCAACACAGAAATGATTTCTCTTGTTTAAAAAATCTTT
TACAGCCTTTTTCATGCTCGAGGCATTGTCAGTCACAATAGTAACTATTTTGTCGAAAAT
GTTCCATTCTGTTAAAATAGCTCGCAAAGCGTTTGCTATATTTAACGACGTATGCTGGTC
GGCAAGTTCAGATGTTGATATAACAAGCGATTGTAATTTTGAATTTTGAATGAAATGAGC
AGTAACACTAATATAACTTTTTTGACTATCTGAACTCCAAATGTCCGTTGTTAGCGCGAT
ATGTTCTACATCTTGTAATTTTTGTTTTATTTCAGAACTGCATATGTTCTATTTTTCTTC
CAGCATTTGAGATAATTTTTTTCTTGATGGCAATACATAATCAGGATTTATTTTTTTTGA
ATATTTTATAAAACCCTCATTTTCAACAATTTGTAGGGGTTGCATATCGATGGTTATAAG
ATCTAGTAAGGCTTCATCACATGCTTTTTGGTTTATTTTATAAGGAGCAGTTAAGCGCAT
CTGTCGCGCCCGCTTTGGAGGTGGCTGAAGAGGCTCAGGAACAGAACCGACGGTATTATT
CTCCTCCCGATTCTCCGACACACAAACACTGGACAAACTTGGCATTGGCAAGTTAATTCT
CGAAACCTCACGCTCACTACTTGCACATTCGTTTCTGGGTAAATTTGCACCAACGGTTTC
ACTATATTGAATAATATGTTTTCTTTTTAAATGGTTCACTAAAGTAGTGGTATTTCCACT
ATATTTATACTCACAGGAGCATAACTTACAAACTACTTTAGTGCCGTTTTCAGTTTTCGA
AAAAAACTCCCACGCAACACTTCTTTTATTTCC
>TEdenovo540_ClassII_TIR_hAT
TGTGACCAGGCCCCTCTTCTCCACTGGGCACAATGGGCAAGTGCCCAGGGCCCCGCGATC
GAATGGGGCCCCCTAGTTCCTGCCAGATTACCAAATGATAACCGACATCCAACCAATAAA
AAATCTGATGATAATGACCAATTAAAAGAATGATAATGAACATTTAAAAGAATACTTAAA
AAATGTTCAGAGTTAAAATGAAGCACCTAACTGTGTACAGAAAGTATAAAACCTATTTTT
TAAACTTGTTTGAGTACTTTTGTGTTCCAAAACTCAAAAATTTCGCGCTCGCTGCGCTCG
CGCCCTACACTTTACGGTGATTTTCTCTAATTTCTTTAGACATCTTTTTGCGTCCCAAAT
ATCAAAAATTACGCGCTCGCTACGCTCGCGCCTTCTTCACTTTACAGTGCTTTTTTCAAA
CTTGTTTGGGTACTTTTGTGTTAAAAATCTCAAAAATTTCGCGCTCGCTGCGCTCGCGCT
TTACACTTTAGCGGTAGTTTTTCTGAATTCTTTACATCTCTATTGCGTCCCAAAAATCAA
AATTTTAAAAAATTATATCTTCGTTTTACAGTGCTTTTTTCAAACTTGTTTGGGTACTTT
TGTGTTAATTCTGAATGATTTTACTACGTGATTATATTTTGTCGTGTTTTTTTGGAAGGG
GATTGCTCAATAAGTAGCCCGCCCCGGGTGCTACCCGATGCTACGCCGCCACTGGCGGAG
AACGCTCCTTCTCCAAATTGAAACGAATAAAAAATGAATTAAGAAGTATAATGCTTCAAG
AGAGATTAACTAGTTTGTCGCTGATGTCCATAGAATGTGATATTCTCTCAATACCTACCA
TAGATTTTGAAGAAGTGATTAACGATTTTGCTCATCTTAAATCTAGAAGGGTGGTACCTT
TGCAATCAACATAGAGTTAATCTAAGGATTTTATGCTAAGCGAGTTACTTTTGTAGATTA
TTTTTTATACATAATATCCTATTTTTTATAGTTAGTAACTAAATAAAAATAAATTTAGAA
CCTTGTTTGTCTATTTTCTTTATATATTATAACTAAATAGTGTTTTCTCAAGGTCATAGG
GGCCCCATGATCCTAATGTGCCCAGGGCCTCAAATAGTTTAAAGACGGCCCTGACTGT
>TEdenovo3003_ClassII_TIR_hAT
TTCTCTAGTCTCGACGGTACAACTACAGGCCCCAATACTTTTTCTGGCACATTAGGAAAG
CAGCTGGATAAGTGTCTTGCCTTTAAAATAGAAACATTTGAACCCATCTCCACCGAATTG
CCGGATCTGGATATTGATTTGTTGAGCACCGATCAAAAATACCTTTATCAAATATGTTCT
GCTATTTCAACTGGTACAGTTCCACCAAACTTAGCTAACAAAGATCCAGGAAAACTAGCC
CATTCTCGATGGTTAACTTGTGCTAACAGGATTCTTCGCTTGTATATTGGCACAGCTAAA
CCGACAAATAATTTGAAAGAACTGGCCACTTTCATCATGAAAGTTTACGCACCAAGTTGG
TTCGATATCAAGTCAAAATCCTCTTGTAAATTTGGTCCGATTCACATCTTTAATATGGTT
AAAAGAAGTATGTATTTGCGAGATGACTTAAAAAGTATTGTCTTAAATACTATTCAACGA
AATGCTTTCTTCGTGCACCCAGAAAATCTATTGCTGGCTATGTTACAAGACGATGATCAA
CAAGTTCGAGAGCTGGCACTTCGAAGAATTTTAAAGGCAAGAAAAAAGGACAAAGGCAAT
AAAATTCGTGATTTCCAGTTACCAGAGCTAAAAACAGATGCAACAAACTATTATGATTTG
ATAGACTGGTCGAAAGAGAAGATAACGGAACCTCCTGTAACAATGAAATACAGCGAATTG
GAAATTACAACAAAAATTGCATCTGGAGGTAAATTATTTGATATCGAGAAGTACCCTTGC
CACACTCAAGCAGTCGAAAGGTGTGTCAAGCTTGTAACGGAGGCTTCAGCATCTGTTTGT
GGACCCGATGCTAGAGATGGTTTTATTCGTAATAAAATAAAATCCAGGCAAGAAATACCA
ATTTTTGACACAAAATCTCAGTATTTCCGTCAAACAGAAGACTCTGGGACTTCAGATACT
GTACATTAAATTGTTATTTTAAAGCCATTTCATGTAGTTATTTAGTGTACTTGTAGTTTT
AAGCATTTATTCAGTTAAATTTACAGTTTTATTGTCAGAAATAAATGTTTACTTGTAACT
CTTCTTTTTTCATTTTTTT
>RepeatMasker28310_ClassI_LINE_Jockey
TCTAAGATATAAAGACATGGCAAAGTAAGTATCTTATATTTTTCGAAGCAAGGAACGCAA
CTATCAGTAGGTTTGATTTTAAACATAGAACGTATGCATCTCTTTTGGGCCTTGAATACC
ATTTCCCGTTCTGTAGAGTTGCCCCAGAAAATGACTCCATAACGCAGATGGGACTCTGCT
AGACCATAGTAGGCTGTCAACAATGCCTCGACACCTACTATAGATGACAAAGTGTGCAAG
GCGTAAGCAGCTTTACTAAGTTTCTTGCATAAGATTTCGGTATGCGGTTTCCAATTCAGT
TTTTTGTCTATGTGAAGCCCTAAAAATTTTATTGAATCTACTTCT
>TEdenovo3846_ClassI_LINE_Jockey
TTTGTCAGTGAAAACGTCAGCGAACATCTAAGTTACATTATAAACCTATGCATAAGTGAA
GGTGTATTTCCTCAAGACTTAAAAATTGCTGTTGTGAAACCGTTATATAAAAGAGGCAAT
AAAATCTTAATGGATTCGTACAGACCTATAGCATTAGTACCGGTAATCTCAAAAATTATA
GAAAAATATATATATGGAGAAATGTGTAAATACTTAGATAAATTTAACATAATAAATAAA
CATCAGAATGGATTTCGAAAGAACAGAACAATAAATATGGCGCTGTATGATTTTCTAAAT
GACGTGATGCAAAGTGTGGATAAAAAAATACCCGTATCATCCATATATTGTGACATGACC
CAGGCATTTGATTACGTAGATCACGCTATTCTGCTTGACAAATTAAACGCCTATGGAATA
AGAGGCAATATACTAAATCTAATTAAATCATATTTAACAAATAGAAAACAATACACAACA
ATTTCTAGAGTTGATCCTAAAACTAAGAAAGAAATAACATATAATTCACATTATCGAACA
GTTTTATATGGGGTTCCACAAGGAAGTGTACTTGGTCCCCTATTATTTATAATCTATATT
AATGATCTACCACACATTACAAGTCATCATATGTCATTATTTGCTGATGACAGCACAGTT
ACCATCCACTGTACTAATAAGCTCAACTACGAATGTGATATAAATAATACTCTAAAATCA
ATAGTTACATGGCTAGACAGTAATAACCTTAAAATAAACATAGAAAAAACTAAAATCATG
CTATTTAATCAACGCAAAAAGCCAGATGATCTAAATATTCATTATAAAAATAAACCAATT
AATCGAGTCGGCACATCTAAATATCTAGGCCTGATAATAGACGAGAATCTAAATTGGAAG
GCTCATACTGAAGGTCTTAATAAAAAAATTAATAAATCCGTCTACGCACTTTATAAAATA
GCACCCGTCCTTAATACAAATGCACTAATTACTTCTTACCACGGGTTAGCTGGCTCACTT
TTGCGTTACGGTATAATTTTTTGGGGTAATTCCACAAACAAAGAATCAGTCTTTAAATCC
CAAAAAAGGTGTATCAGAGCAATGTTTGGTCTGGAAAGCACTGAATCTTGCAAACCATAT
TTTATACAAAATAAAATTCTTTCACTGCCGTCATTGTACATTTTTGAATGTGCAGTATTT
GTTAAGTCCAACGCACATCTTTTTGAAAAATTAAGCGATGTGAATAATCGCAGTAGAAGA
GATAAGACCAAATTACGTGTGAGGGGGTCCAACACGACGCTTATGCATAACAGCGTATTT
TGTACAGCACCTATAATATTTAATCGTTTGCCAAGCTCCTTGAAGGATCTTAATGTAAAT
TTATTTAAAAAACAATTGAAAAAACTATTGATAAAAAAATGTTATTATAGTTACTCAGAA
TTTTTAAAAGATAAGTCTTTGTAATGTTGATATACATATATATACATTTAATTTTGAATA
ATTTATTTCATGTTCTTAATTGCTTTTGTAATCACTATCTTTCGTTTATTTCACTTTTAT
ATCTTAGGTTTATATAATGTGTGTTTTTACAATTAACAACAGGACCTTTATTCGGTCTGT
ATCATAAATTTGTACACCTGTTCCAGGTAGAATATGATGATTCTGTTAACTATTGTGTCA
TCTTGTATACCTACTCATATTCTGTGCAAATAAATTATTCTTATTCTTATTCTT
>TEdenovo170_ClassI_LINE_Jockey
ATCACATAGAAGGTTTATGCAAAAAAGTAAGTAGTTCCGCTTATGCTCTCTATAAGCTGA
CCTCTGTTGTAAACGTCGACGCTGTTCTCACCTCCTATCATAGTCTTACGGCGTCAATCT
TACGATACGGGATCATCTTTTGGGGCAATTCCACAAATAGTATTATGGTATTTAAAGCCC
AAAAGCGATGTGTGCGATCGATGTTTGGTCTTCAGTCAACTGATAGCTGTAAGCCATATT
TTCTCAAGCATAAAATCCTGACACTTCCGTCACTATATATTCTGGAGGTATCAATATTTG
TACACAAAAATCCTCACTTATTTCAACGCATGTGTGATGTAATAAAACGCAACAGGCGCA
ATGACAATAGGTTGTGTCTACATAGTGCTAAAACAACCCTAATGACCAAAAGTTTGCTCT
GCATGGCCCCAAAAATATATAATAAATTACCACAAAAAATAAAAGAATATGACTTGACCA
CATTTAAACGAGCACTTAGAGCCCTCTTGGTCAAACAATGTTACTACACCATTAATGATT
TTTTAAATGACAGTAACTTAGAAACACCTTGACATACGCACTGTTCTCCTAGTATTCTTT
CTTATGTTTTAAATTCATACATTCATACGCCTTCTGAGGCAGATTTTGGTGGACCTAATT
TTACTAAAATTGTGAACATATTTAATACCCAAAATGTATATGAATAAATAAATTGATTTG
ATTTGATTTGATTTGATTTGATA
>RepeatMasker99966_ClassI_LINE_Jockey
CCAAACGTACGGGGGGAGAGGAGAAGTAGTTATTAAGGGCACCCACGTCAGTGTCCCCAC
CAGCAGCGCAAGCAGCCTTACCGATGCCAATAGTTTTGAGAAATTTCCATACCTCAGAAG
AGTTACGGTTATCGAGAGAGTTGTGGAAGTAGCGTCTCTTTGCATCTCTACACATTCGAC
TGCAACGGTTACGCAATGTCTTGTAGGTAATGAGGTTGCGTTCAGACGGACTGCGCTTCC
ACCTACGCTTGGCTCTGTCTCGACTGGCCATCACCTCCCTTATAGCAGGAGTGAGCCACG
GAGCAGGAGCATACTTAACTTTGACACGGCGGAGTGGAGCATGAATGTCAAAAAGTTGCA
ATAACTTACAATTAAATAAACTCACCATTTCATTAACGCAGGTACTCATGAATATGCTAG
ACCAGTCAATGCAATCAGCATCACGCTTCAATGCCTCCAGATCAATGCCCTTGTAATTCC
GAAGATACAGGTATTGAGGCTTACGCTTAGGAGGACGAATCCGATAGGATAAAAAGATTA
GATCGTGATAGGAAAAAGATGCTGAAATCTGACCATGAGAGGATACATTACTTGTCTTAG
ATACTACTATTAGATCCAGGAGAGAAGGAGTGCAGTTGGGAAAATGATGAGTAGCAGACA
GAGGTAAGAGACTGAGATTGAAAGAAGAAAGGAGCGATTGAAGTTTAAGAGCTCGCCTGT
CATTCTTTAATAAACAAGTATTAAAGTCACCTATCAAGACCACGTGTTCGTAAAGGGGGG
AAAAATCATGCAGGAGCGTGTCCAGTGAGCCAAAGTAATCAATGCTCAGGTTGGGGCTAT
AAAATACACCCAGGAGTACCTTAGTATGATTAAGAAGGACTTCGAGAAATAGGTGCTCTG
CCGATTCCGAGTACACTGACGGCGAAGCACTGATGATCTTAAAAGGTATTCCAGCCCTTA
AATAAATAGCAACACCACCACCCCCCTTCCCAGTTCTATCATTACGGATAAGGACAAAGC
CAGGCAGGGCATAGTGGGTAGACAAGAGAGAGGGCTTAAGAAAAGACTCGGATATCAACA
GAGCATCAAGATGAGCACTGTTAATGGACGCCAGAAGATCGGAGTAATGGCCAGGAACAC
TTTGAGCATTTATATG
>RepeatMasker18074_ClassI_LINE_Jockey
GATGATTTGAAACTATATAAGGTTATAGAGTCAACTGAAGATGTTAAATTACTCCAAGAA
GACCTAAACTCAGTTAATAACTGGTGCAATAAAAATAACATGTCCCTTAATGCTGATAAG
TGCTATCATATAACATTCACAAGAAAACACAATAGGCACAACTCCTCATATTCTCTTGAT
GGAAGAGAATTACAGAAAGTAGACAAAATCCGAGACTTAGGGATTCTTCTAGACAGCAAA
CTCACTTTTGTCTCGCACATTGACTATATAGTGGCAAGGGCCTCTAAATTACTTGGATTT
GTAAAGAGGACCTGCCAGGGGTTTAAATCTGTGCAAGCCTTAAAAATTCTCTACAATTCA
CTTGTACGAACTGTCTTGGAATACGCCTCACCTGTTTGGAATCCTTATTACAGCACACAC
GTAAACCGCATAGAAAGGATCCAAAAAAGTTTTACTCGCTTTTTGC
>TEHMMER2024_ClassI_LINE_Jockey
TCTAACTTAACGGTCCTTACACAAAATATTAGAAGCATCTACAGTAACTTTGATGACCTG
CAAATTAGTTTGTCACAGTTGGACTTTGATTTGGATGTGCTCATACTCACCGAATGTAGA
TTAACAAATAACAAACAGTTACCTCTACTTAATAATTATACATCATACTATACCACTAAT
CACCTAAACCAAAACGATGGTGTGGTAGCATATATTAGAAATAATCATTTGCCTACAGTT
ACTGAGATAACATTACTCCATGCGTCCGCTCTTAAAATTGATATGTCTTGCTTCACCATC
ATAGGTATATATCGTTCCCCGTCGACTGTATGTGCTGATAGTTTTATAAGTTCGATTGAT
AACCACCTGGCTGTTTGTACTCAGAAAAATATCATTATAACAGGCGATATCAACATAAAT
TTAATTGAAAAACAAAAAGAAACATCGAATCAGAGATCAAACAGACTTAATTATTTGAAT
ATGCTGGCAGTCCATGGACTTCTCCCGGGCCACTGCCTACCCACTAGGGAGCAAAGTTGC
CTTGACCATGTAGTACTGAAGATTGAAAAGACTAAGTATGCGGCTTCAGTGGCGGTACTA
AACACTACTATCACTGATCATGCCATGGTTATCCTCAACATAACTAGCAGCCAGTTTAAC
GTACAAAAAACAAGGTCTAAGTCTATAACTACTGTCGATTTTGAAAAGGCTCATAAATAC
CTTATTAGTATAGATATTGCAATTTTCAGTACTTACACACTTCCAGAAGTTTTCGCAACT
AAATTAGTGGAAGTGATCAGGGAGTCCCTTCATTCAAATTCAAAAACTAGGATTGTTTCA
TGTAGTAAAAGAACTCTAAAGCCGTGGATTACTCCGGGTGCAGTAAAATGTACTAGACTC
AGAAACAAAATGCAGCGCCAGACAAGAATCGACCCTTTTAATTTAATTTTAATAATAACA
TATAAACGGTTTCGTAATTTCTGCTCCAATTTAATCAAAAAATTAAAACGACAGTACTAT
AAAAAACAAATATTAAATTCAAGTAAAAATCCCAGACAACTTTGGTCAACTATAAATGAA
ATCACCCAATTTAAAGCACCCAAAACTTCAAATACTCACCTCCTTAAGATTACACCTCAA
CCTTTGGACTCCTTAAATCGTGTCAATTCATTTTTCGTTACCATAGGTCAATTTCTAGCT
GAAAATATTATAACCCAACATGGTTTACCAGTAATCACTGCCTCATATTCTAATTCCTGG
ACATCCTCTTTCCTACTAACCGAGACTGATCCACAAGAAGTGGACAGTGTTCTCATGAGT
CTTGACTCTGAAAGCGCACCTGGATACGATGGTATACCCACACGATACCTTAAGATAGCG
AGAGATTTTGTAGTTCCACTCATTAGCCAGCTAGCTAACCTCTGTTTCAGAACAGGAGTT
TTCCCTAGAGTGTTCAAACGCTCTGAGGTTACTCCTGTGCACAAGGGTGGAGACGTAAAC
GATGTCAACAACTACCGACCCATATCCGTACTACCCGCCATCTCAAAAATATTAGAAAAA
CTTATAAATAAAAGATTAATTAGTTTCTTAGAGAAATACAACGTTCTTTCAAAGTCACAA
TTTGGATTTAGACGGGGT
>RepeatMasker18022_ClassI_LINE_Jockey
ACTAATTGACCAGAGTGATCAGAATCCAACACATTTAAAATTTGTTTATTTAAAGGTTTT
AAGTTTGTGAAAATGTTGTCTATACATGTAGCACTAGTGCTAGTTATTCTAGTTGGCTCG
AGAAATGTACTGTACAAGTTGTATGATTTAAATAGAGTTATAAAATTATTAACAATAGCA
GTATTTTCCAGTATATTAATATTAAAGTCTCCACAGACGACAACTGTTTTATAAATAAAG
AACAGA
>TEdenovo2574_ClassI_LINE_Jockey
TACGTAGTCACTTGGAATACGCGTCACAAGTCTGGAACCCTCAGTATGAAATATATAAGT
CTCGTATTGAAGCTGTACAGAGGAAATTCCTTAGATACTTGGATTACAAGGCACGGCAAT
ATTCCGATGATTACAACCACCGTTGCAAAAGATATCACTTTCTACCGTTACACTACAGAC
GTGATATTAATGACATTTCATTTTTCATTAATATAGCCAATGGGTCGATCGATTGTCCTG
AACTATTATCCAAGTTACACTTGCGTACTAACCTTCTAGGGCTCAGGCGTAGGCCACTTA
TGCAGATTGCTTCTGTTTCTACTAACTATAGAAAAAATTGCTTTCTCTTGCGTGCAGCAC
ATGCATTCAATAATATGCCAGAAGACTTGGATGTAGATCTCTTTTGCACAAAAGCTCTCA
CAGTGAAACGTTTATTAGCGAATATTTTTTTTAAAGATTGACTCGCGTCTATAAATGTTG
ATCTTTAATATCCTTAATGCGTTGCCAAAAACTATACCTACATAATTATATATACTTTAA
TGTTACAAAAAAAATTGTATCACTTAATTGTTAATGTTTAGGTACTCTTTTTTTTTCCAA
AACTGTTGTTATATGAGGTCTACGATAGTTATAAGTACTATATTATGTCTTTTATTGGCG
GAAGCTTGTTGTTAGCAAATTAGAAATATAGTAAGTTATTAAAATTGTCATTAGTCTGTA
AGCTTTCCTAAGAATAAATAAATAAATAA
>RepeatMasker1160_ClassI_LINE_Jockey
TGACCATACATATGGAAGGTCATTTACATAAGCTAGGAACAGAAATAGACCCAGTATAGC
GCCTTGAGGCACGCCCGTTTTAACTTTTCTTGAAGATGGTTGAGTCGCAGATTTCCACTT
TTTGTTGTCTTTTGGATAAGTAAATTCGGACAAGTTCGAGAGATTTTCCACGAATTCCGT
AGTGTCTCAGGTTAGAAATTAGTGTATCGTGGTCCACACAATCAAATGCCTTGGAGAGAT
CACAGAATATGCCGAATGCCGATGGCTTCTGCTAACTCTCCCAGGCTTCTATGGTTTGTG
TGACTAATCGGGTACTGGTGTCTATAGTGGACTTACCCATTGTAAAGCTGAATTGACGGC
CGTGCAATATACCATTTAAGTTGAAGTGGTTTAACATCTGATCAAGCATGATCCTTTCGA
ATACTTTGCTTAGAGACGGGAAAATAGAAAATAGAAGTAGGAATGTTAATAGTCCGACGC
ATTTTTCTTACAACCTGCCTTGAATATTGGAATGACCTTACTGTTTCATCACATCAGGAA
AGGTGCCATATTCTATACA
>RepeatMasker38994_ClassI_LINE_Jockey
ACTTCTTAAGCAATTGGATATAAATAAATCTTCTGGCCCAGACAATATCTCCCCGTTATT
TGTCGCGAACTGCGCTAAAAGCATCTCTGTTCCCCTTTCTCTCCTGTTCAAGCGATCACT
TGACACTGGTACGGTACCTACGATCTGGAAGTCGGTATATATAACACCGGTACACAAGAA
AGACTCGAAAACTCAGATTGAAAACTATAGACCAATCTCAAAGCTGTGCGTGTTTGCTAA
GATATTCGAGAAAATTATTTACAGGCAAGTTTACTCGGCACTTAAACTCTGTTTTAGTGA
ACAGCAGCATGGTTTTTTAAGAGGTCGGTCAACAACATCCAATCTTATCATGTGTAGTGA
CTTCCTATCAGAGTCAATGTCTCAAAGGTCTCAAGTCGATGTTATATATACTGACTACAG
CAAATGTTTTGACCGAATAGATCACGTTATCCTAATTCAAAAACTTCTCTCTATGGGTAT
AAGAGGCAATCTTTACCGTTGGTTCACATCGTACGTTCAGAATAGATGTCAAACAGTCGT
TCTAAACGGTTACTCCTCTAGGGCTATGTGCATTCCTTCCGGGGTTCCGCAAGGTTCCTT
ATTGGGACCCTTATTGTTCAATATTTTTATTAATGACGTAGAAGCCTGTTTCCGACATTC
CAAAATACTGTTATATGCAGACGACATGAAGATTATGAAACAGGTCTCCACAGTAGAAGA
CGCTATTTTACTTCAAGAAGATCTTGATAATTTTCAAAATTATTGCGCAATTAATAAACT
GGATTTGAATGTTTCTAAATGTTATGTTTGCTCTTTTACTAGGAAACCAAATCCAATTAA
CTTTAATTATACTCTGTTGGGTACCCCGGTGAAAAGAGTAAATGTTATTAGGGATCTAGG
AGTGACTTTTGACTCAAAACTTATCTTTGGCGTACATATTGACAATGTAGTTAAAAAAGC
TTCTAAAGCATTAGGTTTTATCCTCAGAATCTCATCAGAGTTTAACAGCATCAAGACTAT
CAAAATATTGTATTGTTCTTTTGTTCGTAGTCACCTGGAATATGGCTCTCAAGTGTGGAA
CCCTAACTATAATATTTACATTAATCGTTTAGAGAGCATTCAAAGAAAATTCCTAAGGTA
TGTT
>RepeatMasker20258_ClassI_LINE_Jockey
TGTATATTGTATAATACCTACATAAACAATACGTAAATAATGAATATATACCTACTAAAT
AATATATACCCAAAAATAAAATAATATATACCTAGATATATATATAAATAAATAAAATAA
CTATGATGCAATGGACAGATAATGTTCTTTAACTTTTCTCTTAAAAAGTCCAACAGTTTG
GCAATCTCTAATCTCATGGGGAAGGGAATTCCATAACCGAACAGCGTGAACGGTAAAGGA
ATAGGAATAGAAGTCGGTGGAATGGGAAGGAAATTTTAGAATTGTTCTAAGATGTGACCT
GCAAGGCGCATCATTAGGACGGATGAAGGAAAACCGCTCTCGAAGGTACGAAGGAAATTT
AGGGTTATATAGGATGTTGAATAATAAACACAAAATGCGAGTGTTCCGGCGAAGTCGAAT
TGGGAGCCACTTGAGAGTGCTGCGAAAGCTAGAGACGTGATCATATTTTTTAAGATTAAA
GATAAAACGTATACAGATATTTTGCAGACGCTCAAGCTTGTTTAAGAGCTCCTCGGTGGC
ATCCAAATAACAGGCATCAGCGTAGTCAATAATGGGCTGGATTAATGTTTGGGCTAAAGA
GATTTTGGTCTCCAAGGGTAAGAAGTTCTGGAGGCACCTGAGCGAGTGGAATGTATAATA
TACTTTCCGACTGACTTCAGCGACTTGAGCTGTCCAGGATAAGTTGGAGTCGATGATCAC
ACCAAGGTCTTTAGCCGTAGCACTAATATCAATTTTAACTCCATTAAGGCAGAGCGGGGT
TAAAACATTAAAATCTAGCCTACTCCGCATATTTCTGCCACCGATGATCAAGGCCTTGGA
TTTTCTAGGGTTGATCAGTAGTCCAAACGAACGCGCCCACTGATCAACTAATTCCAAGTC
ATGATTCATGGCTGACAAGGCAACTTCCGCGTCATGCGGCACAAAGTGACGATAAAGCTG
TAAGTCGTCGGCATAGAGATGGAAGTTACAGGAGATGACAGTGGTGACTGTATTAATAAA
AATAGAAAAGAGAAGAGGAGAGAGAACGCCACCCTGAGGCACACCCGTGACAAGTGAGCA
CCAATCAGAGAAAGAATCATCAAGACGAACCCGCTGCGAGCGCCCCTTGAGATAAGACTC
GAACCAGTCTAAAGAAGCAGAGGATAAATTTGAAGATCTGAGGATTCCAAGCAGAATATC
GAAGTCAACAGAATTAAAGGCGCTGCTGAAGTCTAGTAGGACAAGTATGGTAAGGGATTT
ATGGTCCATAGCCTGGCGAATATCGTCAGTTACTTTCAACAGTGCTGTAGAAGTGCTATG
ACCAGGTCGGAAACCGGACTGAAAAGGGCTAAGAAGATCAATTTTAGAAAGAAAGCTAGA
AAGTTGGCAATGAACAATATGCTCAAGAACCTTGGAAAGATACGGAAGGATAGAAATGGG
TCTGAAATCGGTCAATGATTCAGGATTCTGTATTTTAGGTAGGGGGATAATGTTAGCTGA
TTTCCAGGCATCAGGGAAAGTACAAGAAAATAATGAAAAGTTAAAAATGTGAGTCAAGAC
TGGAAGGACAGAAGATAGGATTGGATGAATCATTCTTGAGCATAAATTATCATTACCTGC
AGCAGTGGAGGAGATAGCAAGAATAGCTTTCTTAACACCCTCCTCATTTACTGCATCAAA
TTTAAAAGGTGAGCACAGCGGCTTCGGCAAGCAGTCAAGCCTATTCAAAGTAGAGGATTT
GACGTGCGGATCCAAAATAATAGGGGGTTGTGAGAAATAAGTGTTTAGGGCACACACGTC
AAAAACACCACTAGAAACAGCATGAGACTTGCCAATGCCGACAGATTTGAGGAATTT
>TEdenovo3826_ClassI_LINE_Jockey
ATGATAAGAAAAATTAACGTTATGCTTGAACTATACTACTATAAAATTATGATTATATAA
CAAAAAAACACAAAAAACAAATGATAACTAACATACAAAAAAATAATAAAAATAAAAATC
AACATGATGCAGTCTGTCTCAGACACAATTTCTGAACGAAAAAAAAACCTTAATCTGTGC
ATGTTTGATTTTGACATTACGTGCGTGCAATACAGTGACAAGTGACAACGACATTACAAT
TTACATCAACACTGCAACACAAGATTTAATTCTGTGATCGATACATGCAACGATAGAATT
AAAAAAAAAAAAAAGTTGCATTTTAATTACCTAGTGAGGGTACAGAATTAAGAAATACAA
AAAGGACGAGAACAAACATGACCATGCAAAAAACTACTTTACTAAGAAAATCTAACCTAA
CAACTAGTAAGTACCTTCACTAATTTTATATAAAAAAAAAAAGAGAATGAGATAAAATCG
ATATCCAAGAACTATTCATTACATACGGTGTTATTTGCATTCCAGAAGGTCTCAAGCAGT
CGACGAGGGCGAAGACTTAGTGGGGTACTTGTCCAGGAGCGGCTTTAACTCGTCCATCGA
AGTAATCTTGTGGCGAGTTCCGTCTGAGGCCTTAACAACAATCACGCCGTCCTCCGTCCA
ACATGACCGCATTCCGAAGTGCTGCCGTGCCTGAGTGAAGACGGACTGCCTAGTCTTCGT
CAGAAATTCCTTTACTGAGATTTTGGACCCCTTCAAGCCAGTCTTCGCTTTCCAAATCAA
AGATTTTACCTCCAGATTAGAGAATCTCACAAGAATGGGCCTCGGGTGATCTTTACCAGG
ACTGCCAAGCCTGTGAGCAACTTTAATGTTCGCTGCTGTGATGTTTCTCAGAGCCAATTT
ACTGCTAAGAAGATGGATTATTTTGGAAGAGCAGTCTTCCTTCTCAGCTTCAGGAAGTCC
TTGAAAAATTAACGCCTTCCTACGGTGTCTCATCTCCAGCGTGTCAATGTGTGAAACACA
CTCAGCAATTTGCTTACGCAGCAAACCCAACACACTGTAGATCAGTTCCCTGAAGGCTCG
GAACTCCTCTGCAACCTTGGCCACCGTGTCCTTCACCGGACCCGCTGCTTGAATTTGGGC
TCCGAGTTGATCCATTTTCTTGGTAAAATGTTCCTCAAGGCTCTTCTGAATGGACAAGAT
CTCCGATAACTGTGACATAGTGGTTGTGCTTTCTGTGACTAAGTAGATGTGATGAAGGTG
ATGTGGCAGGTGATATTTTTACACAACTATTACATATATGTTATGTAAGTAAGTAATAAA
TTAAATTTATTTTAACAAACTGTTAAAATACTATTAAATATATTTTAAAACACTCAGAGC
ATCTGAGACACGTATTTACTTTTCGTT
>RepeatMasker28311_ClassI_LINE_Jockey
ATTAATTTCATTTTCATGTGTATCAATATTTTTGCATGGAATCGTTATGGTGCTGTCATC
GGCGAACAGTGTCATACTTTGTGGAATGTTTCTCGGAAGGTCATTTATATATAATAAAAA
TAAAAGAGGTCCTAATACACTCCCTTGTGGCACGCCATACAAAACCTTGCGTTCAGTAGA
TGCAAAAACTGTTTCATGTTTACTTTTGTTGTTTATTTGATTTATATTAGTTATTTGAGT
TCTGTTATTTAAATAAGATTTAATGAGCTCATTGATATTGCCTCTAATTCCGTAATCTTC
AAGCTTATTTAGTAGTTTATCATGGTGTACATAGTCAAATGCTTGAGTCATGTCACAAAA
TACGCCGCAGACCGGTTTCCTTTTATCCATGTTACACGTTATATTATACAAAAAGTCGTA
GATAGCCATATTAATCGTTTTACCAACTTGAAATCCTTTCTGTTCTTCACATATAATATT
GTGTTTTTTAATAAATGAATTTAGTTCCTTATAAATGTACTTCTCAAAAATTTTAGATAT
TATGGGAATGAGTGATATAGGCCGATAAAATTCCATTAGCTCCTTGTCTTCTTTCTTAAA
TAGTGGCTTGACGATAGCAACTTTCAGAGCATCAGGATACACTCCAGCGCTGATA
>RepeatMasker14265_ClassI_LINE_Jockey
TTACATACAAGTGCTGGAAAATAAAATAGATTACCTCGAAAAATCGCAAAAATGTACTTC
AGTTGAAATCAGAAATATACCACCTAATCAAAAAGAAACTAAACTAGATCTCCTGAACGT
AGTAAATAAAATTGGCACCGCTATTAATTTGCCTATTCCAACAGACGGTATTAGAGATTT
ATATCGGATCAACACAAAAACTGAAGACAACAAGCCTATCATCGTTGATTTTACTTCTGT
AATCACTAAAGAACGTGTACTTGAGCACTCCAAGAAATTTAACAACCAGCATAAGAACAA
TAAACTAAATAGTACTCATCTGCATATAAGTGGCCCATCAAGGAATGTTTATATATCTGA
ACACCTTACACCCAAGGCTAGGAGACTATTTTTCCTGGCGCGAGACTTTACCAACTCCTA
TAATTACAAGTATTGTTGGACTGCTGGTGGCAACGTATTCATCCGTAGAAAGGAAGGTGA
GCGCCATTTACGAATCAGCA
>TEHMMER3822_ClassI_LINE_Jockey
TTTCCATGTTAATTGACTGTCCACTATTATACCCAGAAATTTTGCTATGTTAGTGCTATC
AATGGTTTGACCGTTATAGTTAATGTTTAGGTTTAAAGGATGAATTCTTTGATAAAAGTG
CATAATATTTGTTTTGCTGAGATTTATCACAAGATTATTTTTGTTGAGCCAATTAATTAT
TAATTTAAGTGAATTATTTATTTCATCTTCATATATTTCTCTATTGACACATTCTATTAG
GACCGTACTATCGTCGGCAAATAACACGCAAGGGTAGCTGATGTTGCGGGGAAGATCATT
TATATACAGCAAAAATAATAACGGCCCTAGAACGCTGCCTTGCGGCACGCCATATTTAAT
TTCTCTAGGATGAGATAAGTATTTGATTTCTCTTTTGGATTTGACGCATACATTAGATAT
TTCGGTATATTGAATACGTCCGCTTAGGTATGATTTTATCAGGCTTAAGGCATTCCCTCT
TATACCGTAAGCATTAAGTTTGATCAAAAGCGTTTCATGGTCTACAGTGTCAAAAGCTTT
TGTCATGTCGGTGAATATGGCGCAAATTGGTATTTTTTTGTCTACATTAATCAATATTTT
ATTTATTAGGTCATATATCGCCATATTAATATTCTTATTCTTTCGAAACCCTTTTTGTTC
ATCACAAAGAATATTATATCTTGAAAAGAAAGAGTAAAATGATTCATAGATAACTTTTTC
TATGACTTTAGAGAAAACGGGAATTAAGGCTATGGGTCTGTAATTTGTCGTTTCTTCTTT
ATTATTCTTCTTGTGAAGTGGTTTAATTATTGTAGTTTTAAGACTATTGGGGAAAACACC
GGCTGATATGCTTGCATTGATAATGTGGCTCAGAGGATCAGCTATAATGGTAGAAACAAA
TTTTATGACGTTTGTTGAGATACCGTCATAACCAAAACTTTTCTTGTTTTTTAAGGATCT
GATCACTCTTACAATGTCGTGGGGAACAGTAGGGGCCATAAAGATAGAGTGAGGGTTACT
TTTAATTTTAACAACTTCTTTACTTAAGTTCGTGGATGAGGAGACTTGATCGGTAAAGAA
ATCGTTAAACGTTTGGGCTATTTCCTTAGGGTTAGTTATTATTGCACCATCTTTTTTTAT
ATTGGTTATGGGTTCAGTTATAGATTTTGAGCTATTTATTATTTGCCAAGAGGTTTTGGA
TTTATTTTTAGAATTTTTTATTAGATAATTGTTTTGTGCTTTCTGGGTCAATTTGATAAT
TTTTTTAAACCTGTTTGAATATTGTTTAAATTTTATTTTATTTTCATTTGTAGGCCTAAG
TCTTTGTACCCAGAGCAATTGGCGTTGCTTTTTGCTGCAGATTCTAATACCTTTAGAAAC
CCATTTGATCTTCTTTTCGGAACGTAGTGTCACTGTTTTTAATGGGAAGCATAATTCATA
CAGGAGCAGAAATATTTCTAAAAAATTATCATATGCCTTATTAGGGTCGTCCGTGCTATA
AACGTCTGAAAACCGTCCGTGTTATAAATGAACCATAAA
>RepeatMasker55053_ClassI_LINE_Jockey
GCGGCTGATTCCCATACTTCAGTCATATACTCAAGGTGTGATTTTACTAACGATTCATAG
ATAACATTGCGCACTTGATATGGTATTCAATGTGCTATTTTGCGAAGGGCTCCCAGTAGT
GATGTTAACTTTGTGCGGATGTGATTGATATGGAGGCTCGACGTTAGTTTGTCATCTATT
CACAGACCCATATATTTTTCTGCGTTTGAGCGTTTTATTATTTCGTTATTAATAGTTAGC
GGTGTGAATATGTGTCTGTTTATTTTTGGCAGTAAAAATCATTTAAAATGTTTTTGAGGC
GTTCACTGTAAACAAGTTGCATT
>TEdenovo1368_ClassI_LINE_Jockey
ATCAAAGTCAAAGTCAAAATCATTTATTAAAATAGGCTAATACGATTAGCACTTTTTAAC
GTCAAAATTTTACATGAATGACAGCACCCCCAAAACGCCCCCCTTTCACCACTTCCTAGT
GTTATGGCTGGAAAGAAGAAGCGGTGAAGAACAAACTTCCCAGCAACACAGCTGTCTATT
ACAATTTAATTATTATTAATTTATTTTACAATTATACAATTCAATTTCAATTTCATCAAT
TATTAATTTAAAACACCGAAAAATACAAAATAAAATAAAGCACTTTTGTTCCACTTCAGA
GCTGCCATCTGCGTTTATCTGTGAAATAATCATTAACATTATAATATGCCTTTTTAACAA
GAATTTCTTTGATTTTGTTTTTAAAAGAACTGTCCGTTAATTCCAACAGATGAACCGGAA
TTCTGTTATAAATGCGTACACAAAGCCCCACAAATGAACCGTGCACCTTATGTAGACGAT
AATTAGGTGCGGTTAACTTATGTTTATTTCTAGTATTAAAATGATGTACGTCGCTGTTTT
TACTATATGAATCTAGGTTTTGCCTTA
>RepeatMasker51527_ClassI_LINE_Jockey
AGATATAGTTGATATGTCAGTGGAACATAATATTGAATTGTCCTGTGTTGAGCTAGATAA
GCATGTGTTAGTGTGTGTCTACAGACCACCGCAACACCAGAATCTTTGTGTATTTGACTC
TGTCATGGAAGATGTCTTGAAAAAAGTCAGTAGCAGTAGTAAGTCAGTCATCATATGTGG
TGACTTCAATATTAATATTTTAGAAAATAATATTATAAGTTCGAGTTTTTTAAATCTTTT
CAAGTCATTTAATTTGCATAACGTTTTTGAAGAACCTACTAGGGTAACACCAACTACTGC
TACTTGTATAGACAATATTTTTTGCAGCTGTGAG
>RepeatMasker10236_ClassI_LINE_Jockey
TATGTGACTTTTTAGTAGTTTTTTAAATCGGACATATTTTTTTTCTTTTTTTATTTCTGA
TGGTAATTTATTATAAATTGTAACACCCTCAAACTCCAAGTTTCTTTTCCCATAGTTAGT
TCTAGGTGGACGGGTAACTAAGTAACTAGCACGTCTTAGGTTGATCTTTCGGGTTTGTTG
TTTAGTAACGAATTTTATGTTAGAGTGGATTTCCTTATTTAATATTTTACGTATTAGAAT
ACACGTGTAGTATATGTACGTTTGTTTAATATTCATTATTTTTGTTTCTTCGTATACCTT
TTTAGTAGATGTCCGAAATTTATAGTTGAATAAAATTTTAATCAATTTATTTTG
>RepeatMasker52037_ClassI_LINE_Jockey
TCCTTTGCGCTAATTGACACCGACGAAAATGAAGTTAATGGTATATTAAATAATTTAAAA
TCTAATAGTGCCCCAGGTTGGGATAACATTTCAACAAAATTCTTAAAGTTTGTAGGAAAG
GAGATTGTCCCTGTGATAACCCACCTTGCAAACCTCTGCCTCCAACAAGGCGTCTTCCCG
GCTCCCCTAAAGCAGTCTATTATTACCCCGGTACACAAGGGGGGGGACAGAGACGATGTC
AATAATTACAGACCTATCTCGGTCTTACCAGCCATATCAAAAATTCTCGAAAAGATTATA
AATACCAGACTCACTAAATTCCTAAATAAATTCAACTTACTTTCTCCTTCCCAGTTTGGG
TTCAGACAAGCTGTGAGTACCGAAGATGCTGTAACAGCATTATCTTCTCATATAATTGAG
CATCTGGAGAAGGGAAACAAGTGCCTATCTATTTTTATAGACCTCAAAAAAGCTTTTGAC
ACCGTTTCTGTCCCCATCCTTGTGAACAAGTTATATAGTGCCGGAATTAGGGGTACTGCA
CTCAACTTGCTCAGGGACTACCTTTCCAATAGAAAACAAAAAGTAAAAATAGGGCTATAC
ACGAGTGATGAAGCAGAAATAACATACGGCGTACCTCAGGGTAGTGTTTTAGGCCCTACC
CTATTTTTGCTGTACATTAATGACTTATGCAATATTAAATTAACGAATGCCAGGGTCTTT
GCATACGCAGACGATACTGCGGTTATGTTTTCTGGTAGTTCTTGGCAAGACGTTAAAATA
AGTGCAGAGGTAGGGATTGCTTGTATAGACAAATGGCTGAAAACCAATTTACTAACATTA
AATACCTCCAAGACCAATTACATGTGTTTTAGTGTTAGTTCGAGGACACAGCCTAATGAG
GATCTCAACTTGAAGGTTCATACATGTGGAGACATAAACAGATCAAGCTGTAACTGTCCA
TGCTTAACTAGGGTCACTAAAACCAAATACTTGGGCGTGATGGTTGACCAGCTTCTCTCA
TGGTACCCTCATCTTGAACAGGTGACTGCCAGAGTTCGAAAGCTTACCTGGATCTTCAGA
ACACTTAGGCATGTGGTTCCTACTAAGTTGTTGAGGAGTGATCAGCAGCCTAGAAACCTT
CTTAATGAAATCTACTTTGCCCTAGCACAGTCTATTCTATTGTATTGTATCCCCATCTGG
GGTGGGGCAGCCAAAACTAGATTTATGGACTTGGAACGTGCACAACGAGCACTTATAAAG
GTCATGTACTTTAA
>TEHMMER1525_ClassI_LINE_Jockey
AGTAATCTCATTTGTAAGGTGGCAAGATCCCCATTCCCACTGGTTAATGAAGACCCACAC
CATCCTGCTTTGGAAGTTAATGTACATGATGTTAATCTAAATACGTTACGATCCCCATCG
CGAATAACTCGTATGTTCAGCAGTGCCGATTACGATTCCATTAATTCAGTTCTCTGTCAT
ATTGACTGGGATACTATTATAGATGAACAAAATATTAATGAATCTGTGTTTAAATTTTAT
AATGTTTTGGATGAAGTAATCTGTGATCATGTTCCAACTAAAATTATTAATAATACTAAT
AAGTACCCGGTATGGTATTCTTCAGCTCTAAAGAAAATTATTAAAGAAAAATTAAAGTAT
CACAAGAAGTGGAAATGTTATGGTCAGCATAGTGATTATTTGACTTTTGTACTCTTAAGA
GATAGGCAAAAAAGAGTTGCTAAGGAATGTTACGATAAATATATTAGTAATATTGAAAAT
AGAATAGCAAAAAATAGTAAACACTTTTGGAATTACGTGGCATCAAAAAAAAAGGATAAT
AATCTTCCTGACAGCCTTTACCTAAATTGTGTATCTGCCTCTGATGGAGAAAATATCGCT
GATCTTTTTAATACCTATTTTAGCTCCGTTTTTGAAACAGAGATTACAAACCATCAATTC
ACTTCTAATACCGTTAACAATGACACATCTTTAAATCTCAGTAAAATTGATATTTCTTTG
GAGACTGTTTCAAAATATCTCAAAAACTTAGACACAAAAAAAGGTTCTGGTCCTGACGGC
ATACCCCCTTTATTTTTGCATAGGTGTTCTAGAGCCTTATCAGTTCCTTTGTATAGGCTG
TTTAATGCGTCATTACGATTGGGCTCCTTGCCGACGATTTGGAAGCAACCTATTTTTAAA
AGTGGAGACAAACATGACGTTAAAAATTATCGCCCCATCTCGAAGCTCAGTGTCATACCC
AAGCTCTTTGAAAGGATTGTTTGTGATATAATTACACCTCTTATTAAACCTTTACTGATA
CCTGAGCAACACGGGTTTGTTAGTCGGAAATCCACTGAAACCAACTTATGTGAACTGATT
GAGAGAGTAACCGTAGCTATGGATGAAGGCTTGCAGGTGGATGTCGTGTATACCGATTAC
TCAAAAGCCTTTGACAAAATTTCTCATAAAGTTCTATTACATAAGCTTGAATACATCGGT
ATACATGGTGATTTACTTCGATGGCTGGAGTCTTATCTGCGGGATCGTAGCCAGGCGGTT
ACTGTCAAGGGCTTCTGTTCATCATTCATACCCATAACGTCTGGGGTGCCTCAGGGCTCG
CATCTCGGACCTCTTTTATTCAATATATATGTAAATGACGTTTACTTAAATTTTAGTAAT
TCTAACTTTTTATTATACGCTGATGATAAGAAAATCTATAAAGTAATAAAAAATGTAGAA
GACTGCATTAGACTTCAAAGTGACATTGATAATCTATGCAACTATTGTAGAAAGAATATG
CTTTTTGTTAATGTAAAGAAATGTAACGTGATTACTTACACTAGGAAAAAAAAGTATATC
GAATATGACTATAAAATAAATAACATAAATATTGACAGAGTATCCGAGGTGCGGGACCTA
GTAGTTCAGTTGGATAGTAAACTGCTTTTTGACGGCCAAGTGACGTCAGTTACTAATAAA
GCTTATCGTTTATTGGGTTTCATACTGAGAATTACGAGGGATTTCAAGCGTGTATCCACT
TTGTTGCTGCTCTATAAAACAATTGTTAGACCAATATTGGAGTATGCGTCTGTAGTGTGG
AATCCACAA
>TEdenovo2594_ClassI_LINE_Jockey
TTTTGTTAAAACATGGGTATATATGTTTACAAAACATAGGTATTGTTAAACATGAGGTGT
TAAAATTAGGTAGGTTAGAGCCATACATGTTTTGCCTGTAATTGGCGTACAAAATTTTTT
TACATAACTAGGCAGCTATATTATGTAGGTAGCTAATAACAAAGCGAAACGTCACAATAG
TTAGGCATCATTAAGGTATTCATTAACTGTATAAAAACATTTCGTAATCAGGAACTCTTT
TAATTTTAATTTAAATTTATTTAATGGTAGCTCCTTTATACATTTAGGTATTTTGTTATA
TAAAACAGGCGCTAGGCAGAATATGCTCTTATGCATCAGTGCAGTGTTGCATGGCACAAT
GCACAGTTTGTCATTGTCTCTGCGAGTACGGCTACTTATGTCAGCAAGGCGACTAAATAA
TTTTGGGTTGCTCTTAACAAATGTAACTACTTCATATATAAACAAAGAAGGTAAGGTAAG
TATTTTAAATTTAATGAAAAACGGTTTACAGCTATCAGTATTTTGAAGACCAAACATTGC
CCTAATGCATTTTTTTTGAGATTTAAATACTGTATCTCTGTTGGTCGAGTTTCCCCAGAA
TATTAGTCCAAATCTTAGGATGGAGTGAACTATGCCATGATAAGCTGTAATTAGAGCATC
AGTGTCTATGATAGCTGAGAGTTTGTACAGAGCATATGCGGAAGAACTAACTCTTTTTGT
AAGTTCCTCTGTGTGTGACTTCCAATTTAAGTTCCTATCAATGATAATGCCTAGAAATTT
CGTTGTAGTAACTGTACTGAGTGATGTGCCTTGGTAGTTTATTTGAAAATTTGGAGAAGC
TATACGTTGACTAAAATACATTATTTTTGTTTTGGCTAGATTAATCTT
>RepeatMasker102153_ClassI_LINE_Jockey
AAGATAGTGTTCTTTCAACTTGCGTTTAAACACAGCAACAGTCTGGCAGCTCCTCAGTTC
AGGCGGCAACTTATTCCACAGCCGTACAGCGTGCACGGTGAAAGAATAGGAGTAGAAGTC
AGTGGAGTAGGAAGGGATTTCAAGAAGGGATTTGAGATGTGTCCTGCAGGACGCATCAGG
TGAGCGGAGAAAGGAGAAACGTTCCCGCAGGTAGGATGGAGATTCAGTATTGAAGAGGAT
ATTAAAAAGAAGACACAAAATGCGAGTGTTCCTGCGAAGACGAATTGGGAGCCACTTGAG
TTCCTTGCGAAAGTGTGAGACATGATCATACTTTTTAAGATTGAAAACAAAACGTATACA
AAGATTTTGCAAGCGCTCAAGTTTATTTAAAAGCTCCTCAGTGGCATCCAGATAACAGGC
ATCGGCTTAATCTATGATGGGTTGGATGAGAGTCTGAGCAAGAGATATTTTGGTTTTCAA
GGGCAAAAAGTAGGTATTGAAGGCATTTCAGCGCATGAAAAGTGCAGTAAACTTTACGAC
TAACTTCATTGACTTGAGCTGTCCACGATAAGTTCATATCAAGGTTTTTTGCTGTATTAG
CGTAGTCAATCTGAACCCCATTCAAACTTAGAGGTGGTAGTGATGCAACATCTAGCCTGC
TACGCGTGTATCTGATCCCAATGATGACTGAGACTTCCTGGGATTCATTTGCAGCCCAAA
GGACTGCGCCCAATCACCAATCGCATCCAGGTCATGATTCATGTCAGTAACAGCAGCTAC
TGTATCTGCACAAGGAAAATGTCTGTAGAGCTGTAAGTCGTCTGCATAGAGATGGAAGTG
GGAAGAAATGACCTTTGTGGCAGAGTCAATGAAAATAGAAAACAGGAGAGAAGAGAGAAC
GCCACCTTGAGGTACACCCGCAGTGAGATTGCACCAGCCAGAGGTCAAGTTATATAACAG
TTTGTGAACGGCCTTTTAAATAAGAATCAAACCAACTTAGGGTGGAAGGGGAAATATTTA
TAGATTTAAGAATACCAAGTAGAATATCAAAGTTAAGAATAAAACATT
>TEdenovo3282_ClassI_LINE_Jockey
CGATCATTTCTTATTAGCTGAAAACCTGGTAAAGAATAGGAAGTAGAAGGAAGACACGGT
TTTAACCAGGATTCTGAAACAAGGATAGCATGAACATTCTTACAGTCTAAGTTAGCTAGC
ATGTCAGAGTAATGTGCCGGAATACTTTGGGCATTTATATGGACTACATTAAAATTCTTC
GGAACATCAGAAAACTGAGCTTCAAGAGTATCAGCAAGTGTGGGAATACTGTTGAAACTA
TCACTGCTACGAGCAGATAAAAAAGTTTCGGCGTCGCTGTCATCGTTAGAGTCTAGCATT
GACGATACTAAATATATATATAAATATAAAACTACAATATAATGCAATATATAAATACAA
ACAAACAAAAAATAAAAATAAAATGTAACATTAGTCCACCCGCCGGTTGTGTGTTTACAA
CATTGCAACTTGTTAAAACCAATAAAATTCAAAAACACACAAAAAAAAAAAAAACAAAAT
AAAAGAGCACTAAAATAATATTAGAATAATAAAATAATATAATAATATCCAAGTAGCCAG
AGAGAAAAAAAGAGAAAAATAATTCATTATGAAATTAAAAGTAAGTAAATGTAAAAGA
>TEdenovo303_ClassI_LINE_Jockey
TTTATTTATTTATTTTATTTATTTATTTATTTATTCAACCTTATCACTAACATTACAGAT
ATAATCCAATGCGTTAGTGAGGCACTTTTCTTACAAAATTAAACACATTCAGGTAACAAA
AAGAAAAAAGAAACACAAGATACACATTTACACCAAATAAAATTAAAAATTATAACAATA
AAATAATGAATTTAAACAATAAAAACAAAAGTACTATAAAACTAATCTAGGTAACATAAT
ATAAATAAAATTATCTTTGCGAGTTCACTGAACCGGCAAGAAAAAATGTCAATACTTTTC
TGGATTTCGTTAATAGTACGGATCGCTCGCGTGAGAGGCGTTTTGGCCAGAAGGTTGGTC
CTGGCGGTCGGCACTGCCAGCAGTGGCGGGCGCCGTCGTCTCTCCACATAGCGGTCCGGC
ACACTGAGACACAAGTACCGTAGTACTCCGGGATTGTGCTCCTTGCCACGGAGTAATTTA
ATTAAATACAGTATCAGTGTAAATTCCCGCCGCACCTTCAGCTGGTTGTACCCGACCATA
CCCAGCACGAATAATGTGGGGTACATTAGCGGGTACAGCGGATACACCCCGTACAGCCTC
CAGTACAAGTGGCGCGTGAACTTGTTCTGCACGCGCTCCAGCATGACAGAGTACTTGGCT
TCGTGTGGAGCCCATATGACACCACCATACTCCAAGTGACTCCTAACTAATGCGTCGTAT
AATACCTTTACTGTTGTTATATTCGTAAAGCCCTGCGACTGCCTAAGTAGAAAGCCTAGG
TTTCTGTACGCCTTCTTACATATATTAATAATATGCTCGCGAAATGTGAGCTCTGGAGTG
AGATTAAC
>TEHMMER997_ClassI_LINE_Jockey
AACTGCAGAGGTATTCGCACAAAGTTACATACTTTATATATGAACATTTTGTCTGGTTCT
TATGACGTAATCATACTAACTGAAACATGGCTAGTTCCTGGCATTCGAGACTGTGAATTT
ATTGACGATCGTTACCTAGTCTTCCGTTGCGATCGTGACCGTTCCGCCACTAATAAGCGC
GATGGAGGGGGTGTGCTGGTGGCAGTTCTTAGGACGCTGCGGCCAACAAGGTTTACTATG
CAGTTTACTCTGGCTGTGGTCGAACAGGTTGTAGTCCGATTGCCTGCGTCCCAAGCCAAT
AAATTTCATGTTATAACTGCTGCGTACATACCTCCACGGACAAGCAACGACATATACGAA
GAATACTTTGACATATTACATAGTGTTTTTAATGATTCCACTTGCGAGACATTTTTTATT
GTAGGCGACTTTAACATGCCTGATATTGACTGGCATGTCCAGGACAATCACGCAATTGCA
CACGTCACGAATCCTAACAGTCGGATCTTACTTAATTTTATGTCTATGATTAACGGCTCA
CAATTTAATACTGTTAAAAATAACTCAGGTCGTATCCTCGACTTGTTTATCTGCAACGAA
GATTGTCAAACTGTACCATGCGACGCACTACTAGAAGCCGATAGCCATCACCCGCCTTTC
TCTACAATAACTTGCCTTAACACTCAATTCACTCCAATGAAATGCCGGTCGATTCGAAGA
TATAACTATCATAAAGCCAACTATGACGCCATTAACGATGAGCTTGGTAAGGTTGATTGG
GATAAGGCACTCACTAGTCTCTCTTCCGAAATGGCTGTCGATAAGTTGTATGATATCTTA
TACGGGGTAATCAGATTGTACGTTCCATTAACCCGAACAAAAAATTCTAACTTTCCCGTC
TGGTTTTCACCTTCCTTAATTCATATCTTTAAAAGAAAGGAACGTGCCTGGGTTAAGTGG
AAAACGTACTGCAACTTATCTGATTATGAAAAATTCTCCAATTATCGCAAACTTTTCCAC
AGAGAGTCTATTAACTGTTTCCGCAATTACATGAACCTGGTCGAAGACAGTATACCTAAG
AACGTCAAATACTTTTGGTCTTATATTTCTAATAGGAAGAGTAAGGCTAATTTCCCAGCT
ACCATGTATCTAAAAGATGTTTCTTCTGACAACCCTACAGATATTTGCAATTTATTTTCT
GCTTTCTTTCGCTCGGTCTACGAACCTAACTCACTTGATCCTGAGACATGGGAACCTTCT
AATAGCTATTTGGATAACTCCTCTTGCTTATCTGATATTTATCTCTCCGAAGAAGTTATA
CATACGGCGGTAAAATCACTGGATTCATCCAAAGGAGCTGGTCCCGATGGTTTACCACCC
ACATTTTTTATAAGGACATCTGATGTTATTTCTGCACCCCTGCATATCATTTTCAATAAG
TGCATACGTGAAGGTGTTTTTCCGGGTATTTGGAAGAGAGCATTTATCACTCCTATTTAC
AAAAGCGGCGATAAAAGTAATATAGAAAACTACCGTCCCATTTCTCTTCTCTCCACATTG
TCGAAGCTTTTTGAGGGCCTTGTACACGGCGTCATATATCCTTATTTTCATCAGCTCATT
ATCCCCGAACAACACGGGTTCGTACAACGACGTTCCACTACTACAAATCTCATGATATTC
ACCAATCACCTATTCGAAAATATGGAT
>RepeatMasker55978_ClassI_LINE_Jockey
AGTCTTTAAATCTAAAAAAGACTGAGGTCTTATGGGGCTTTTCTGTCACAGTCATTAATT
CCATTATTGAGAGTGTTGCCCCAATACTTAGTGAAATTTTTAACCTTTGCATTGACAACG
GTATCTTCCCTGACTTGATGAAACTCAGCAAAATTGTTCCTATCTTTAAATCAGGCTGTA
AGAAAAACCCTTCCAACTACAGACCTATTTCAATCCTTCCAGCCTTTAGCAAAATCTTCG
AAAGGATCATGCTCGATCAGATGTTAAGACATTTTAATTTAAACAACATATTTCATGACC
GTCAGTACGGCTTTACAAAGGGTAGGTCTACCACTGACGCAAGTGCAAGATTGATCACCC
AAATCTAAAACGCCTGGGAAGATTCGCGGGATGCTGTGGGCATTTTCTGCGACCTTTCTA
AGGCGTTCGATTGCGTTGACCACGACACTCTCATTTGTAAGCTGAACCACTACGGAATTC
GTGGTAAAGCTCTCGCGCTCGTCCTTTCTTATCTGTCAAATAGACAGCAAGTAGTAGACG
TAAGTGGCTCAACTTCATCTGGGTCATTAGTAAAAATGGGCGTGCCGCAGGGCTCAATTT
TAGGTCCCTTTTTATTCTTAGCCTATATAAATGATCTCCCGTATATGATGTCTGTGATCT
CTGATATTATTTTATTTGCTGATGACAC
>TEdenovo3791_ClassI_LINE_Jockey
ATTTTAGTTACTTCCACAGCATCATGTCGTACGGCATTCTGCTGTGGGGACGAGCTGCTG
ACATTGAATGCATATTTATCTTGCAAAAGCGAGCTGTCAGAGCTATGTACAACTTACGTA
GTCGTGAATCTCTTAGGGAACTGTTTAAAAAAATTAATATCATGACCGTACCTTGCCAAT
TTATATATGAAAATATCATGTATGTTAGGAAAAACCTACATTTGTTTGAAAAAATATGTG
ATAGACATAATTATAACACTAGAAATAAAAATAAAATAGCTATCCCGCAGTTTAGACTAT
CTAAAGTACATACATCTTTCATGGGATATTGTGTCAAATGTTATAATAAAATACCAGACA
ACATTCTGGAACTAAATGACATGCGGTTTAAAACTCATATAAAAGCCACACTTTGTAAAA
AAGCATATTATAAATTAGAAGATTATATTCAAGATAAAAATGCTTGGAAACATGCTGGTC
CTGCTCCATAGGACGCACTGACAGTATCAAATTAATTTGCGAATTTAAAAATATACACCC
GCTAGTAAGATTGTGTTATTCTTTTGATTGTTTGTTTGTAACTTTGTACAAAAATATAAA
CTGATTTGTAAATGTGAACACCATGTAGCATTTTAATCTTTTTTTTTTTTTTATTATTAT
TTATTCTCATATTCTTTGTCTATTGTGATTCTACATGATCTTCGCATGTTATTATAGTAT
GTATCAATACATACAAACTGTAATACTCTATTATTTTTAAAAAAAGAGTAACCATGGAGT
TTCTTGCCCGTTCTTCTCCATAGGAAGCTACTTTTGGAATGGGCAACTAGAATCAACTTT
ATTTATATTTTTTTGACGTTCATAAGTGCTTGTGAAAGCCTAAATGAAATAAATGATTTG
ACTTTGACTTTGAC
>RepeatMasker49163_ClassI_LINE_Jockey
CTGACAAATAGGATAAGACAAGTTTGAGAGCTTTACCACGAATTCCGTAATGGTTTAGTT
TACAAATAAGAGTGTTGTGATCCACGCAATCAAACGCCTTGGAAAGGTCACAGAATACAC
CTAAAGCGTTCTGTGAGTTCTCCCAGGCTTCTAGGATTTGAGTCACTAGCCTGACACCTG
CGTCTGTAGTACATCTACCCTTTGAGAAACCAAACTGGTGGTCATGGAATATATGATTGA
GGTTGAAATGTCTGGACATCTGATCTAGCATGATCCGTTCAAAAATTTTACTTAGCGCGG
GAAGAACAGAGATCGGTCTATAATTAGAAGGGTTTTTCTTGCAACCTGACTTGAAGATTG
GAATAATTTTACTGTGCTTCATGAGGTCAGGGAAGATACCACTGTCAATGCAAAGGTTAA
AAATATCACTTAATATGGGGGCGATGCAGACTATAATGGAATTAAGGGCTTTCACAGAAA
TTCCCCATAGATCTTCCGTACTTTTTGAGTTTAAGCTCTTAAATGTTCTTAAAATAGTGT
GCTCCGTAATACGATTAAATTTAAAGTCGGGTAGATTTTTAGGAAAATTTGTTTTTAGCA
TTGATTTAGCCGTGTGAGAGGACGAGTTAAGTGTTTTTGTTACCTCTACCGGGATGTTTG
AGAAATACGAATCAAACGCGTTGGCAACTTCTGCTTTATCGGAGACGATAACATTATTAA
TAATTAATCGGGGATCATTGTCACGTGATTTAGTTTTACCTGTTTCAGAGTTTATAATAC
TCCAGACAGTTTTTATTTTATTGTCAGATTTCGCAATTTTTCTACTAAGTGATTTGGATT
TAGCAAGGGTACATACTTTTTTGAATATCTTTGAGTAGTTCCTTAC
>RepeatMasker63643_ClassI_LINE_Jockey
TCGGCGTGCCGCAGGCGTGCCGCAGGGTTCTATTCTAGGTCCTTTCTTATTCTTAGTGTA
TATAAATGATTTACCATTCCATTTGAAAGATATATGTGATGTAGTATTATTTGCAGATGA
TACATCTCTCATTTTCAAAGTTGATAGGAATAGGCAGCAGTTTGATGACGTGAACAATGC
ACTCTCCTTAGTTACTCACTGGTTTACAGCAAATAATTTAGTTCTTAATGCTAAAAAAAC
CAAATGTGTTAAGTTCACTTTGCCTAATGTAAAAGACTTAGGACCTAAGATAATCCTAAA
TAATGAAGTTCTTGAAACTGTGAAGTCAACAGTGTTTCTGGGAATAACAGTTGATGCAAA
GCTACAGTGGGG
>RepeatMasker21460_ClassI_LINE_Jockey
AAAAGTGACAACTTGTCCGCTGTGATCAGAGGGCAAGTAATTCACTATTTCCTTATGTAG
GTACTCACAGCTGCAAAAAACATTATCTATACAAGTAGCAGTAGTTGGTGTTATCCTAGT
AGGTTCTTCGAAAACGTTACGCATATCAAATGATTTAAAAAGATTTAAGAAACTCGAACT
TACAATATTACTTTCTAAAATATTAATATTGAAATCGCCACATATAATGACTGACTTACT
ACTGCTACTGACTTTTTTCAAGACATCTTCCAT
>RepeatMasker56430_ClassI_LINE_Jockey
AATAAAGAAAAATGAAAGACATTACAAATAGGTAAATTTTGGGTGTGTCGGTGAGTGTGT
GTGTGTGTGTGTGTGTGTGTGTGTGTGTGTGGTGAGTGTGTGTGTGTGTGTGTGTGTGTG
GTGAGAGTGTGTGTGTGTGTGTGTGTGTGTGTCGGTATGTGTGTGTGAAATTATATTAAT
GTGGGTGGTTACCTTAGGAAGTCTTCGGTTTCATCATAATTGAGTGTAGATAGGAACAAG
CGGACGGTTTTCTTACAGTTAAAAATAGTAGATCCGTAAATTGTTTGTTTTTCATTTATT
TTATTATATAGTGACGGACCAAGATAGGGGAAGAATTTTTTTATAACCTTTTTTCGGACC
GACGGAACAGAGCAGATATTATTTTTGCGGCGTTTGCTTATCTTTAGATAGGGTGTTTTT
AAATGTTGCAATAGGATAGTGTGTAGGATAAATTGCTGTCTTACATTGAGTAGGTTGCAG
GCTTTGTACAATTCAGTAGTAGGGAAACGTATAGGCCTGAAAGTTGCGACTTTTAGTATA
GCTCTGTGGGCGATCTCTAGAGGTTTTAGTGTGGTTTTTGCGGCTCCACCCCAGCAGGAG
ATACAATAAGTCAGAACTGATTGGCATAGGGCAAAATATACGTTACGAATAATTGCAGGG
TTAGCTACATGACGCAACGTCTTAAATATATAAATCAGTTTGCGTATCCGGTTGGTGAGA
GTCGAAATATGTGTTTTAAAATTAAGATTTTTGTCCAACAAAATGCCAAGATATTTAATT
TTTTCCACTGAATTCAGGTCAGGACATTGGCATTGGTTTTGGATAGAACAAGAGTGCGCT
TTTAAAGAAATAGAGATACTTGATTGAGTGGTGTTACTGATAGAAAAGATAACAAAATTG
GTTTTAGTAGCATTTAGAGTCAGTGTGTGTGACAGGAGCCATTTCGTAATGGTATTAAAG
CCGTCTTGTGCAACAGTCTGTAATTCTGTCCATGTATTTGCGGAAAAAGTGATGGCGGTG
TCATCTGCATAAGAAACTATTTTGGCGTTGGTAACGTTTAGGTTGCAGAGACTGTTTATA
TATACAAGGAAGAGTGTGGGCCCCAAAATACTGCCCTGCGGTACCCCGTACTGAATAGGT
AGCTCTTCACTCTTGTGATTGTCTATTACAACTGATTGAGACCGGTCTGAGAGGTAGCTT
CTAAAAAACTCAAGTGGGGAACCTCTTACACCT
>RepeatMasker103491_ClassI_LINE_Jockey
TAAGAAAAGAATTTCTTAACAAACTCGAGCGTCTGCAGAATCTGTGCATCCGCTTCATTT
TTGGCCTCCGGAAATACGACCATGTGTCTGAATTCCGGAGCCAGCTGAAGTGGCTGCCAA
TTCGGCAGCGTCGAGATGCTCATATTCTGTCTTTTCTCTTCTCTCTTCTTCACAATCCCA
ACGCTCCAAATTATCTTAGGGAACGCTTTGAGTTCCTTGTTCCTAGAGGCAAACCCTGTC
GCTCCTCTTCATCTCTTTTACTCCGTATCCCTCCTCATACTTCGAGCCGTTATGATGGAT
CCTTCACTGTTCGCGCTGTGAGGCTTTGGAACGCTCTGCCTCACAGTATACGTGACAGCA
CATCGTTAGATGTCTTCAAGAGACGAATTAAAGAACATTTCCT
>TEHMMER4890_ClassI_LINE_Jockey
TAACAGAGATCTCTGTGCTCGCTCTAATTCGAGAAATTTGATTTTTGTAGCCCCGCCCCA
CACAGGTATACAGTACATCAGCACAGACTGAGCCAGTGCACTATATATCTGTTTTAAAAG
AGTCTTTGAGGTGGCATGTCTTAGCGTTTTGAAAATCCAGATGAGCTTTCTAGTTCGAGT
CATGACCATATCTAAGTGTGCATGCCAAGACAAACGCTGGTCAACCATGATGCCCAGATA
TTTGATTTGAGCCACTTTGGTGATTACATTACAAGTACAGTTTCTGCCAAGAAGATTACC
ACAACCGTGGATTTTAAGGTCATTTTCAGGCCCAGGTTGAGTGTGATTGTATTTTGTAAA
TGCAATGTATTTTGTTTTAGAGGTGTTTAATGTTAATAGGTGCGAATTTAACCACTTAGC
AATCCCAGAGAGGCCCGCTTCCGCTAATCTATATACATTATTCCATGTATCTCCAGTGAA
AGTAAGGGCTGTGTCATCTGCATACGAGAAAACACGCCCATTTTCAAGCTTCATTTCACA
GAGGTTATTTATATAGATTAGGAAAAGGGTCGGGCCTAGGACACTACCCTGAGGTACACC
GAAATTAACGCCCAACTCACCACTAACCAAATTTTCTATTTTTACACATTGCTTCCTATC
GTGGAGATAGTCTGTTAGCAAAGCCAGGGGGACTCCTCTTATACCTATATCTTCCAGACA
GCGCACAAGGATGGGAACAGAGACGGTGTCGAAAGCTTTTTGTAGATCCAGGAAAACAGT
TAAACACTTCCTTCCTGCATCCACTTGTTGTACTATATGAGAGGTTAATGCAACAACTGC
ATCCTTTGTTGATAATCCCTGTCTAAAACCAAACTGAGAACTAGATATTATGTTATATTT
ATTCATGAAATTTATTAGTCGGGTATTTATTAGTTTTTCTATAATTTTTGAAATTGCGGG
TAAAACAGAGATGGGTCTATAATTGCTCACATCGTCTCTGTCACCACCCTTGTACACAGG
CGTGATAATAGCCTGTTTCAGAGTTGTCGGAAAAATACCTTGAGTGAAGCTAAGATTAAC
AAGATGTGTAATTATTGGTACGACAACTTCGTGAGCTGTCTTAAGAAATTTGGTTGATAC
GTTGTCCCAACCTGGTGCGCTCTCAGTTTTTAGACTCATCAATACGTTGTGCACTTCTCT
AGGATTAGTTTCCAGAAGCACAAAGGATGAGGCTTGTGAATTCTTTACGTTATCAGTGTC
ACGATCCTGCCCAAGATTGGTAGAAATAATCTTATCAGCCAAAGTTTTACCAATGTTACA
AAAATAGTCGTTAACGTGATTTATTGAGTCCTGGGGGGCCGGCTTTATCTCTAATAATTC
TAGATTTTGACCCTTGGTTTGCTTGCGGTGGGTGATTTTATTTACCGCATTCCACATCTT
TTTCGTATTTTTATTTGCCTTATCTATCTGTTCCCGGTCATATTTCCTTTTAAGTTTTTT
TATAAGGTTATTGCAGTGGTTACGATACCTTCTGTATGTAATTTTTAAGACAACGTTGTC
AGCATCTAGGCGTAATTTTCTTTGCATATTGTTCCTGTTTTGTATACATCGCAGGATTCC
CAAACTTATCCATGGCTTAATGATGCGATTGCTTCTCGGAATTAAGGT
>RepeatMasker14917_ClassI_LINE_Jockey
CTTTGGGGTGCCGCCAGTGACTCCAATAAGATAATCATACGAAGGGTGCAAAACTACATC
TTAAAACAAATATCAAATGCACTCTGGTTTAGCAGAATGTCAGATGTTCACGAAGTACTC
GGAATACCGAAGGTAAAAGAGGAAGTGAATCTTAATGCTGCCAGTTACAAAATTAGACTA
CAGAAGCACCCAAACCATCTTGCGGGGCAGCTTACAGTACCTGAGACCACTCATCAGCTA
AAAAAGCGGCAAGACATCTACACGTTTAGTTGACCAAGTTTAAAAGAAAGGTTCTGCTCC
ACTGGGAGTACTGACCTACCCACCACTTAAACTTCACCATATCTGCTTGTAGTCATAAGA
CTGATCGCATGATTTCAATAGAAAAAAA
>RepeatMasker47686_ClassI_LINE_Jockey
GAATGGAGTCAGGCTTATGGTCTCAAAGTCAATCCAGCAAAAACTCAGGCCATTGTAGTT
GGTAGCTCTAGATTGATTCAAAAGATTGACTGGCTGCAACTACCCCCTATTTTTTTTGGT
GGCACTGCTATTTCAATCGGGGACAAAGTTAAAAACCTAGGGATTGTCATTGACAAAAAT
TTTACATGGGGTCCCCAACTTCAAGAAATTAGCCGGAAAGTGTTTGCATCTGTCAGGTCC
TTGAGGAGATTACGAAACTTTCTCCCGACAGCCACCAAAATGGCGCTTGCACAATCCCTC
ATGCTTCCAATCCTTGATTATGCTGATGTCAGTTATCTTGATCTCACTGAGGCACAGCTT
GATAAACTTGAGCGACTTCAAAACGTTTGTATTAGATTTATATTTGGCTTGCGCAAATAT
GATCATATTTCTGAATTCCGTTCAAAACTCAAGTGGCTTCCTATACGTCTTCGCCGGAAT
ACTCATATCCTGTCTTTACTGTACAACATTTTGTTCAATCCAAAAAACCCGTCCTATCTA
AAAGAACGTTTTAAGTTCCTTAATGACACACATGCAAAATCTCTAAGGTCATCTGAGAAT
TTGAGGCTAGAGATGCCATTGCATTCCACTAACTTCTTTGATAAATCTTTTACCGTTCAA
GCTGTGCGGTTGTGGAATGCATTGCCCGTGACAATAAGGCAGGCTCAATCTCTAGCAATC
TTCAAGAACCTGGTGAAAAAGCACTACCTTTCCAATTTATAATCCAGTAAAATACCATAT
TGTTGCGGAGTAGGTATCACTAAGTTTATTGGCAACTTTCAATATATATTATATATATAG
ATATTTGTGCTATTTTATAAATATATATTTATTATATGTATATGTATTTAT
>RepeatMasker52315_ClassI_LINE_Jockey
AAAGGCTATGTATTTGGTTTTGGCAAAATTGAGCGTTAAAATATTATTTTGCAACCAGTC
ACAAACCTGGTTGAGGCCCGTCTGGGCGGCCGCGTAAACCTCTTCCCAGCTATCACCACT
AAAAAATAGGGCAGTATCGTCGGCAAAAGAGATGATTTTACCTAGGTGGAGAGGAAGCTG
ACAGAGGTCGTTAATATACGCCAAGAAAAGTGTCGGGCCCATAATACTTCCCTGAGGTAC
ACCAAAGTGAACACTCATCTCGTCACTGATTATGTTATTGATCCGAACTCTTTGCTTTCT
GTCTGTGAGATACTCTTCCATTAATTTAAGAGGCAATCCTCTGATACCCAGGCGGCTTAG
TTTTTTTAAGAGGTGTGGAATCGAGACCGTATCGAAGGCTTTCGCCAGATCAAGGAACAC
CGTAATACACTTTTTCTTGACATCCAGATTGGAAACGATAGCGTCCACCAACTCATGAAC
AGCATCGTTAGTACTCCGGCCATTCCGAAAACCGAACTGAGCCGGCGACAGGAGTGCCTT
TGATTCAAGGAATTTAATGAGACGCTGATTCAGGAGGCGTTCCAAGACCTTGGAGAGAGC
TGGTAAAATGGAAATCGGTCTGTAGTTATTCACACAGTCTTTTCCACCCCCTTTATGTAT
GGGTTTAATAATGGCGGTTTTAAAATCACTTGGAAAGACGCCTGATGATATAGCTAGGTT
GCATATATGTGTAATTGGAGGGACGAG
>RepeatMasker99119_ClassI_LINE_Jockey
GCGATCACCAAATTGACGTCTTCCTTATCCAGGAAACCTTTCTCAAACCTCATAACCGCG
ACCCCAGAATTGCTAACTACAGTCTAGTGCGCAATGATCGGTCGCGCGGCCCAGGCGGAG
GCACTGTTGTCTACTATAAGAATTCTCTGCACTGCATTCGATTTGACCCACCAGTCCTAG
AATCAACTCTAGAAGTATCTCTATGCCG
>RepeatMasker81195_ClassI_LINE_Jockey
CAGACTTCTAGCCGAGGCAACAACAAACAGCTGCTTCAAGTGTTCACACTGAGGTCATCG
ACCTGAACGTTATTATATAAAAAAGGGGATAAGGATAACCTAGGTAATTATAGACCCATA
GCACTGGTCCCAATCATTTCAAAAATATTTGAATCAGCGATGCATAGACGCCTGATAAGC
TTCTTTCAGAAACATAAAATTTTACGTAATGAACAGTACGGATTTCAGAAGGGTAAATCT
ACGACTTTAGCCTGTTTTGATCTAGTGAGCACCGTGGTTAAGAATCTAGATACTGGTAAA
TTGGTCACAGTTATTTTTTTTGACATGTCTAAAGCGTTCGATTGTGTATCCCATAAACTA
CTATTAGAAAAACTTAATAAATATGGTATTAGAGGACCCGCGTTAAGGTGGTTACAGACT
TATTTATCAGATAGGAGACAATACGTTGAAATAGTAAATATCGATGAAACTAAAGAACTC
CGCCCATATAAGTCTACTCCTATGGTAAATAATGTTGGTGTCCCACAAGGTAGCGTCCTA
GGTCCACTACTATTTTTGACATATAT
>RepeatMasker73190_ClassI_LINE_Jockey
GGAGGGAGGTTACTGTCTTATGCGGATGACACTGCTATTGTTTTTACTGCTAAGACCTGG
GAAAAAGTTAGGTTGAAGGCTGAGAGGGGGCTAGCCAGTGTTTGTAAATGGCTGTGTAAG
AATCTCCTTACGCTTAATACACAAAAAACTAATTACATATGCTTTGCTTCATATTTAAAT
TCATCTGACTTCGAAATTAAAATTCATTCCTGCGGAGCCCCATTGTCCAACGCTTGTCAG
TGCCCTATTATTCGGAAAGTTAGCTGTGTCAAATACCTCGGAATCATTGTAGACCAAAGG
TTAAGTTGGTATCCACACCTAGAATTAACTATAGGGAGGGTGAGGAAGCTCATATGGGTT
TTCAAATCACTGAGGTACATTATGAGTACCGAACTATTAAATAAAATATATATTGCATTG
GCTCAATCCGTAATAATATATTGTATCTCCGTATGGGGAGGAGCAGCTAAATCATATTTT
ATAGACCTAGAACGAGCGCAAAGGTCCCTGATTAAAGTTATGTACTGTAAGCCCTTCAGG
TTTTCTACTGAATCCTTATATGCAATTTCTAAGCTGCTCTCCGTTAGGAAACTTTATGTT
TTACATATGACACTAAGTTATCACAAAACGTTACCTTTTGATAAAGCCAAACTTAAGAAA
AGACGGCACGATATTGTAGCTCCTACATACACTGCACGCACAGTCTTCGCTACTCGAGCT
CAAGCTCCTCATGTGTATAATAAAATAAATCG
>RepeatMasker13990_ClassI_LINE_Jockey
GAATGCGTAGTTATGAGTAACCAGCCACCTATAATAGCGAATGCTACTGGAAAACGATAT
GTCCAGCAAGCTTTTCACCCTAGCTTATTTATGAATAGACCAAGGAGTCCTTCCCTTAGA
AATGAAGATCAGCTAGTAACAACTAACGCTACTCCCCTGATAGAGGAACACAATATGCAA
ACATCAAGCAATAGCACACCCTGCCCACCGGAATGGCAAAGAGTACCAACAACTAGAGGC
AACAAGCGGAAAAAGTTGTCACAAACCCCATCTCCTGAAGCAATTGAAACTAACAATAGG
TATAACAGCCTACAGATTGATCAGATAGATAATGAGCCTGAAAACAAAGAGAAACGCCCG
AACAAACCTCCACCCATTATATTATATGGTATTGAAGACATAAATAAATTAATTGAACTT
ATTAATACCGTAGCCAATAGAGACGATTTCTTCCTAAAATCCATAAATAAAAATCAATTA
AGAATAAATTCCACAGATATTGAAGCCTACAAGAAAATTATTACCATAGTTCGTGAAAAT
GGACTAATAGGTCACACTTTTAACAGAAAAGACCAACGGTGCTGTCGTCTAGTTATTAAA
AAACTCCATCATTCAACCCCTCATAGTGCCATAATTGAAGAAGTTGAAAAAACTGGAAAT
AAAGTACAGGGTGAAATTATCAATGTCAAACATGGCCCAGAAAAAATACCAACATCAACA
TTTTTTATAAATCTAATGGCTGGCCCTAATAACAATGCTGCTAAATCAATTAAATCTATC
AACAACCAAATTGTGGTCATTGAAGAGCCTCATAAGAGAAACACAATGACGCAATGCCAA
AGGTGTCAACAATATGGCCATTCAAAAAATTATTGCATGCGGCCATACCGCTGTGTAAAA
TGTGCACAGGACCATAAGACATCAGATTGTCCCAAAAAAGACCGCAATACCCCCGCGACC
TGCGCATTATGTGAAGGTGCGCATCCAGCAAATTACAAAGGGTGTGAGGTATACAAAGAG
ATACT
>TEdenovo3047_ClassI_LINE_Jockey
AAAAAGACTAAATTGGTAACTTTATATAAAACTAAGAGATCCAAACCCCCGCAACATTTA
ACCCTTCAATTTCACACATGCCGAAACAACTCAGAATCTCAAATAGCAGGATGTTCTTGC
CCCATAATCGAACGAATACCCGCAATGAAATACCTAGGTATAACTCTAGATGACAATCTC
TCTTTTAAAACTCATATTCACTCCTTATCCGGGCGAGTACGAAAACTCATACACGTGATA
AAAAAACTACGTGACTGCACGCCCATTAAAATACTTCGCACTGTATATCTTGGTCTGTGT
CAGTCAGTTCTTCAATATGGCATCTCTGTATCGGGAGGAGCCTCAAAAACTGTCTTCATA
GAAGTTGAAAGAGCGCAAAGAGCTGTAATTAAAGTAATGCTCAAAAAAAGTTTTATTTAC
CCAACGAATGCTCTCTACAGTGACTTTCCAGTTCTCCGCGTACGACAACTATTTATCTTG
TCCACAGTACTTCACACCCATATCAATTTACAACGCAGACCCGACTACCAGGATATAATC
TCTAAGCGTACTATCAGAATACCCCTTCCACAAACCAACTCAGTTATAGCAAGACGCTCC
CCTGACTATTTATACCCAAGAATCTATAATGAAGTCTTAAAAACCTGTGATATAATCGGC
CTCAAGTTACACTCATGCAAAAAGATTATCAAAAACTGGCTTCTAACACTCACTTATGAC
GAAACAGAAATAATTATAAACAAGTAATAAAACCAGAAAGCAGATTCGCCCCTACAAGCT
CCATGGCCATCACACTCACAAACACACCCCCACACACACACACACACACACACACACACA
CACACACACACACACACACACACACACATGCACATTTCTTGATTTTTATTTTTTATATAT
ATTTCCTTATGTTAAATATTCGTCAATACCTGAATGTCGCAACTCGGACCCTCAAGACAC
AGGCTGTAGCTTAGTTTGAGGGTCATTGCCAAACTTTATTGTAATTCTTTTTTGATGAAT
AAATAATTTTGAATT
>RepeatMasker65772_ClassI_LINE_Jockey
ACAAAATTTTTAGGCATACACATAGATTCGAATATGTCGTGGAAAACACACATAAATAAC
GTCTGTAACAAATTGAGCCAATTTTCATATGCCCTCTATATGCTCAAAAAAGTTTCCAAC
CAAACTACACTGCTAAGTGCTTACCACGCATATGTAGGATCCACTCTTGCTTATGGAGTA
CTTTATTGGGGATACTCTACTGATAGAGAGACTGCTTTCAAGGCACAGAAAAGGTGTATC
AGGTCAATCTGTGGAATACAACAAACCGACTCCTGTAAACCCTATTTCATAAACCTTAAA
TTATTAACACTTCCTTCTCTCTACATATA
>RepeatMasker99111_ClassI_LINE_Jockey
GCCACGGCCAACGACACCACTGCCACAGCAGCAGCCCCCCCAAAAAAGAAGCCTCGCTAC
CCGCCGCTGGTAGTCGAGAAGATGCCTGACTGGGCCGCCCATTTCCGGGTGCTCAGGGAC
AGGCTGGGCTTCCCTCCCCACGCGCGCCCCTACCAAGCCGGGGTGCGCTTCAGCCCGGAG
TCGGAGGAGGAGTACAGGGTGGTCCAGCGGTACCTGACCACCCTCGAAGGAGAGAGCGGC
CTATCATGGTTCGCCTATTCGCTGCCAGCGGAGCGCAGTTTGAAGGTGGCCATCAGGGGG
CTGCCTGCCGACACCGACCCCGCCGACATCGAGGAGGAGCTACGAGAGCTGGGATACCAG
CCGGAGTACGTCCGCCACATCAAGGCGCGACGCGGAAGACCCGGCTGCGTATTCCACGCC
ATAATTAAAAAGACGCCCAACATAAGGGCCATCTATGACACCGCCGTGTTGCTCAACATG
CGCGGTGTCAAGATTGAGGCGTGGCGCGGAAAACGCGGACCGGCCCAGTGCCATAGATGC
CAGCAATTCCGGCACAGCTCCCACAATTGCCACCGCCCGCTCGCCTGCGTACGTTGCGGC
GAGGGCCATCACGCACGCGACTGCCCCCGGCCCTGGGAGGAGCCCGCAACGTGCGCCAAC
TGTGGCGGGGAGCACCCAGCGTGCAGCATCAGATGCCCCGTCTTCAGAGAGGAAGCTCAG
GTGAGGCGGGCGGGTACCGTCGCCATCACC
>RepeatMasker104824_ClassI_LINE_Jockey
GATGTTTCAACAAACTGATGATCGAAGGCGAGTTTCCCGATTCTCTGAAAGTCGCAAAGG
TAACACCGATTCATAAGTCGGGATCTAAAAGTGACCCGGGAAATTATCGTCCAATCTCTG
TGCTTCCAATTATATCAAAAATTATGGAAAAACTATTACATAATCGTTTACTTCAATACT
TAGATTCTTTTGATTTCATAACAGATCGGCAATATGGATTTCGAGCCAAAAATAATACAA
CTGCAGCCACTATTGACTTAACAACTAAAATAAAAGAAAACATTGATAATAAAAGATATG
TTCTGGGACTTTATATTGATTTAAAAAAAGCATTTGATACCGTAAGTCACAAATTACTAC
TATATAAGCTGGAAAACGACTGCGGTATCAAGGGTAATGCACTTAAAATGCTACAGTCTT
ACCTAACAAATAGATACCAAAAAGTTGGGATAGATAACCTTGAAAGTAGTGCCTTAGCGA
TCACATACGGAGTTCCGCAAGGGTCCATACTCGGACCTCTGTTGTTCTTGATCTATATAA
ATAGCATATCAGACTTGAATCTACATGGCCATCTTACACTATACGCGGACGATACGTGCT
TGTTTTATTTCGGTGCCAATATTCACGATATTATAAGACAGGCTCAAGAAGATCTAAACG
TCCTATTTGAATGGTTTCAATATAATCTAAGTTAGGTCTAGGTTTCAAAATAAACATTTC
TAAAACCTGTTACGTAATTTTCAAAGCAAAAAATAAAGTTGTCCCCGTACATGATGCACT
AACCATTAATGACATCCAAATAGAACAAAAATCTTGTGAAAAATATCTTGGGCTTAGAAT
GGACAGTCAATTAACATGGCACAGTCAGATTGATCATATTAAAAATAAACTATCGTCTCT
TATAGGCTCACTCTATAATATTACCCATTGTATACCCAAAAATATACGTTATACAATTTA
TAATTCTCTTGTTAAATCACATCTCTTATATCTTATCGAAATCTGGGGAAGTGCCGGCAA
AACGAAATTACAGGAATTGCAAAGAATACAAAATAGGATCATAAAGGTACTTTTTCGTTA
TCCATACTTAACACCGACTCGAACCATTTTTAAAGAAACCAAATTGATGAATATTAAACA
GCTTTATATATATAACACTTGCGTTCTGATTAGGAAAATAATAGATAAAGCCATTCATAC
TGAGATATCGTTTGTCAAAAAATCACAAATATCTAAACGCAGCCTCCGTCGACCTAGCCT
ACTTGTCTTACCAAGAATACGAACTAATTATGCTAAAAAGAGCGTCACATATGAAGGAGC
ACAGCTATTTAATAATTTACC
>RepeatMasker77045_ClassI_LINE_Jockey
AGAGGTTGCCAATGCTTTTGACACCTTTTTTTCAAACATTCCCGTAGAGGTTACCAAGTC
CCTTAATTCATCTTCGATATTAGCTGAGTCGTTACTTCGACAAAACTTCAGTAGAAATGT
ACCTAGCTTTAAATTTCAATATGTTTCTGATTACACGATTAAAAGAGCATTCAAGTCTTT
AAATTTAAAAAAGACTGAGGACTTATGGGGCTTTTCTGTCACAGTCATTAGTTCCATTAT
TGAGAGTGTTGCCCCAATACTTAGTGAAATTTTTAACCTCTGCATCGACAACGGTATCTT
CCCTGACTTGATGAAACTCAGCAAAATTATTCCTATCTTTAAATCAGGCTGTAAGAAAAA
CCCTTCCAACTACAGACCTATTTCAATCCTTCCAGCCTTTAGTAAAATCTTCGAAAGGAT
CATGTTAGACCAGATGTTAAGACATTTTAATTTAAACACCATATTTCATGACCGTCAGTA
CGGCTTCACAAAGGGTAGGTCTACCACTGACGCAAGTGCAAGATTGATCACCCAAATCTT
AAACGCCTGGGAAGATTCGCGGGATGCTGTGGGCATTTTCTGCGATCTTTCTAAGGCGTT
CGATTGCGTTGACCACGACACTCTCATTTGTAAGCTGAACCACTACGGAATTCGTGGTAA
AGCTCTCGCGCTCGTCCTTTCCTATCTATCAAATAGACAGCAAGTAGTGGACATAA
>TEdenovo2572_ClassI_LINE_Jockey
TAAATCAAATCAAATCAAAAATATTTATTTGTCAGAATATGGTACAATAGATGGTACAAA
TTTCTGGTTCCAACATATCCTGCCATACTATGGCGTACAAAATATTTATAATGAAATTGA
AATTACATTATATTATTATTGTAATTATATTATTATTGTAATTATGTCATTTTTGAATAT
TATATAGTATGTACAGTCAAATATATTTATTTATTATGTCACTAGCGATTCATCCTCCAA
GTATTCTTTGATACTGTAGTAATTTTTTTCTAATAACAGTCTAAATAGCACTCTTTTAAA
TAATAACAATGGTAAATCTTGGATATTATTTGGTAAGTGGTTATATATAGTTATTGCCAT
GCAGTAAATATTTCTTTTATATAATATTAATTTTACTTGGGGTAATTTCAATTTGTCTTT
GTGTCGTACTCTACTATTTGTTTTGTAGTGTTTTTTTTCAAATAGATCATAATTGTTTTT
AACAAACATGCATGTTTCAAATATATAAAGACATGGTAAAGACAGTATTTTAAGTTTTTG
GAATAGAGGTTTACAGCTATCCAAGAAGTGAGCTCCACACAATGCCCGAATACATTTTTT
TTGTCCTTTGAAAGCTCTTTCCACGTCTACTGAGTTACCCCAAATTATGAGACCGTATCT
CAGTAAAGATGCTACATAAGCATGATAAGCAATCAATGCGGTATTTAAGTTAACAGTTTG
TCTTAATCTTTTCAGGACATACACAAAGCGGTCAATTTTTTTGAGTAGTTTATCGATGTG
TGGTTTCCAGCTGCAGTTTTTATCTACGGTTATACCTA
>RepeatMasker16702_ClassI_LINE_Jockey
CAACATGGATTCAGACCGGGACATAGCACTGCTACAAATCTGCTAAACTTTATGACAAAG
GTAGTACCCGTGGTAGACGCCGGGATGCAAGTAGATGTTGCGTATTTTGATTTTAAAAAA
GCGTTTGATACTGTGGACAATGACTGCTTACTTAAGAAACTGGCAGACATCGGCTGCTCA
CCACATCTTTTACAGTTTTTTGCTAACTACATGCGTGACCGACAGCAGTACGTTGATTTT
AATGGATGTGAGTCTGACGCATATTATACCTGGTCTGGGGTAAGTCAGGGCAGCAATTTG
GGGCCTCTAGAATTCATTGTAATGATAAACGATCTACCGGAGGTTATCAAACATGGGTTT
TGTTTGTTATTCGCAGATGACCTCAAGTTGCTGCTAAAGGTGACGAATGAATCTGACTGT
GTGCGTTTGCAGGAGGATATAGATAGA
>RepeatMasker38941_ClassI_LINE_Jockey
GACCTGGGTATACTATTTGATAATAAACTGTCGTTAAATAAACATGTCGAAAAAATTATT
AACAACGCATTTAAGATGTATGGGTTTGTTATGAGATCGTCTGCAGAGTTTAAACAAGTT
TCAACTTACCTTTATTTATATAAGACACTTATACGATCACAGTTAGAATACGCCGTCCCA
ATTTGGAACCCTTTCTATAAAAAGTATATAGATGGGATCGAGAAGGTCCAGCGTAAGTTT
CTGCGTGCCATGCAGTATAGGTGTTATAAGAATCGCTTACCTTATTCACAACTGTTACGC
AAATATAAGCTT
>RepeatMasker48007_ClassI_LINE_Jockey
CCCCATATTGTCATTTTTAACCTTTGCATTGATAGTGGTATATTCCCTGACCTCATGAAG
TACAGTAAAATTTTTCCAATCTTCAAGCCAGGTTGCAAGAAAAACCCTTCAAATTATAGA
AAGATCTCTGTTCTTCTCGGGCTTAGTAAAATTTTTGTACTTATCGTGTTAGATCAGATG
TCCAGACACTTCAATCACATAATATTCCATGAAAATCAGTTTGGTTTCACAAAGGGAATG
CACGTAGAGATGCAGGTGCCAGTCTAATGACTCATATCCTGGAGTCCTGGGAGATCTTAC
AGGATGGTTTAGGTGTGACCTTTCCAAGGCATTTGATTGTGTGGATCACAAAACTCTTAT
TTGTAAACTAAACCTTACGGAATTCGTGGTAACACTCTCAAATTGTCTTATCCTATTTGT
CAGACAGACAGCAAAAAGGTGACATAAACGGATCAACATCTTCAGGGTCATTAGTTAAAA
TGGGCGTGCCTCTGGTGCCTTAAGGTTCAATACTGGGTCCATTTTTTATTTATCGCATAT
GTAAATGATCACCTGTATATGATGTCTGACATGGCAGATGTAATTCTATTTGCACATGAC
ACTTCCCTTATTTTTAAAATTAA
>TEHMMER2114_ClassI_LINE_Jockey
GATGTCCTGTGTTTCTCGGAGCACAATATGATATTATCTGATGTTGAATTGTTACAAATC
CCTAATTTTGCACTTGCTACACATTTCACTCGTAAATCCCGACATGGTGGTACATGTATA
ATGATACGTAACGGAATTAAGTATAAAGCTTTGGAATCGGTAGAAAAGTACTGTGTTCCC
CATGTAATCGAATGTTGCGCAGTAGAACTCACTGACCACAATATTGTTGTAATGTGTATC
TATAGGAGCCCACATAGTAGGAATAAAAATAGTAAACTTGAGATATTTTTCAACAACCTA
AATTTCCTTCTGAAGTCGTTTTCATTACACAGTAACAAAAGACTAATTTTGTGCGGTGAT
TTCAACATTGATCTTTTAAAAAAGACTGCATGTTTGGAGCAATTTAAATATCTTATATCG
GGCTACAATCTCAAATTTGAAATAAAAAAACCCACAAGATTAGGCAGTGGCACTTGCATA
GACAACATCATTCATAATGTACGAGGGTCAAAAGGAGAAGTCTTGGAGCTAGCGATATCC
GATCATATGGCGCAACTCCTACGATGTCCAGTTAGACGAACATGCCTATTAAATTACTGG
TACACAACTAAACGAGATTACTCAAAAGAAAATGTTCAAAAATTCATAGACAACATTAAA
GCTATCACTTTTGCAGATGTATACGAGGAAACGGATCCCGCTAAGGCATTTACATTATTC
TATGACATTTTCAAGTTACTATATGATTTATGTTTTCCAAATATAAAAATACGTGTATCG
ACTAAAGAAAAACCAAAATGGATTAGTCGTGGCATTAAGATTTGCAGTAAAAGAAAAAGA
GAATTGCTATGGAAATACCGGTCATTACCAAATAAGCAAAATAAAACAAACTTTAAAATG
CTTTCAAATCGGCTGAAGAAAGTTATAAATCTCACACAAAGAGCCCATAATAACCGTTTC
ATACACTCATCTCACAATCTATGTAAAGCAACATGGAAGATAATAAATAAAAATAAGAAA
AAATACAATTTACCAGATGAATCCATAATGAAAATAAAATCAAGTGATAAGATTTTAACT
AAACCTCTTGAAATAACACAAGCATTTAACAATTACTTTGTAGATCAAGTAAAGGCAGTT
ACTAATTTAGACAGAAATAAAAATAATAACAATATAAACAGTAGAACTGATTCTATGTTT
ATGTCGCCGACAATACCGCAAGACATTTACCAAATTATTATGTCCCTTAAGAATACGTCT
AGCACTGGCTATGATGATATAACTACAAGCATTGTCAAAAAAGTCTCCACAATAATTGCT
CCTGTGTTGAGTCATCTTATAAATATGTGTATATACCATGGCTACTTTCCTGAAGAATTA
AAAATAACAATTATAAAACCCCTCTTCAAGAAAGGCAATAGGGAAGATATGTCATGTTAC
AGACCCATAGCGTTGGTACCAATTTTTTCAAAAGTTATAGAGAAAGCAATATATTATCAG
CTTACTTCATACTTTGAAAAGAATAGCTTGTTTGCTGATAACCAAAAGGGATTTAGGAAA
AACAGATCTATTGACATGGCTGTTTATGATTACTTAAATATGGTTAGCGATAGACTAGAT
AAGAGACTACCAACTCTGGCGCTTTATATGGACATGTCAAAAGCATTTGACCGCGTAGAT
CATAAAATATTGATAAATAAACTTAACGCATACGGAGTAAGAGGAAATACATCAGATTTA
ATAGAATCATATCTTTGTGACAGGCAACAAATAACGACAATTAGTAGAATAAATAATAAA
ACCGAAATAAAATACCAATCCGGCTACAGAACTGTAAATTATGGAGTACCACAAGGTAGT

>RepeatMasker13220_ClassI_LINE_Jockey
TCTTTGTGCTCGTTCAATTTTAATCATATGCATCTTAGCAGCTCCTCCCCACGCTGTGAT
ACAATAGGACAATATGGATTGGCAAAGTGCAAGATAAACCGCTTTGAGTACTGTTAAATC
CGCAACATGGCGAAGATTTTTAAATATAATTTATATCAGTTTTCTTAATCGTTTCGATAA
TAGGTCTATATGTAATTGAAAATTTAGATTTCTGTCTATAACAACACCAAGGTATCTAAT
AGAGTCCACTTTTTCAAGTTTAGGGCATGTACAGTTGTTTGATGAATGATTATTACAAGA
GTGGGCGATTATACCAAGAGCGGAATTTGATAGGAAGCGGGTATTTGTTAGTGTGAATGT
GATATACTTTGTTTTGGTAGTATTTAATGTGAGACGGTTGTTATTTAGCCAGCTTCCGAC
CACAGAAAACCCCTTTTCAGCATGGCTATAGACTTCTTCCCATGTATCTCCATGAAAGAG
TAGCACTGTATCATCAGCAAAAGTGATGATCTTTCCGTTAGTTAGATTTAACTGGCACAG
GTCATTTATGAACGTTAAAAATAGGGTTGGTCCAAGAATACTTCCCTGCGGGACACCAAT
ATTGACATTGCAATCATCACTTTGCCATCCCTCGACTTTTACGCGCTGATATCTATCACT
AAGATAGCTCTGCAATAAATCCAGTTGGATTCCGCGTACGCCTACGTGTTCCAGTTTCTT
AAGCAAGAGTGGTGCCGAGACTGTGTCAAAAGCCTTTGCTAGGTCCAAAAATATTGCAAG
GACTTTTTTGTTTTCATCAAGTTTAGTTATAATAGTATCAGTTAATTGGTGAACTGCATC
AGAAGTTGATTTACCTCTCCTAAAACCGTATTGGTTTTCAGATAATATATTTTTGGATTC
TAAGTTATTAGCTGTATGTTGATAGCTTTTTCTATAATTTTAGATAAAACTGGCAAAATT
GAAATTGGACGGTAGTTATTGACACAGTCCCTGCTGCCACTCTTGTAAATTGGATGAACC
AAGGATTTTTTAAGCTCCGCAGGGAAGACGCC
>RepeatMasker104125_ClassI_LINE_Jockey
GCTGATTTGTTACAAACCATGGAGCGTCTACGATTATCCTCAGGATTTTGGACTGAAACC
TCTGGAGTATTTCCACGTTCGAATTGGCAGCTGTGCCCCATAGTTGGATTCCGTAAGTCC
AGATTGGTTTAAGTATACACTTGTATAACAGGAGTTTGTTCTCCATGGACAGCTGTGATC
TTTTTTCAAGCATCCAGTATATCTTTCTCAGTTGGATCCCTAGTGCCTTTCGCTTGGTGA
AAATGTGTTTCCTCCAGGTGAGACGCCGATCAAGATAAATCCCAAGGTATCTGACTTCAT
TTGCTTGGGGTATTTGGACTCCATTAAGCTTTACAGGCGGGCACGTATCGCGTCTAGTCG
TAAAGGTCACCTGTACCGACTTTGCTTCGTTTGCCTTTATTCGCCAGGTAATTAGCCATT
CCGTGATGCTGTTTAGAGAACGCTGTAACATGTGACTTGCATGGGTTGGTTCATCATGAA
CTGTTAAAGCCGTGGTGTCATCAGCAAAGGTACCAATTTCGACGCCATCCATGGTCGGTA
GGTCTGCAGTAAAGATCAAGTAGAGGATCGGGCCAAGCACACTCCCTTGCGGTACTCCCG
CGTTAATTCTATGCAGCCCAGTAATCGCTTCTCCTAGCTTAATACAGAAAAATCTGTCAG
CTAGATACGATTTTAGAAAAATGAAATAATTTGCTGGGAGTTGTTTTTTTTAGTTTGTAT
AATAAACCTTTGTGCCAAACTTTATCAAATGCCTGGGATATGTCGAGAAATGTTGCACAG
CAATATTTATTGTTTTCGAAGGCCCTGTGTATTAGTTCCACTAGTCTATGGACCTGTTCA
ATAGTACCATGTTTTTTTCTATAACCAAATTGGTGGTCAGGTATGATCTTTTTTTCTTCG
ATTACTGTGGTTAATCGCTTTAAGAAAAGTATTTCCATAGCTTTTGACAATACAGGCAGT
AAACTAATCGGTCTGTAGGATGATGTTTCTTCGGGCGCTTTGCCA
>RepeatMasker54647_ClassI_LINE_Jockey
ACATTAAAATCTCCACATATAATTTTACCCTTGGTGCTTGATTTTAATTTATTAAGTAAA
TCATCAAAAACTGATTCGAATTTATTATAGTCACCTAAGGGGGGCCGGTAAACGCAAATA
ATAATATAGCGCTCAAGTTCCACGCAAGACAGCTCAATAGTGCGCTCGATAGAAAGATTA
TCTACATCAGGGCGTTGTTTACATTTTAACAAGTTTGAAACTAAAACTAAAGAACCGCCT
CGAATAGCATTCCTTCTTACAAACGCACTTTGCACAGTGTA
>RepeatMasker18388_ClassI_LINE_Jockey
CACAAAATATCTGGGTATTGTCGTTGACCAAAGATTGTCGTGGCACCCGCACATTGAGAT
ACTCATGAAAAGAGTCAGAAAGTTCATTTGGATCTTTAAAACTCTTCGTTATCTGATGTC
CCCACAACTACTTAATAAGATCTATATTACCCTGACACAATCTGTAATAACGTACTGTAT
CCCGGTATGGGGTGGGGCTTCAAAAATAAAATACCTTGATCTTGAAAGAGCCCAGCGATT
GTTGATTAAGGTGATGTACTTCAAAATTTCTACATTTCCAACAACCGACCTTTATAAAAT
CAGCAACCTTCTGTCAGTCCGAAAATTATATATATTAAATGTGACACTAACTTTGCATAA
ATCAATCCCTTATGACCCTGATATTCAAAAGAAAAGACGGAAGGACATTGTTGCCCACTC
CCCAAGTATTCGAACCGTATTTGCTAGACGTCAATATGAGACTCAATCTGCCTACATATA
TAATAAAATCAACCGTT
>RepeatMasker86650_ClassI_LINE_Jockey
TCTTTAACAGAAGGCATTTCAAGATGCATTTCAGTGCTTTTAGTGTACCAAGGTACATTT
GTGATTGTTTTAAAAACACTGTTTTGAAATCTTTGGAGGATTTCGATGTTGCTATGTTTA
GCTGAGCCCCAGAGTTGAATCCAGACTGGTTTGGCTTTGTATATAATCAATTTTTTATTG
AGTGACAATTTGGGTTTTCCTCCCATTAGCCAA
>RepeatMasker5571_ClassI_LINE_Jockey
CACTGCAACTGCAACTGTCCCCCACTTGCAAGATCCGAAACTGTGAAATACTTGGGAGTA
CAAATAGACGATGGACTGAGATGGGACCAACAAATTAACGCCATCACCTCCAGAACATTA
CGTCTAATACATGTCTTTAAGTCTCTTAGACAATCCGCAGACCGGAAAACACTTAAAATG
GTGTACCATGCTCTATGCCAATCAGTAATTGGTTATTGCATAGTTGCATGGGGCGGTGCT
ACAAAGACTAGCTTCCTGAGGGTGGAAAGAGCACAGAGAGCTATCCTTAAAGTCATGACC
AAAATACCTCATAGGTTTCCAACGAAGGAACTGTACTCTGACTGTAAGGTACTTACGGTT
CGTCAGCTGTATGTGCTTAAATCCACCCTTAGAAAGCACGCGGATCTTCCACCTCCGACT
CCCAATAAACGC
>TEdenovo3769_ClassI_LINE_Jockey
CATGCATTCAAGAAGTTTATTCTCGACGCATTGAGCTGTTTACAACAGCAGATGAAGGCG
TTGGCACAGGAGCTGGACAATATGGAGATGCGTGGTCGTCGAAAGATGGTCCTCTTGCAT
GGTGTCGCTGAGCAGGCCAAGGAGGACACAGCACAGGTTGTAGCGGAGGTTGTGCGTTCT
CATCTGGAGCTGGCAGACTTCAGTGTCAGTGAGGTGCGCAGATGCCACAGGATGGGTAGA
CCGACCGGTGCAAGTAAACCCAGGCCCATTCTTTGCAAACTACGAGATGTGAGTGTAAGA
GATAGCATTTGGTTTGCTAAGATGAAGCTGAAAGGCACGGGCATAACGGTATCGGAGTTC
CTTACAAGATCTCGTCATCAACTATTTATGTCGGCGCGTGACAAGTTTGGTGTCAACAAC
TGCTGGACCAAGCAAGGACACATCTATGTTGTTGGTTCGGACGGCTCCAGGCATCGAGTT
GGGACACTAGATGACATCGTTCGGCTCGAGCAGGTCAAGGAGAAGTCGTGTTCCATTGCG
ACGATTCCTTCATCTTCACCGTCGCTGTCAACGCCAGTACCGAAGAAAGGAAAACGCGTC
GTCGCCAAAAAAAAGTGATTTATCTTCTAGGTAACGGCATCCAAGTAGCTCTAGATTAAC
TAAGTTGTATGTACCCTCAAATTACTGTCCTAAATTAATTTTCATCTAACTTCTTTCACT
AAACTCACTATTTTTGTACTTATGTCAAACTGCTGTC
>RepeatMasker2569_ClassI_LINE_Jockey
ATAAACCACTTAACTCGTCCTCTACACTTGCAGAGTCATTACTAAAACAAAATTTTACTA
AAGAAGTACCGGATTTCGGATTCCATTACATAACTTTTAATACAGTAAAAAAAGCTTTCA
AAAACCTTAATTTAAAAAAAACGGAAGACTTATGGGGAATCTCTGTTAAAGCCCTGAGCT
CCGTGATTGACAATATTGCACCAATACTCAGTCAAATATTTAACTCGTGTATAGATGAAG
GCACCTTTCCTGATTTGATGAAACACAGTAAGGTCATTCCAATATTTAAGTCAGGTTGTA
AGAAAAATCCGTCAAACTACAGACCCATTTCTATTCTCCCGGCTCTAAGTAAAATATTCG
AAAGGATCATGCTTGATCAGATGTTAAACCATTTCAACTTAAACGATATACTGCACGACC
GTCAATTCGGCTTTACAAAGGGTAGGTCCACTACGGACGC
>TEdenovo3746_ClassI_LINE_Jockey
GCTACTGAAACATTTCTTGATCCTTCGGTAGTGGACTCAGAACTGGAAACAGATGATTGG
AACGTCATGCGTCGGGACAGAAACACGCCATGTGGTGGAGTTTTACTAGCAGCACGAACT
CCTCTTGTACTTCACAGGAGAATGGAATACGAAACCGACTGTGGCGAGGATTTGTGGGCA
TCCTTCACCTGACACGGTCGTTCATATCTTGTGTGTACTGTGTACATCAAACCCAGCGCT
AGTGACGCGGAATATATGCGCTGGTTTTGTAAAAAAGAAAGTTTCCTGAACAATTTTAAA
GGCTTTGTAGTTATAATGGGTGATCTCAATTTAAAAAGTGCTTCAATAAATGTCACTAAC
TACTACTGCTACTTTTTATCATTCTGTTCACTGGTAGAAAAAAATGCAATTTTAAATCAG
CACGGTGGAATGCTGGATGTAGTACTAGTTCGGGAAGGCTCCCATGGGGTATGTGTTTCT
AGTACGGATGGCATTGTTCAACCTGATGCATACCACCCTCCGTTGGAAATAGAGGTAAGA
ATAGAATCAGCTCATTATTCAGATGTAATAGAACCAAGTAACATAAATCCCGCGAAAGAC
TGGAATTTCAACAAATGTGACTACGACCAACTCTATTTGTTATTATCTGAAGTTTCTTGG
GACCGGGTATTGCAGGCTACTAATGTCTCTGATGCTGTAAATGTCTTCTATGATATAATT
TACGAAATTTTTAATAGCTGTATGCCTAAAAAACGTCGCTCAAAGACCTCCAGTAGAAGG
TACCCTGTATGGTTCACTTCCGATATAATTAATGACACCAAACATAAAATGACATTGCAT
GCAATCTGGAAGCGCTCCAAACGTCATGATGACTATAAAACTTATTCTAATTTAAGGAAT
TCCTTAAAAAGTAGGGTCGCGGAAGCTTATCGTTCATACATTAGACGTGTTGAAAATAAT
ATTAAACTCAATCCACGTGAATTCTGGCGACATATCAGTAGCTTACGGTCTAAGGGTGGG
TTTGAACCTCAAGTGAACTACCGTGGTGAAAGTTTCACAGGTGCAGCTGCAGCTGAGGCT
TTTGCAAAGTTTTTCGCAAGTGTGTTTTTGACAGATGTACCTCGGTTAAATGCTGATACT
GCGAATAGTTTTGATGTTAATCACAACAGCAACTACGTCAATATTTTCCA
>RepeatMasker53612_ClassI_LINE_Jockey
GAGTCAAATCGTATTCCTCTACATCACCATTGACTGTAAATTGCAATGGGGTGCTCACAT
CTCAGCACTGTCGAAAAGGCTGAGTTCCGCAGCTTATGCAGTCAAATAAGACAGATTACT
GACGTTGCCACTGCTAGGCTCGTGTATTTTGCTTACTTCCATAGTATTATGTCCTACCTA
TGGCATCTAACTGGGGGGTGCAGTGGCCGACGTAATTCAATGTTCGTTCTGCACTGTTCA
TTAAAGAAAAGGGCAATTTGCCCAATTTATGGTCTTGGCCCTCGTGAGTCTCTAAATAGA
ACTATTTAAAGAAATGATGTACTTACACTACCTTCTCTCTATATCCTAGGAAATATAATA
TA
>RepeatMasker39257_ClassI_LINE_Jockey
GGTCACTGCAGCTGTTAACAACCCCGCAAAACCTCGCGTAGGGAGAATTTGCACCCAGAA
CAGTTCTTCTCTGCGGAGGACATAGTGGTGTTATAGGACTGCGAGGAATTCTCGAGGGGG
CACGGAAGCCGATTTTTTTCAATAATGGCGGACAGTCAATTTTATGGGCCAAAACCTTGC
AAACAAACATTGCGTCATTCAGACGTCTGCGTTTGTCTAGGGTAACCATTTTAAAATACT
TTAGCCTATCCTTATATGAGCGTATTTTTCTAGATAAACCATTAACAAAGGCCAAGTGCC
CTATGAATCGTTTTTGGATACGTTCAATACGCAATGAGTGAGTAGCATAGTGTGGCCGCC
AAACTACGCTACAATATTCTAATATGCTTCGAATCAAACTGTTATTTAAAATTATTTTTG
TTTTGTAGTTTCTAAATTGTTTTGTGTTTCTGATAACAAAACCTAAAATTTTAGAGGACT
TTTTTACTATATTATCTATGTGTGGGGCGAAAGTTAGCTTCCGATCAAATATAACACCAA
GGTCCCTTATAGCGTCCAGTTCTTTTAGTTTTTCTCCTTCAATGTAATAATCTCGGGCAA
TGGGATGATGTTTCCTAGTAAATTTAATGTGGTAACATTTGCCAGGGTTTAGTAGCATCT
GGTTTGTTTGGCACCAGGTTACCAGTGCGTCCAAATCACTTTGTAATTCGGAAGCGTCGT
GTTCTGATTTAACTATTTTGAGGAATTTTAGGTCGTCGGCAAACATAAAAATATGACAGT
GGCGAAAGCAGTTCGGAATATCATTAATAAAAAAGTTGAATAGTACCGGCCCCATATGGG
AACCTTGTGGCACGCCCGAAGATATATTTCTAACGGTTGATCGAAAACCATTAACAACTA
CGAAAAAACTTCTATTTTCGAGATATGACTTGAGCCATGACAGTAGTGTTTCAGAAACAC
CATACCTTTTTAACTTGGAAATGAGAATTTTATGCGAAACCCGATCAAACGCTTTGCTGA
AGTCCGTGTATATAACATTAGCTTGGTATCCAGAGTCTATTGCTTTCGTTAATAGCTCAG
TAAATAGCACCAGATTGGTATTAGTCGATCGGGATTCCACAAAACCATGTTGCTCCTCAC
TTAGGAAAATTTTGAGATGGTTTTGAAAATGGGGGCAGATCATAGACTCAAAGATTTTGC
CAAATGTTGATAAAATTGAAATCGGTCTGTAGTTCGAAACTAAGTTCTCTTTGTCGGATT
TATGGATGGGGATAATTTTCGCTTCCTTCCACATTGACGGGAAGGTTCCGGTAGACAAAG
ATCTGTTAAAAATACGCAACAAAGGTATGACCAGCTCATTCGCACATTCATAAT
>RepeatMasker60924_ClassI_LINE_Jockey
ATGTATATGGATTACAGTGTATTACTTTCAGAAGTGACCTTTGGGCTGTTTCTAACTCAA
GGAGTTTAGTTTTAGTGGCCCCTCCCCACACTGGCAAACAGTATGCAATAACTGATTGAG
TGAACGCAACATAGACCCTTTTGAGTGTTTCCCGTGGCATCACATATCTGATATTTTAAA
ATATCTGTATGAATTTACGGATA
>TEdenovo3374_ClassI_LINE_Jockey
CCTCGACGGCCTGACGGCAGTGCTTGCCCTTTACAATGGCTAGGCCGTTGAGGATCCTAC
ATTGGAACGCCCGCGGCCTCCGGAACAAGGCCGCACCACTTCGCCATCTCCTGCAACAGC
AAGACATCGACGTGGCGCTCATCAACGAGACACACCTGGGACCAGCGGATCGGACGCGGT
TCCCGGGTTACATCGTCTACAGACAGGATGAAGAATCGGCATTCCTGTACCGGTACCGTG
GTCTGGCAGTACTGGTGAAGAGAAGAGTCGTCCATCAGCAGTTAGCCCCTATACAGCCTG
CTACCCTCTACACGCTGGGAGTCCAAGTGCACGTGGCCGGCGAGGACGTCGACCTCTACG
CGTGCTACAAGCCGCCCGCGACCCGCCTAGAACACGCGGAGTTGCGGGCCCTCTTGCCGC
CGCACGCACCAAGGCCGGCGCTCATTGCCGGCGACCTGAACTGCAAGCACCCAGCGTGGA
ACAGCGTTCAGACGAACCTAGAGGGACGACGGCTCTTCGCGGACTCAGAAGCCCACGGGT
ACACGGTGTCCGGCCCAGAAGTGCCCACCCACTACCCGGACAAAGCCCATCACAGCCCCG
GACGTGCTGGACATTGTGGTCCACAGTGGGCTCACATGCCAGATCACGCAGCAAGTCTTG
GACGACGAGATGCAGTCCGACCACCATCCTGTACTCGTCGTCCTTTCAGGAATGCCGACA
AGACAGCGCCTAGGAGCGCCACGTCGGAAAATCAACTGGGACGCCTTCACCAACAAACTG
GAGATCACCACGCCGACTCGGCCTATCGTCTCCCCCGCGGACGTGGACGGTCTGGCTGAA
GAGGTCACCGTTTGCATCCAGAGCGCCTTAGATGAGGCGACAACAAACGAGTCCGCAGGG
GGCAACCGCCTACCCCCCCCCTGCCGCGCCACCTGCAGCAACTGATCGCCCAGAAGAGGC
GCCTACGCAAACGGTGGCAAGTAACCAGATGCCCGACGGAGAAGGCCGTCGTAAACCGTC
GTAAACGCGGCCCGC
>RepeatMasker103514_ClassI_LINE_Jockey
GATAGCGTTCACCAACTCATGAACAGCATCGTTAGTACTCCGGCCATTCCGAAAACCGAA
CTGAGCCGGCGACAGGAGTGCCTTTGATTCAAGGAATTTAATGAGACGCTGATTCAGGAG
GCGTTCCAAGACCTTGGAGAGAGCTGGTAAAATGGAAATCGGTCTGTAGTTATTCACACA
GTCTTTTTCACCCCCTTTATGTATGGGTTTAATAATGGCGGTTTTAAAATCACTTGGAAA
GACGCCTGATGATATAGCCAGGTTGCATATATGTGCTTAAGGGATGTTGCACAAAATATG
AAGAACTTTAAGAAAGTT
>TEdenovo686_ClassI_LINE_Jockey
TATGCCGATGATACTGTTATCTTATTTCAAGCAAAAACCTGGGAGCAGTTATTCTCCCTA
GCAGAAGAAGGGCTGTCAACAGTAGCACAAACACTCAACAATAACCTATTAACTCTAAAC
ATAAAAAAGACCAAAGCAATCACATTCTTCAAAACCATGACGTCCAGTCCGCCTTCTAAC
CTTTCACTCAAATTCCACACATGCCACACAAACACACCAAAAGATAGCTGCTCTTGTGAA
CAAATACAACGCACTCACTCTATTCGATACCTCGGCTTAATTATTGATGAAAATCTGTCG
TACAAAGAGCACATCCAGTCTTTATCCACGCGAGTCAGAAAGCTCATCTATATTATGAAA
AAACTAAGAGATCGGACATCTAAAGACACACAGCGCATGGTCTACTACGCCATATGTCAA
TCTATAATTCAATACGGAATATCTATCTGGGGAGGAGCTGGCAAAACCACTCTCATAGAA
CTCGAGAGAGCCCAAAGGGCGGTCATCAAGGTGCTCCTCAAGAAACCATTCCTATATCCC
ACAGACACCTTATTCAACGAATTTGGTGTACTTCGAGTCCGTCAACTCTATATTCTAAAT
GCATACCTACACACATTCAAACAACTAAAAAAAAGACCGGATTACCAAACGCTGTTATCT
AAAAGAACTAACCAAGTCCCAGTACCACGCACCATCTCCCTCCTAGCCAGAAGATGCCCT
ACATACCTGCACACTACAATATTCAACAACGTCAACCGTAGTATATCCCGCAGCACAAAT
GAACTTCCGTATTTCGCATGCAAAAAGGTGATCAAGAAACTGTTAATGGAACTCACATAC
GAAGAAACCGAGAATATTCTCACCGCTTCATCAACACTTGAAAAGACACACTAACTCACA
CATACCCTCACAGACACCACCCACACACAAAACACACACGAAACCTACCATCACACACAA
AACACGAACACAAACACCAAACATCACACACAAAACACGCACAGAAACACCAAACATCAC
ACACAAACACCAAAAAACATACAAAGATCTACCTATTAGCTAAAAAGAAGAGGATTTCAT
TTCTTTTTCTTTTATTCATGTTTTTATTCATGTTATTATTTTATTTTTCTCTTTTTCTTT
TTTTGAACTTAATTGTCCAGAGAAACAAAACAATTAATTTGCACGAAAAAGCAACTTATG
CTTTCAGTTTTTGACCTCACTAACCTAATTTAAATTTTATTTTATTTTTATTACTTTAAT
CTCCAGAGAGAGAACTATTTATCTGCAAGAATGCGATTTATGTTTTAGTTGCTGATCTCC
TTAATATATGTTAATTTAGTTTTATATATTCCTAAGTGTCCACCGATTACATACAAAGTA
ATGTTAATGTTATTATCTGACCTACAATCAGAATTTACGCATAAAAACCACAATGTAATA
AGAAAATAGGTCCCCAAGATACAGGCACAGCCTAGTTTGGGGACCACAGAACTGATAAAA
ATGACTCTCGTAATATAGTTACAGTTTACCTTTATTGTAATCTACCTCATAACATTAAGA
AGTGATTTGCGAATGTAACTGTGGATCAATAAACGAATTTATTATTATTATTATTA
>TEdenovo3062_ClassI_LINE_Jockey
ATGGAAAGTAGCCAACGTAATTCCTATATTCAAGAAAGGAGAACCCAACGTCACTTCCAA
CTATCGTCCCATATCAATTCTTTCCATATTTGCCAAACTCTTCGAAGCCCTTGTTTGCCC
TGTATTGACACGTCACATAAATTCACAGTTGGCTCCTCAACAGCATGGTTTCACAATTTC
CAAATCCACTACAACGAATTTAGTTCATTACATTAACAACATTAGTAAATCTCTTGATTC
GCGCACACAAGTAGACGCTATTTATACTGACTTCAGTAGTGCTTTCGATAAAGTCAGTCA
CAATTTACTTAAATTAAAGCTCGAACAGTTCGGGGTATGTGGCCGCCTTCTTAAGTGGTT
CGAATCGTATCTATCTGAACGGCGACAAAGAGTGGTGGTTAGAGGGTACGAATCACAGTT
CTATATTTCAACTTCGGGCGTACCACAGGGTTCCCACTTGGGACCGATACTCTTCCTAAT
TTTTGTTAATGACATTGTCTATTCAATAAAACACTGCGAGTGTTCAATGTTCGCTGATGA
TCTGAAACTGTACAAAGAAATTAAATCTGATTCAGATATATTACTTGTTCAGGCAGATTT
GGATGCAATACATGAATGGTGTCAACTTAATTTGATGACCCTCAACGCTAATAAATGCTT
CCACATCACTTTCACGCGTAACAAAAAAGTACGACCATCACTATATACCATAGATGGTGT
TTGTCTGCAAAAAGTCGATACCATTCGAGACTTAGGTATCATACTGGACAGTAAACTGAC
GTTCATCAGTCACATCGACGCAATTGTTGCCAAGTCATCTAAAATGTTGGGTTTCGTGAA
AAGAACTTGCACAGAGTTTCGGTCCTTATCGACACTTAAAATACTATATAATACTCTTGT
CATGAGCATACTAGACTACGCTTCCCCAGTTTGGAACCCCTCCTACCGCGTACATGTTGA
TAGGATTGAACGAATACAAAGGAGCTTTACTAGATATTTACGATTCAGATGCCCTAGCTG
TGCCAATGATGCAGACTATCCCGTTAGACTCAACCATTTCAATATGATCTCGCTCGAGGA
ACGCAGAAGATGGAACGATCAGTTGCTGTTCTACAAAGTTATCCATAATTTGGCCAACTT
ACCGGAGCTACTGTCAGTAATCAATATAACTGTGCCCAGACGGAGCATAATTAGATCCGC
TCGTAAAACAAATACATTTACAATATTTTCCTCAAAAACTAACCTTGGGCACTCTGCCCC
AATGAATCGCTTAATGGATACCTATAATAAAATAAACGCTTGTGGTACCCTAGACATCTT
TGCCGACACAATTTCCCAATTTCGGATTAAACTCTTATTACTAGCTAAAAATGAAAATAA
CTGACTTAACTTATTACTTATACTTATAGACTTATATATTCCAAGCCAACTAATTGAAAT
TTTCATACCAATTACTATTGCACTCATTATCAGGCCCTACCACTAAATATATATAGGTAT
ATATTTTTTTAATAAATTAGATTAATTGTTAACTGTCCATTACCTTCAACATTCATGATT
GAAAGTGTTCGAATTGTAGCTTTGTAAAATTTAGTATGTAAGTGCTGTGTACTTCTGTAA
GTGACTTGTTCACCATGATGTGATGCATGTGAAACAACCTTCTATTAATTGTACAGTGGA
TAGGTCGTTGAAGTACCTAATTTATAAAATAAAATAAA
>RepeatMasker39886_ClassI_LINE_Jockey
TTAGTTTTATCAATATTAATCATTAAATTATTAATTCTAAGCCAATCTATAATCAATAAT
ATTGTTTGGTTAATGTCAGATTCTAAGTCGATTGAATTATCATTAGTAAATAAAACGGTG
CTATCATCAGCAATCAGTGTAAAGTCGTGAGTTGTTACCGAAGGCATGTCATTTATATAG
ATGAGAAAGAACAAAGGGCCGACAATAGTCCCTTGGGGAACACCGAATTCAACTATTCTA
GATTCAGATACATACAGTTCTTCTGTTTTAGTACTAAGATTTATCCTCCGTACTTCTGTG
AATTGTTGTCTATTGCTAAGGTATGATTCTATGAGTTTGTACACATTCCCTCTTACACCA
TATGCATACAACTTCCTTAAGAGGATTTTGTGATCGACACGATCGAAAGCTTTCGACATG
TCCATGTATAGTGCGACAGCTGACAATACCTTATCTAAGTTAATCATTACCTTCTGTAAG
AAGTTATAAACTGCTACATTTATGGATTTGTTTTTCCTGAAACCATATTGATTGGGCGTT
AAGATGTTTTTTGCCTCAAAGAAATTATAGAGACAGTTAAACATCACCTTTTCAAAGATT
TTCCCAAAAATTGGTATTAAAGCAATGGGCCTATAATTACTCATGTTGGTTTTGTCTCCT
TTTTTAAACACTGGCTTTACAACCGATATTTTTAGTTTATCCGGGAAAGTGCCTTCTTCT
ATACACAAATTGATAATGAAGCTAAGTGGTTCTGATATAATACGGGCAACTTCTTTTACA
ATATTTGTTGTAATGTTATCATAACCGGCACTGTTTTTATTTTTAGAGAAATTATTATTT
TATTAATGTCATCAGGTATAGT
>TEdenovo870_ClassI_LINE_Jockey
CAGTGTTGCCAGATGATGATTTAGCATTCTCCCCAAATCTCACCCAAAATCCCCCCAAAA
TGTTAGTGTTTTGAGAAAAAACCCCCAGTAATTAGAAAAACATTTAATTGAAAAGTTTTG
GGAAGTTTATTGTAAAAGCGTATACGTTGACCCATGAACGAGTTGCTTACTCTGTGGAGG
CGAGTAGCATGTACATCAAGATTATGTTTATTCCTAATAATTTTATGCTATGAACATCAG
ACATTTGAACAAAGTTAGATATGTTTTTACGAACGTACATTAAATTTTCAAAAATGTGTT
GAGAGGCAACAGTCAGAATATTTATTTCTTTGAATTTCTCTCTAAGAGAAACTTTTGGAC
CCAGATTATAAATGGCTCGAACAGCTCTTTTCTGTAAAATAAATATAGTATCATCGTTCA
TCGTCGTTCTCCGCACGCAGCATTATTGTGGTA
>TEdenovo3042_ClassI_LINE_Jockey
AAGAGATTCTTTGTCTGATCAATAAAATGATTATTAAAGGCATTTGCGATCTGTACTGGA
TTAGTGATTATAGTATTATCCACGCGTATTTGAGAGATAGGTTCTGTTATGGGCCTATTT
TTATTTATAACCTGCCAAGACGCTTTTGATTTATTATTTGAGGTATTAATAAAATAGTTA
TTTTGCGCTTTTTGCGTTAGTTTAATGATTTTACGAAATCTTTGGGAGTAATTTTTGAAA
TGCATTTTATTAAAGCTTGAAGGTTCTCGTCTATATTTCCATAGCAGGTGCCTTTGTTTC
CTGCTGCACAGTCTGATGCCATGAGAAATCCATTTTATACTTTTTGTTGAATTAACAGTT
ATTAATTTGTAAGGGAAACAGAGATCGTACAAGAGTTGGAAATGCTCAAAGAAATAATCA
AATGCTTCGTTAGCATCTTCAGTTTTGTACATGTCAGAAAAAGAAAAACATTTAAGGTAA
TTTTGAAATTTAGTTACATTCTCACTACTAAGATCACGCTTTTTTATCCGCCAATATTTT
ATTCTACATGTTTTCATCACTCTGACTTGTAAAAACTGTGCTGTGTGGTCAGACATTGCT
AAGTCTAATATTTCTGATTTACAATTTAATTTATAACTACGAGCAAAATTATCTATACAA
GAGTTGCTGCATATCCTGGTGGGCTGCCGTAATTCCAATTTAAGATTATAGCCTAAAAGA
AAGGTTTCAAACTCTAGAGTCATACTATTTCTTTTTAAGGTGTCTATATTAAAATCCCCG
CATATAACTATTTTCTTGTTAGATTTCATACATACAGTTTTTACAATAGTCTCAAACTTC
TCATAAAACAAACTTAGATTACACATCTTTGGGGGCCTATAAATACAAATAATTATTAAA
TTGTGGTTTGTTAATTCTATGCCACAGCACTCCACTACATTGGCTACAGAATGACGAGAT
ATATCAGAAAGCAGTTTATATTCAACACAGTTCTTGACTAAAATACACGCTCCTCCACGT
TTCTGAGATTGTCTTGTATAAATTGCAGCTAACTTGTAGTTTGTTATATTTAATAGTTTC
TCATGTCCAGTCATTACAAAGTGTTCTGTGATACAAATAACATCAATTTCTTTTTTCTTC
TGTGATAATTCTTGAAGATGGACAGTGAGCAAGTCGGATTTATTTAATAGGCCAGCAATG
TTCTGATGCAAAATATTTATATGATTATAAACGAAAAAAATCGTTATTATCAAGCGTATC
ACAGAAAGAATTTTCAATAGGATAGTTTCTTATATCAATTATTAGACGGTTAAATATGCT
TTCGAAAATGCACTTTGTGCCCAGTTTGTTTACTTTTCCTGTTCTATAGGAAAACATATC
CAAGGTGAGGTCACGATTAGTGTCAAAAAAGTACGCGTAATGATTATTCTGTATATCTAA
GTCCAGTAAATTATTAAACATTTCTACTCTGCAATTATGTATTATAGCGCCTCGTACATA
AGTGGGACAGCAAACAATTATATTTGTGTGAGTAATTTGTTTGAGTGATTCTCTCAGTTT
TCTAATTAAATCAATGTAGTTTCCAGCGCTTTGAAAGTCTCTCTCTCCTATCATTAATAA
GCAATAGTCGTTAATGGTAAGGTTAGTTGCTTTTTCAGTAATATTAGATAACATTTCACT
TAGTCCAATACCTGGTGTCACCAAATGACAAAACTCGAAGTGCTCGCTGAATGTAGATTC
TATATTTTCTAGTGCACCAACATAATTACCACCACTAATTATTAGTAGCTTCCGCTTTAT
TAAGTTTTTTAGCGTAGTAATGCAATTTACCTGCTGCGGATTCTCG
>TEdenovo3416_ClassI_LINE_Jockey
ATAAAAGACATATGTGGAAATAAAAACACCCAAAACAATGCTAGAGAGCTAATTGCATCC
AGTTCTCCCCCGCGCAAGCACTCGACAGTTGCAATCAACATTTTGTTAATGTGGGAGAGG
AACACGCAACCAAAATTCTTAACAAACTTGGAATTACACAAAACTCTTTAATAGATTCTT
ACCGACCTCCACAAACCACCTCACAATCATTTTTCATAAATCCTACTGACGAACAAGAAA
TCACCGACATCATACGTAATCTGAAAATTGACAGTGCACCTGGTCCCGATCAACTCACGG
TACTCCTACTCTCAAAATGTCTAAACAGCTTCATAAAACCTCTAACCCACATTTTCAATT
TAAGTTTAGAAAGCGGTGTCTTTCCTGACTCCTGGAAGACGGCATCTGTTACTCCTATTT
ACAAAACTGGTCCTAAAGACGATCCTAAAAACTACAGACCTATAGCTCTCTTAAGCATAG
TTTCAAAAACACTAGAGAAAATTGTTAACAAAAGACTTATAGACTATGTCGACAAAAACC
AAATCATTTCAGATCGGCAGTTTGGCTTTCGTCAAGGTAGATCCACTGAAGACGCTGTGG
CACTCCTGACAGATCGAGTTTCTCACTATATCGAACACGGAGAATGCTGTATTGGTGTAT
TCCTCGATCTCGCAAAGGCGTTCGACACAGTATCGACGGGGTTACTACTAAAAAAATTAG
AGTTTATAGGCATTAGGGGCAACTCTCTGGAATGGTTCCGCAGCTACCTTACATTCCGAA
AGCAATATGTTAAAATAGGCTTCCAAAGAAGCAAACTCCTCCCAATCAACTACGGCGTTC
CTCAAGGTAGTACCCTCGGTCCTACCTTGTTCACATTGTACATAAATGATATAGTAAGTT
TACCCATCAACGGTGCGGAAGTAATTACTTACGCCGACGACACAGCCATTGTCTTCCATG
GCAATACTTGGGACGGTGTACGTAACATAGCAGAACGTGGTCTCTCCGAGATTGCGATAT
CTCTAGACCTTAATCTATTGACACTCAATATTACCAAGAGCAAATTCATTACCTTCTGTA
AAACGAATCATACCTGCCCTCCTCGCTCATTTACTATAAAAATACACACATGCACACAAG
TAAATAATAATGACCCCCAACAAAATTGCGCCTGTGATACCCTTGCACGTACTGAAACAA
TTAAATACCTAGGGATAATCATAGACCACCATCTGAATTACAAAGCACACATCTTCTCAC
TGTCTGCTAGAGTCCGCAAATTAATACACGTAATGAAAAAACTTAGGGACTGCTCTCCAT
TAGACGTACTGAGAACTGTTTACTACGCGCTTTGCCAATCCGTCATACAATACTGCATAC
GTATATGGGGGAGTGCTGGAAAGAGCACCTTCATTATTTTGGAAAGAGCACAA
>RepeatMasker89585_ClassI_LINE_Jockey
ACGCAGAGATCTACGCTGAACTCTTTCAATTTCATTTATAAATTTTTGGTAAAACGGGTT
CCAGACAGGCACGGCGTATTCCAGTTGTGACCGGACTAGCGTGTTAAACAAAGATAAGTA
GAGGTTCGTTTAAATGCAGTGGACGATCTCATAACAAAGCCATACATTTTAAAGGCATTT
TTGACTATTTTCTCAACATGTTGGTTTAGGGATAACTTGTCATCAATTAAGTAGCACACC
GAGATCTTGCACAGCAGATAATTTTCTGAGTAGGTATTGTGTTCTGTAATGAATATTTAA
AGTTAACAATCACTTTATTTTTCGTTAAATTAATACAATTACATTTAGGGAGACTTAGGT
GCAGTTTATTATTCAGACAATATTCAGAGAGTCTGTTTAGATCTTGCTGGAACAGCTGAC
AATCCTCTAAGGTCTGTATAGATCTATAAATTTTAAGGTCGTCAGTGTATACCAGAAAAT
TTGTATGTTTAAAACACTTGTCTATGTTGTTTATGTAAAGAATGAATAGTAGCGGTCTCA
AAATCGAGCCTTGCGGAACACCTGAATATGTACTACTTTTGACTGATGACCATTTACGAC
AACCTTTTGTGTCCTATTTTTAATATAAGATGAGAACCAGCGCACCAAACTACCCCGTAT
CCCATTAAATGCTATTTTATTTAGTAAAATATCATGATCGACTTTGTCAAAAGCCTTTTT
GAAATCTGTATAAACTGCATCAACTTGCAATCTCCTATCCATTTT
>TEdenovo3814_ClassI_LINE_Jockey
TAGACGTACTGAAGACGGTATACTTCGCTCTCTGCCAATCCGTCATTCAGTACTGCATAC
GCATATGGGGAGTGCTGGAAAAAGCACCTTCATAACTTTGGAAAGAGCACAAAGAGCTCT
AATTAAGGTAGCATTAAAACTACCGTTTAAATTTCCTACAGACACATTGTATGGAAAGTT
CCGTGTACTAAGGGATAGACAGCTATTTATACTCATGGCAACTCTTGCTACTCACGCCGT
CATCAAAAAACGCGCCGACTACCAGGACTTACTTAGAAAACGGATCTTTAGAATACCTTT
ACCTAATGCCAACTCTGAATTAGCCAGACGTTGCACCCAATACTCAAATCCTAGCACGTA
CAACAAGGTCAACAGAATTTGTGACCTTAGAGACTGTACTCACAATATGTGTAAAAAGAA
GATAACTGCAGCCCTACTAAAACTGACTTACATCGAAACCGAAGCTCTGCTGTAGTACCT
ACAAAGCCACCAACACCATCAACATACCTACAAAGTCACCCACACCATCAACACTATCAC
TCTCACACCGACACTACACACCACACACTCTCTCACCTCACACATACACTCATTCACACA
TGCCCTCACATACACACCAAACTAGCATAAAAGCCCGATTAATTCACCTAGTTTTAATAT
CATTTTCTTTATATTATTTATGTACCTCAATTTAAGTTCCAACATCCTTAGCTCATAATT
TCCTTTACTATTTCATCTCCAAAGATTTGGTACCTATGTAACTTTATAATATAAGCAATA
TTAACTAGCACTCAGAGCCACAAGATACAAGCTGTGCTTAGTTTGTGGCTCAACGGTAAC
TACCACAATGTAAAGTTGCGTTTTTGATAATAAACATTATTTTATTTTATTTATTTTTTT
TAT
>RepeatMasker5736_ClassI_LINE_Jockey
CTGCCTAACCGTAAGGATGTCCCATTCCCTATAGAGATCTGAAGTCGGATATAAGAAAGG
AAGTCCTGCGCCCACCTTAAGTATTGCACGCTGTGCCCTCTCAACTTCAATTATATGAGT
TTTAGCAGCACCACCCCACGAGGTGATGCAATACTCTATCAAAGAATGACATAAGGCGTA
GTAGACCATTCTAATGGTTTTGCGATCAGCAGAGTATCTTAAAGTTTTAAATATATAAAT
AAGCTTGCGTAATCTGGATACAAGGGATTGAAGATGTGGGTGGAAAGATAAGTGCTGATC
AATGATAACACCTAAATATTTTATATGTGAAGTTTTTTCGAGAGTAGGGCAAGAGCAAGT
GTTACCATTGAAGTCACAAGTGTGTGCTGTAATGGAGAGAGAGGGAGGTGGCAGCAGATT
GGATCTGATTGCAAAGGCTATGTATTTGGTTTTGGCAACATTGAGCGTTAGGATATTATT
TTGCAACCAGTCACAAACCTGGTTGAGGCCCGTCTGGGCAGCCGCGTAAACCTCCTCCCA
GCTATCACCACTAAAAAATAGGGCAGTATCGTCGGCAAAGGAGATGATTTTACCTAGGTG
GAGAGGAAGCTGGCAGAGGTCGTTAATATACGCCAAGAAAAGTGTCGGGCCCATAATACT
TCCCTGAGGTACACCAAAGTGAACACTCATCTCGTCACTGATTATGTTATTGATCCGAAC
TCTTTGCTTTCTGTCTGTGAGATAGTCTTCTATTAATTTAAGAGGCAATCCTCTGATACC
CAGGCGGCTTAGTTTTTTTAAGAGGTGTGGAATCGAGACCGTATTGAAGGCCTTCGCCAG
ATCAAGGAACACCGTAATACACTTCTTCTTGACATCCAGATTGGAAACGATA
>RepeatMasker43449_ClassI_LINE_Jockey
AACTAAATAGTTTCGGAGTCCCCCAGGGAAGTGTATTAGGTCCTCTTCTTTTCTTAATAT
ATATTAACGATCTGCCACAAGTTACAAATTTTAAGTGCACTCTTTTTGCAGATGATATTT
CCATAGTAGTACCTGAGTATACCAAAGATTTTTCTGAATACAAAGAAACACTTAACAGCA
CAATAGAAAACGTAGCAAGCTGGCTCAGTGAAAACAACCTCACAGCTAACATATCTAAAA
CTAAAATTATCCAGTTTAGGAACTATAATAGCAAAACTCAAAATTTAGAAATAAATTATC
GCGGCCAAAAAGTTGAGGAAATCGATGAAACAAAGTTTTTAGGGATTTTCCTTGATAAGC
ATTGTAATTGGAAAGTGCAGGTAAACAATGTTTGCAAG
>TEdenovo2940_ClassI_LINE_Jockey
TGTGTGTGTGCGCGTATCTCCACGTGTGTTTCATATTTATTGCTTAGAAAAATTAGGATG
TAACAAAAAATTATTTTGTCGGTGCTAACATACATTCCACAGTGTTATAATCCATTTCTT
GAAGCCATGTCGTTACCTTTTTTTTGCACTTATTTCTACTTAGCTTGTAAATTCCTAGTC
GTTTATTAATGTTATTGTATAGACGAGATCCTAGAAATTCGTAGAATTTAAGAGAATGGC
TAGTTCTACACCTTTTGATCTCGCAGATGGCGGCAGATCTTCTACCTGCGATTAAATTTG
GATCAAATTTTAGTTCTCTGTGCTTCTTCATTATGGTATTTAAAATAAAAAGCTGCCTAA
CTGTAAGTACTTTAAATTTTTGGTACAGATCGAAGGATGGAAAACGCATAGGAAGGAACA
TGCTAACTTTAAGAAGCGCTCGTTGAGCACGCTCTAGTTTTAAGATGAATGTTTTGGCAG
CTCCGCCCCAGACTGTTATACAGTAATTTAAAACAGACTGGCATAAGGCAAAATAAACCG
ACTTAATCAAAGACATGTCCGCCACCTGCCGGAGAGTTTTGAATATAAAGATGAGCTTGC
GTATTCTAGGAACCAAGTTGTCAATGTGTTGTTGGAAGTTTAGTCTGTTATCAATTACAA
TACCCAGATATTTTAGACTATTTGTTTTGGACAAGCGAGGGCATTTACAAGTTAGGTTAG
CGGCTAGATTGCAATTG
>TEdenovo2888_ClassI_LINE_Jockey
TAGTTAGAGTATGTCTTGCGGTTGCCTTTTTTATATATAGGACGTATTATTGCTTCTTTC
AATTTTTTTGGAAATTTGTGTTTTTCTACGGATAAATTAATTAACTTCGCTATGACAGGA
CTTATTTCGTTAACTATTATTTTTAAATCTGACATACGTATGAGGTCGCTTCCAGGTGAT
TTGTTAGCGTCCATGTTTTTGATGATTTTCGCAACGTAATTTTGAGTCACTGGTTGCCAC
CTCATATTTTTGTCAGGTTTTTGTATGTAACTGTGTCTAGTTAACCATTTATCGTCACAT
ATATGTTTAATTTGTTGGATTTCCTCATCAAAAGTAGTTGCAAACCCATCCGCTATATCT
TTCGTACTTCCCTGCGCTTGCATATTAGATAATATCACAGTATCTAGAGATGGCTTGCTA
TTTCCTAATAATATATTTATTCTATCCCATATCTTTTTAATATTTTTATTACAGTTAATA
ATACTTTGCTTATCATATTCATTGCTACATTTAGTAATAGTTTTATAACATTTGTTTCTA
TATTTAGTATATTCTAATCTTTTTATCATATTCTTTGGATCATTGCACCAAACCTTGAAC
AGTCTATCTCTCTCCTTTATTAAATCTTTTAAATAATCCGTGACCCAACTTTTATTTCTA
GAGCTTACACTAACGTTTACAGTTTTATAGCAATCATTGTAGATCTCAATAAATAGCTGC
TTAAGCGAATTATACAATTCAATTGGACATTCGATAGACAACAATGCTTTAAAGTCAGTA
CTCAATAATCGTTCCCGAACCAGCCTATTATCAAGAACACGGCGACAACTCGCGGTAGGC
ATATTTCTCCCGCTCCGATCGTCAGCTGATGTCCCGCGTCCGCGCGATGCGCTGTTGCCA
GCTCGCACACTATTTTGTGTGGCGCGGTTCCACTGCACTGCGGCAGACACGAGAAAGTGA
TCCGATATTTTTTGACGTATTACCGCGGAATTAATTTGTGCTGAAGGTGCTCTAATATAT
ATATGGTCTAGGCATGATTCGACTACATTTCCTTTCATAATTTCTTTACGTGTTATTTTA
TTTATGCATTTAATTAAACCAAATTCGGCTAATAAAGTTTCATATTCCATTACCCGGCAG
TCTTGACTTTTTAATAAGTTTATATTTATATCTCCACATATAATTAAATTATTCTTTATT
GGTAAATTTTCTAATACTTTACGTAATTCTTCGAGAAATTGTCTAGTTTTATCTTGTTTG
TTAATTTTTGGTGGTCGGTAAATACATAGCAAATAAATCGGATCACTCTCGCTGTCGAGT
GCAATGGAAACACACTCTGCCGATTTCAT
>RepeatMasker105069_ClassI_LINE_Jockey
ATATCTTATGTAATTCTGACATCATTCAGCAGAGCTCAAACGGACACTGTTTACACAGAT
TTTAAGAAGGCCTTTGACAGAGTGGACCACGAAATACTGCTAAACAAAATTGCTTACAAC
GGTATCAGGGGCAATTTACTTCGTTGGTTTCAGTCATACATTACCAATCGCAGTCAAACT
GTTGTGAGTAACGGATACCTGTCTGACTCTTTCTCAGCTACGTCCGGAGTCCCTCAGGGA
TCGATACTGGGACCTTTGTTATTTATTCTGTACATAAATGACATTGGTAAATGCTTTCAC
AATAGTAAATTTCTCTTGTACGTCGATGATCTCAAAATCTTTAAAACAATTGCAACAGTT
GATGACTGTCATCGGCTCCAGGATGACTTAAATAGACTATCCAATTATTGTGAAACTAAT
AAATTAAAGCTCAGCGTCCCTAAATGTAAAATTATCACTTTTACTAAAAAGAAAAACAAA
[truncated: 2,494,435 more chars]
